# Supplementary material for: CAR-adapted PIK3CD base editing enhances T cell anti-tumor potency
Source: Nat Cancer. 2026 Jan 6;7(2):368–83. doi: 10.1038/s43018-025-01099-7 (PMC12948676; doi:10.1038/s43018-025-01099-7)
Supplement: Supplementary file 2 — Overview sheet. Supplementary Tables 1–8: DEGs of all annotated cluster of the scRNA-seq analysis with E81K-modified and nonmodified 19BBz CAR T cells after two antigen stimulations. Supplementary Tables 9 and 10: Sequences of used sgRNAs for ABE and CBE screening. Supplementary Tables 11 and 12: Used antibodies and other reagents. [file 43018_2025_1099_MOESM2_ESM.xlsx]

## Sheet: overview
	Supplementary Tables 1-8
	DEGs of all annotated cluster of the scRNAseq analysis with E81K-modified and non-modified 19BBz CAR T cells after two antigen stimulations.
	Suppl. Table 1	IFN stim. CD8+
	Suppl. Table 2	activated CD8+
	Suppl. Table 3	cytox. CD4+
	Suppl. Table 4	cytox. CD8+
	Suppl. Table 5	exhausted CD4+
	Suppl. Table 6	metab. act. CD4+
	Suppl. Table 7	non-cytox. CD4+
	Suppl. Table 8	non-cytox. mem. CD4+
	Supplementary Tables 9-10
	Suppl. Table 9	sequences of used sgRNAs for ABE base editing screening
	Suppl. Table 10	sequences of used sgRNAs for CBE base editing screening
	Supplementary Tables 11-12
	Suppl. Table 11	used antibodies
	Suppl. Table 12	used reagents

## Sheet: Suppl. Table 1
	group	names	scores	logfoldchanges	pvals	pvals_adj
0	IFN stim. CD8+	OASL	13.1798	6.39693	1.14663e-39	2.69734e-35
1	IFN stim. CD8+	PMAIP1	13.1206	3.85443	2.50995e-39	2.95221e-35
2	IFN stim. CD8+	HERC5	12.7461	4.63458	3.27902e-37	2.57119e-33
3	IFN stim. CD8+	IFIT2	12.6375	8.42891	1.31235e-36	7.71795e-33
4	IFN stim. CD8+	PARP14	12.3453	2.76166	5.16122e-35	2.42825e-31
5	IFN stim. CD8+	ISG15	12.319	4.67322	7.15526e-35	2.56681e-31
6	IFN stim. CD8+	ZC3HAV1	12.3138	3.76645	7.63803e-35	2.56681e-31
7	IFN stim. CD8+	IFIT3	12.0669	6.89091	1.5795e-33	4.64453e-30
8	IFN stim. CD8+	PLCG2	11.8124	3.95053	3.36799e-32	8.80317e-29
9	IFN stim. CD8+	B4GALT5	11.7936	3.29101	4.21289e-32	9.91041e-29
10	IFN stim. CD8+	SAR1A	11.7015	2.84997	1.25227e-31	2.67804e-28
11	IFN stim. CD8+	CCL5	11.6521	4.31453	2.23889e-31	4.38896e-28
12	IFN stim. CD8+	ISG20	11.6202	3.88131	3.25226e-31	5.8851e-28
13	IFN stim. CD8+	DHX58	11.5427	3.65768	8.0353e-31	1.35016e-27
14	IFN stim. CD8+	IFIH1	11.312	2.82161	1.14414e-29	1.79431e-26
15	IFN stim. CD8+	ZBTB32	11.2034	3.40129	3.92354e-29	5.48104e-26
16	IFN stim. CD8+	NCF2	11.2026	4.27845	3.96096e-29	5.48104e-26
17	IFN stim. CD8+	IFI44	11.1339	3.54403	8.58086e-29	1.12142e-25
18	IFN stim. CD8+	PPA1	10.9777	1.6567	4.89279e-28	6.05778e-25
19	IFN stim. CD8+	RPS6KC1	10.9094	3.00844	1.03929e-27	1.22241e-24
20	IFN stim. CD8+	UBE2E1	10.7888	2.27238	3.88927e-27	4.35672e-24
21	IFN stim. CD8+	WARS	10.7163	2.07893	8.53696e-27	9.12834e-24
22	IFN stim. CD8+	RNF19A	10.6848	1.97473	1.19923e-26	1.22655e-23
23	IFN stim. CD8+	SEMA3A	10.3342	6.66665	4.93574e-25	4.83784e-22
24	IFN stim. CD8+	SPAG9	10.2739	2.02536	9.23885e-25	8.69339e-22
25	IFN stim. CD8+	KDM6A	10.2053	1.64373	1.87696e-24	1.69821e-21
26	IFN stim. CD8+	CCR7	10.1543	2.50292	3.1722e-24	2.76381e-21
27	IFN stim. CD8+	SQOR	10.1013	1.79322	5.44876e-24	4.57774e-21
28	IFN stim. CD8+	ZNFX1	10.0921	1.97253	5.99038e-24	4.85923e-21
29	IFN stim. CD8+	CFAP54	10.0877	6.20115	6.26059e-24	4.90914e-21
30	IFN stim. CD8+	DRAP1	10.0384	1.4259	1.03387e-23	7.84542e-21
31	IFN stim. CD8+	AFAP1	9.978	3.96298	1.90255e-23	1.39861e-20
32	IFN stim. CD8+	CHEK2	9.90792	2.93711	3.84584e-23	2.7415e-20
33	IFN stim. CD8+	HSCB	9.88523	2.47647	4.82472e-23	3.33814e-20
34	IFN stim. CD8+	TTC28	9.82438	4.68293	8.84208e-23	5.94289e-20
35	IFN stim. CD8+	DDX58	9.7201	2.43997	2.4754e-22	1.61754e-19
36	IFN stim. CD8+	SRPK2	9.66933	2.06892	4.07019e-22	2.54242e-19
37	IFN stim. CD8+	DIP2B	9.66841	1.72264	4.10695e-22	2.54242e-19
38	IFN stim. CD8+	C19orf12	9.64244	2.18028	5.2913e-22	3.1916e-19
39	IFN stim. CD8+	JAK2	9.33722	2.08441	9.89005e-21	5.81634e-18
40	IFN stim. CD8+	STAMBP	8.99329	1.55618	2.39927e-19	1.3766e-16
41	IFN stim. CD8+	SLC2A13	8.93688	3.84878	4.00306e-19	2.2421e-16
42	IFN stim. CD8+	DDX60	8.87646	2.59786	6.90251e-19	3.69033e-16
43	IFN stim. CD8+	TMEM135	8.84146	2.29512	9.44772e-19	4.93885e-16
44	IFN stim. CD8+	CFLAR	8.7035	1.197	3.21794e-18	1.64563e-15
45	IFN stim. CD8+	TNIP1	8.69329	1.4167	3.52103e-18	1.76232e-15
46	IFN stim. CD8+	RSAD2	8.63789	3.80961	5.72615e-18	2.80629e-15
47	IFN stim. CD8+	EPSTI1	8.61619	2.03421	6.92212e-18	3.32318e-15
48	IFN stim. CD8+	BACH1	8.58579	1.92886	9.02141e-18	4.24439e-15
49	IFN stim. CD8+	PPM1K	8.55874	1.48391	1.14106e-17	5.2632e-15
50	IFN stim. CD8+	MIA3	8.51147	1.63566	1.71747e-17	7.76959e-15
51	IFN stim. CD8+	USP18	8.49889	2.59918	1.91419e-17	8.49611e-15
52	IFN stim. CD8+	RHEBL1	8.41863	2.39493	3.80916e-17	1.65938e-14
53	IFN stim. CD8+	DDX60L	8.38858	2.48468	4.92041e-17	2.06692e-14
54	IFN stim. CD8+	ITGAV	8.35826	2.20909	6.36472e-17	2.62673e-14
55	IFN stim. CD8+	IFIT1	8.22931	4.61812	1.88303e-16	7.6373e-14
56	IFN stim. CD8+	AL356234.2	8.22271	2.65935	1.98963e-16	7.9329e-14
57	IFN stim. CD8+	HES4	8.18227	7.02804	2.78552e-16	1.09211e-13
58	IFN stim. CD8+	ALCAM	8.13582	2.36314	4.0917e-16	1.57792e-13
59	IFN stim. CD8+	CCDC117	8.0844	2.17122	6.24705e-16	2.37025e-13
60	IFN stim. CD8+	ECE1	8.06065	1.9624	7.58885e-16	2.83365e-13
61	IFN stim. CD8+	FAM162A	7.94879	1.42523	1.88337e-15	6.92255e-13
62	IFN stim. CD8+	ENPP2	7.93605	3.07358	2.08714e-15	7.55354e-13
63	IFN stim. CD8+	OAS2	7.90169	1.74497	2.75142e-15	9.80671e-13
64	IFN stim. CD8+	AP003472.1	7.88591	3.40988	3.12258e-15	1.09265e-12
65	IFN stim. CD8+	GRAMD1B	7.88448	1.33753	3.15848e-15	1.09265e-12
66	IFN stim. CD8+	NEDD1	7.8389	1.71734	4.54504e-15	1.54953e-12
67	IFN stim. CD8+	C5orf15	7.83633	1.75879	4.63899e-15	1.55897e-12
68	IFN stim. CD8+	UBN2	7.78363	1.92752	7.04722e-15	2.33491e-12
69	IFN stim. CD8+	AL157871.4	7.7589	2.19962	8.56702e-15	2.79904e-12
70	IFN stim. CD8+	FAM135A	7.74429	1.63485	9.61193e-15	3.05555e-12
71	IFN stim. CD8+	RNF149	7.71892	1.47134	1.17319e-14	3.67975e-12
72	IFN stim. CD8+	GALM	7.71373	1.18653	1.2219e-14	3.7821e-12
73	IFN stim. CD8+	TP53BP1	7.688	1.61472	1.49451e-14	4.5073e-12
74	IFN stim. CD8+	AC015849.1	7.61039	4.24629	2.73263e-14	8.13701e-12
75	IFN stim. CD8+	PTGER4	7.60417	1.89388	2.86728e-14	8.43124e-12
76	IFN stim. CD8+	CD70	7.49987	2.25246	6.38825e-14	1.85528e-11
77	IFN stim. CD8+	BTD	7.43225	1.56168	1.06763e-13	3.06279e-11
78	IFN stim. CD8+	GPBP1	7.43	0.884596	1.08597e-13	3.07787e-11
79	IFN stim. CD8+	AIM2	7.41691	1.8526	1.19882e-13	3.35726e-11
80	IFN stim. CD8+	CXCL10	7.41263	4.14953	1.23819e-13	3.42673e-11
81	IFN stim. CD8+	DNAJB6	7.39321	1.12555	1.43324e-13	3.92041e-11
82	IFN stim. CD8+	RGS3	7.37279	2.31602	1.67088e-13	4.5179e-11
83	IFN stim. CD8+	ANKRD28	7.35823	1.20861	1.86363e-13	4.98182e-11
84	IFN stim. CD8+	PDK3	7.31275	1.63531	2.61733e-13	6.91798e-11
85	IFN stim. CD8+	MLLT3	7.30897	1.20955	2.69192e-13	7.03609e-11
86	IFN stim. CD8+	ARHGAP26	7.29362	1.74281	3.01744e-13	7.80026e-11
87	IFN stim. CD8+	KLHL6	7.26273	1.53584	3.79359e-13	9.59574e-11
88	IFN stim. CD8+	GCA	7.23987	1.75573	4.49121e-13	1.11212e-10
89	IFN stim. CD8+	ABI1	7.18817	1.16056	6.56671e-13	1.60912e-10
90	IFN stim. CD8+	CDKAL1	7.16308	1.01728	7.88813e-13	1.91299e-10
91	IFN stim. CD8+	FNDC3A	7.15257	1.67886	8.51698e-13	2.04442e-10
92	IFN stim. CD8+	TMEM123	7.14233	0.967875	9.17588e-13	2.18034e-10
93	IFN stim. CD8+	SLC37A3	7.13378	1.82038	9.76466e-13	2.29704e-10
94	IFN stim. CD8+	HLA-DRA	7.12555	2.35367	1.03666e-12	2.41448e-10
95	IFN stim. CD8+	XBP1	7.10539	1.4131	1.19986e-12	2.7672e-10
96	IFN stim. CD8+	OCIAD2	7.08262	1.31824	1.41452e-12	3.19954e-10
97	IFN stim. CD8+	LAP3	7.06984	1.09621	1.55118e-12	3.47523e-10
98	IFN stim. CD8+	TP63	7.05581	2.68931	1.71597e-12	3.77256e-10
99	IFN stim. CD8+	LGALS8	7.02001	1.31955	2.21859e-12	4.74456e-10
100	IFN stim. CD8+	TRAF1	7.00697	1.2255	2.43543e-12	5.16135e-10
101	IFN stim. CD8+	RFX3	7.00541	1.37657	2.46263e-12	5.1724e-10
102	IFN stim. CD8+	PLA2G4C	7.00143	2.99211	2.53366e-12	5.22822e-10
103	IFN stim. CD8+	TNFAIP3	6.95228	1.22657	3.59426e-12	7.28891e-10
104	IFN stim. CD8+	CMPK2	6.94979	2.70356	3.65829e-12	7.35535e-10
105	IFN stim. CD8+	HARS	6.94744	1.32524	3.71967e-12	7.41539e-10
106	IFN stim. CD8+	AC005920.2	6.93857	2.6244	3.96076e-12	7.76441e-10
107	IFN stim. CD8+	ESYT2	6.92411	1.27913	4.38736e-12	8.52962e-10
108	IFN stim. CD8+	SPIRE1	6.87512	2.22533	6.19388e-12	1.18459e-09
109	IFN stim. CD8+	RAB12	6.8574	1.4973	7.01265e-12	1.31972e-09
110	IFN stim. CD8+	WDR60	6.85348	1.82812	7.20754e-12	1.34564e-09
111	IFN stim. CD8+	TENT2	6.83598	0.994908	8.14461e-12	1.50861e-09
112	IFN stim. CD8+	GNS	6.81667	2.09321	9.31726e-12	1.71234e-09
113	IFN stim. CD8+	DENND4A	6.80589	1.03091	1.00429e-11	1.81731e-09
114	IFN stim. CD8+	IRF2	6.80095	1.10212	1.0393e-11	1.8663e-09
115	IFN stim. CD8+	WDFY2	6.77803	1.32643	1.21827e-11	2.1711e-09
116	IFN stim. CD8+	TTC26	6.76443	2.27905	1.33833e-11	2.36713e-09
117	IFN stim. CD8+	RIPOR2	6.7611	1.43556	1.36947e-11	2.40413e-09
118	IFN stim. CD8+	IFI44L	6.6883	2.14136	2.25778e-11	3.90529e-09
119	IFN stim. CD8+	PGAP1	6.60216	1.30925	4.05217e-11	6.9579e-09
120	IFN stim. CD8+	KDM2B	6.59903	1.67881	4.13851e-11	7.05465e-09
121	IFN stim. CD8+	B3GNT2	6.47996	1.35965	9.17499e-11	1.51995e-08
122	IFN stim. CD8+	MAP1A	6.4724	3.73046	9.64559e-11	1.57572e-08
123	IFN stim. CD8+	OFD1	6.40674	1.16166	1.48662e-10	2.379e-08
124	IFN stim. CD8+	TMEM219	6.38563	1.13863	1.70697e-10	2.71316e-08
125	IFN stim. CD8+	LTA	6.25713	2.18148	3.92136e-10	6.02916e-08
126	IFN stim. CD8+	WASHC4	6.20509	1.16517	5.46651e-10	8.24322e-08
127	IFN stim. CD8+	SMARCA5	6.12455	0.846516	9.09411e-10	1.32876e-07
128	IFN stim. CD8+	HEXIM1	6.12077	1.44015	9.31225e-10	1.34394e-07
129	IFN stim. CD8+	AHCYL2	6.10929	1.36623	1.00077e-09	1.4268e-07
130	IFN stim. CD8+	LYN	6.09929	2.4977	1.06539e-09	1.50977e-07
131	IFN stim. CD8+	BCL6	6.09057	1.59816	1.12511e-09	1.58486e-07
132	IFN stim. CD8+	IL10RA	6.02665	1.54504	1.67393e-09	2.30277e-07
133	IFN stim. CD8+	RTP4	6.00247	2.05534	1.94334e-09	2.6123e-07
134	IFN stim. CD8+	CXCL11	5.914	6.48418	3.33901e-09	4.36372e-07
135	IFN stim. CD8+	PARP9	5.89731	1.08407	3.69477e-09	4.80198e-07
136	IFN stim. CD8+	MICU1	5.87778	1.07427	4.15804e-09	5.37438e-07
137	IFN stim. CD8+	ARG2	5.86322	2.03634	4.53984e-09	5.79483e-07
138	IFN stim. CD8+	STAT2	5.86258	1.42901	4.55723e-09	5.79483e-07
139	IFN stim. CD8+	GRAMD2B	5.85695	1.6599	4.71443e-09	5.96249e-07
140	IFN stim. CD8+	DRAM1	5.85533	1.54858	4.76057e-09	5.98814e-07
141	IFN stim. CD8+	CD27-AS1	5.85446	1.66192	4.78563e-09	5.98814e-07
142	IFN stim. CD8+	SAMD9	5.84632	1.23772	5.02562e-09	6.22225e-07
143	IFN stim. CD8+	DDX10	5.84402	1.22401	5.09555e-09	6.2758e-07
144	IFN stim. CD8+	IFI6	5.81853	1.47545	5.93683e-09	7.19887e-07
145	IFN stim. CD8+	CD27	5.81469	1.6526	6.0747e-09	7.32827e-07
146	IFN stim. CD8+	TTC39B	5.81256	1.61206	6.15237e-09	7.3841e-07
147	IFN stim. CD8+	HERC6	5.7557	1.49594	8.62809e-09	1.01994e-06
148	IFN stim. CD8+	AC012368.1	5.75034	2.46884	8.90626e-09	1.04234e-06
149	IFN stim. CD8+	ELMO1	5.73971	0.740469	9.48367e-09	1.09898e-06
150	IFN stim. CD8+	LIPA	5.73112	1.93658	9.97723e-09	1.15051e-06
151	IFN stim. CD8+	BLVRA	5.72049	1.61527	1.0622e-08	1.21888e-06
152	IFN stim. CD8+	PLAAT2	5.71731	6.19925	1.08221e-08	1.23582e-06
153	IFN stim. CD8+	AL138787.2	5.68909	2.9703	1.27717e-08	1.45141e-06
154	IFN stim. CD8+	INSL6	5.64426	2.65245	1.65894e-08	1.83216e-06
155	IFN stim. CD8+	OAS1	5.64107	1.69294	1.68997e-08	1.84906e-06
156	IFN stim. CD8+	CIITA	5.63553	1.58358	1.74517e-08	1.90062e-06
157	IFN stim. CD8+	TRIM26	5.58267	1.08409	2.36849e-08	2.53256e-06
158	IFN stim. CD8+	IFIT5	5.57258	1.54061	2.50988e-08	2.67161e-06
159	IFN stim. CD8+	RPS6KA1	5.56318	1.11522	2.64908e-08	2.782e-06
160	IFN stim. CD8+	LY75	5.55221	1.58406	2.82073e-08	2.92312e-06
161	IFN stim. CD8+	METTL8	5.52797	1.28968	3.2395e-08	3.29896e-06
162	IFN stim. CD8+	CD109	5.47259	1.35102	4.43501e-08	4.47765e-06
163	IFN stim. CD8+	NFE2L3	5.46531	0.927189	4.62098e-08	4.64547e-06
164	IFN stim. CD8+	TRANK1	5.42552	1.6879	5.77852e-08	5.75991e-06
165	IFN stim. CD8+	N4BP1	5.40907	0.850341	6.33524e-08	6.28819e-06
166	IFN stim. CD8+	ASPHD2	5.40536	1.93234	6.46787e-08	6.39286e-06
167	IFN stim. CD8+	PUS7	5.40263	1.61051	6.56707e-08	6.46375e-06
168	IFN stim. CD8+	PLAAT4	5.39197	1.33831	6.96895e-08	6.83073e-06
169	IFN stim. CD8+	ARMC8	5.38949	0.958879	7.0656e-08	6.89673e-06
170	IFN stim. CD8+	CRLF2	5.36573	2.92745	8.06224e-08	7.77279e-06
171	IFN stim. CD8+	ATG3	5.35478	0.886614	8.56587e-08	8.22464e-06
172	IFN stim. CD8+	AL021707.1	5.33892	1.66149	9.35021e-08	8.72834e-06
173	IFN stim. CD8+	ANKRD33B	5.32682	1.39147	9.99497e-08	9.25676e-06
174	IFN stim. CD8+	IFNB1	5.31752	7.54823	1.05192e-07	9.70405e-06
175	IFN stim. CD8+	KLF9	5.31141	1.25403	1.0878e-07	9.91834e-06
176	IFN stim. CD8+	MAP4K4	5.30173	1.14981	1.14708e-07	1.03784e-05
177	IFN stim. CD8+	CCDC85B	5.28523	0.775153	1.25543e-07	1.11867e-05
178	IFN stim. CD8+	CD38	5.23775	1.04834	1.62543e-07	1.43747e-05
179	IFN stim. CD8+	CITED2	5.23653	1.58969	1.63622e-07	1.44153e-05
180	IFN stim. CD8+	SRF	5.23585	1.39529	1.64228e-07	1.44153e-05
181	IFN stim. CD8+	XRN1	5.23152	0.777791	1.68123e-07	1.47023e-05
182	IFN stim. CD8+	ORAI2	5.22911	1.11701	1.7033e-07	1.48402e-05
183	IFN stim. CD8+	CERT1	5.20813	0.822375	1.90748e-07	1.65578e-05
184	IFN stim. CD8+	PSMA3	5.20372	0.586165	1.95333e-07	1.67702e-05
185	IFN stim. CD8+	IFFO2	5.19544	1.29696	2.04232e-07	1.74071e-05
186	IFN stim. CD8+	APOL1	5.18662	1.5582	2.14142e-07	1.81858e-05
187	IFN stim. CD8+	ENOX1	5.1765	1.65704	2.26085e-07	1.89268e-05
188	IFN stim. CD8+	TNFRSF8	5.16141	1.33255	2.45091e-07	2.03011e-05
189	IFN stim. CD8+	PNP	5.12913	1.10178	2.91083e-07	2.38259e-05
190	IFN stim. CD8+	MFSD14A	5.11622	0.912583	3.11724e-07	2.53737e-05
191	IFN stim. CD8+	ARMCX6	5.10694	1.12636	3.27423e-07	2.63777e-05
192	IFN stim. CD8+	SYNM	5.10283	3.01098	3.34615e-07	2.68651e-05
193	IFN stim. CD8+	ZBTB43	5.0899	1.01971	3.58255e-07	2.85681e-05
194	IFN stim. CD8+	GNPTAB	5.08558	1.07846	3.66497e-07	2.89674e-05
195	IFN stim. CD8+	TAPBPL	5.08539	1.16234	3.66865e-07	2.89674e-05
196	IFN stim. CD8+	SMAD4	5.08535	0.824537	3.66957e-07	2.89674e-05
197	IFN stim. CD8+	KMT2B	5.06317	1.06433	4.12347e-07	3.21729e-05
198	IFN stim. CD8+	JUNB	5.06285	0.689118	4.13034e-07	3.21729e-05
199	IFN stim. CD8+	CROT	5.06164	1.46721	4.15656e-07	3.22702e-05
200	IFN stim. CD8+	GTPBP1	5.03399	1.01387	4.80367e-07	3.69286e-05
201	IFN stim. CD8+	GBP4	5.03185	0.96513	4.85766e-07	3.7222e-05
202	IFN stim. CD8+	HLA-A	5.02416	0.444484	5.05648e-07	3.83705e-05
203	IFN stim. CD8+	SCPEP1	4.99419	1.48032	5.90833e-07	4.4405e-05
204	IFN stim. CD8+	TMEM38B	4.96998	1.56942	6.69595e-07	5.01642e-05
205	IFN stim. CD8+	NR3C1	4.94926	0.702066	7.44953e-07	5.56326e-05
206	IFN stim. CD8+	HLA-DPA1	4.93965	1.28635	7.82635e-07	5.82617e-05
207	IFN stim. CD8+	FRYL	4.92588	0.783623	8.39822e-07	6.15651e-05
208	IFN stim. CD8+	ZNF79	4.9235	1.92428	8.50104e-07	6.21051e-05
209	IFN stim. CD8+	LBH	4.90427	1.07915	9.37748e-07	6.78757e-05
210	IFN stim. CD8+	NEMP1	4.88515	1.01059	1.03348e-06	7.41204e-05
211	IFN stim. CD8+	TRIM69	4.88113	0.907597	1.05482e-06	7.53018e-05
212	IFN stim. CD8+	APP	4.87405	1.17883	1.09333e-06	7.74686e-05
213	IFN stim. CD8+	STRIP2	4.85671	1.05278	1.19352e-06	8.38101e-05
214	IFN stim. CD8+	DEPDC7	4.83658	3.04048	1.32093e-06	9.16625e-05
215	IFN stim. CD8+	PARP15	4.82508	1.14565	1.39949e-06	9.68284e-05
216	IFN stim. CD8+	STARD4	4.8223	1.1252	1.41912e-06	9.76121e-05
217	IFN stim. CD8+	FAM53B	4.81786	1.40296	1.45107e-06	9.92296e-05
218	IFN stim. CD8+	B2M	4.81264	0.481577	1.4895e-06	0.000101269
219	IFN stim. CD8+	PCGF5	4.81264	0.7586	1.4895e-06	0.000101269
220	IFN stim. CD8+	PML	4.8051	1.0607	1.54671e-06	0.000104855
221	IFN stim. CD8+	MIS18BP1	4.78613	1.00572	1.70028e-06	0.000113953
222	IFN stim. CD8+	TDRD7	4.77637	1.47136	1.78485e-06	0.00011928
223	IFN stim. CD8+	MIR34AHG	4.76173	1.80784	1.91939e-06	0.000127188
224	IFN stim. CD8+	MPZL1	4.75028	1.46817	2.03138e-06	0.000133481
225	IFN stim. CD8+	CEACAM1	4.7476	1.71447	2.05849e-06	0.000134885
226	IFN stim. CD8+	LAMP3	4.73178	2.048	2.2256e-06	0.000145431
227	IFN stim. CD8+	ANKS1A	4.72553	1.37266	2.29517e-06	0.000149148
228	IFN stim. CD8+	FAM241A	4.71974	1.07897	2.36148e-06	0.000152614
229	IFN stim. CD8+	FOCAD	4.70822	0.99635	2.49888e-06	0.000160611
230	IFN stim. CD8+	ANKRD10	4.70675	0.997915	2.51703e-06	0.000161337
231	IFN stim. CD8+	ART3	4.66789	3.52093	3.04303e-06	0.000192431
232	IFN stim. CD8+	SDC4	4.65692	1.10247	3.20981e-06	0.000200818
233	IFN stim. CD8+	TLK1	4.65087	0.673334	3.30535e-06	0.000205701
234	IFN stim. CD8+	AIDA	4.64307	0.948301	3.43276e-06	0.000212506
235	IFN stim. CD8+	RABGAP1L	4.63528	0.675463	3.5646e-06	0.000219393
236	IFN stim. CD8+	GCNA	4.63485	1.46736	3.57198e-06	0.000219393
237	IFN stim. CD8+	TGFBR2	4.63161	0.851168	3.62829e-06	0.00022227
238	IFN stim. CD8+	FMNL2	4.6265	2.16517	3.71889e-06	0.000227229
239	IFN stim. CD8+	UBE2L6	4.62387	0.731506	3.76645e-06	0.000229539
240	IFN stim. CD8+	AEBP2	4.61892	0.912742	3.8574e-06	0.000234474
241	IFN stim. CD8+	KLF4	4.59609	6.23493	4.30488e-06	0.000258997
242	IFN stim. CD8+	GIGYF2	4.59035	0.739054	4.42504e-06	0.000263531
243	IFN stim. CD8+	ECT2	4.58551	1.1452	4.52877e-06	0.000269027
244	IFN stim. CD8+	OAS3	4.57732	1.03451	4.70959e-06	0.000278363
245	IFN stim. CD8+	JUN	4.57087	0.916944	4.85707e-06	0.000285644
246	IFN stim. CD8+	PLIN2	4.56189	0.646554	5.06954e-06	0.000296656
247	IFN stim. CD8+	MRPS30-DT	4.55488	2.48415	5.24162e-06	0.000305965
248	IFN stim. CD8+	MT2A	4.54988	0.865586	5.36765e-06	0.000312546
249	IFN stim. CD8+	PARVB	4.54466	1.01437	5.50238e-06	0.000318813
250	IFN stim. CD8+	REV3L	4.50389	1.00278	6.67209e-06	0.000380957
251	IFN stim. CD8+	CPNE8	4.5023	1.51365	6.7221e-06	0.000382883
252	IFN stim. CD8+	NONO	4.49973	0.498339	6.80388e-06	0.000385674
253	IFN stim. CD8+	C12orf40	4.49778	3.09193	6.86661e-06	0.000388294
254	IFN stim. CD8+	AC113414.1	4.497	1.97886	6.89175e-06	0.000388781
255	IFN stim. CD8+	CAMK4	4.49575	0.824263	6.93248e-06	0.000390143
256	IFN stim. CD8+	AFF1	4.4886	0.843587	7.1694e-06	0.000401555
257	IFN stim. CD8+	TAP1	4.47376	0.465062	7.68548e-06	0.000423403
258	IFN stim. CD8+	RAB13	4.46258	1.73822	8.0979e-06	0.000443197
259	IFN stim. CD8+	AC104461.1	4.46226	2.31004	8.10991e-06	0.000443197
260	IFN stim. CD8+	RIPK1	4.45747	1.05492	8.29323e-06	0.000451597
261	IFN stim. CD8+	AC245014.3	4.44602	1.19945	8.74771e-06	0.00047306
262	IFN stim. CD8+	NEAT1	4.42944	0.866968	9.44787e-06	0.000505117
263	IFN stim. CD8+	FGD4	4.41737	4.72425	9.9911e-06	0.000529672
264	IFN stim. CD8+	RPTOR	4.41714	0.808547	1.00014e-05	0.000529672
265	IFN stim. CD8+	SPAG1	4.41675	0.849659	1.00197e-05	0.000529672
266	IFN stim. CD8+	NRDC	4.41061	0.611337	1.03081e-05	0.000542478
267	IFN stim. CD8+	PSMA4	4.39669	0.54176	1.09912e-05	0.000574569
268	IFN stim. CD8+	TGIF1	4.38927	1.19898	1.13732e-05	0.000591907
269	IFN stim. CD8+	PLAAT3	4.38768	1.38771	1.14564e-05	0.000594924
270	IFN stim. CD8+	ZNF44	4.38694	1.17584	1.14957e-05	0.000595651
271	IFN stim. CD8+	ZNF704	4.37853	3.3444	1.19482e-05	0.000615033
272	IFN stim. CD8+	CSRNP1	4.36565	1.36544	1.26746e-05	0.000649581
273	IFN stim. CD8+	PVT1	4.36073	0.603613	1.29629e-05	0.000658663
274	IFN stim. CD8+	SPATS2L	4.35908	0.903072	1.3061e-05	0.000660746
275	IFN stim. CD8+	KIAA1671	4.35024	1.3102	1.35986e-05	0.000686466
276	IFN stim. CD8+	FOSL1	4.34217	1.57513	1.41083e-05	0.00071067
277	IFN stim. CD8+	CEP70	4.32916	2.03985	1.49679e-05	0.000742835
278	IFN stim. CD8+	OTULIN	4.32802	0.76191	1.50457e-05	0.00074356
279	IFN stim. CD8+	IL18RAP	4.32508	2.05052	1.52474e-05	0.000750376
280	IFN stim. CD8+	RAB11A	4.31625	0.577721	1.58704e-05	0.000776166
281	IFN stim. CD8+	LIG1	4.31054	0.860436	1.62859e-05	0.000793188
282	IFN stim. CD8+	IFNAR2	4.30581	0.72225	1.66377e-05	0.000808646
283	IFN stim. CD8+	CDC42EP3	4.29994	1.63309	1.70845e-05	0.000828652
284	IFN stim. CD8+	COA1	4.28169	0.705811	1.85475e-05	0.000881438
285	IFN stim. CD8+	NEDD9	4.27403	0.905343	1.91969e-05	0.000906803
286	IFN stim. CD8+	THUMPD2	4.25864	0.873769	2.0567e-05	0.000967639
287	IFN stim. CD8+	UBE2Z	4.25534	0.727928	2.08727e-05	0.000978108
288	IFN stim. CD8+	LIN52	4.25481	0.882158	2.09231e-05	0.00097852
289	IFN stim. CD8+	AF165147.1	4.24859	1.48145	2.15124e-05	0.00100245
290	IFN stim. CD8+	MX1	4.24145	1.16704	2.22083e-05	0.00103043
291	IFN stim. CD8+	TNF	4.23261	1.62856	2.30994e-05	0.00106967
292	IFN stim. CD8+	KBTBD3	4.2266	1.26708	2.3725e-05	0.00109182
293	IFN stim. CD8+	DAPP1	4.22133	0.722388	2.42863e-05	0.0011115
294	IFN stim. CD8+	CBWD2	4.21183	0.964702	2.53311e-05	0.00115037
295	IFN stim. CD8+	BBX	4.21085	0.631023	2.54417e-05	0.00115316
296	IFN stim. CD8+	ETV3	4.20302	1.33449	2.63372e-05	0.00118689
297	IFN stim. CD8+	USP34	4.20018	0.49143	2.66698e-05	0.00119729
298	IFN stim. CD8+	SH3KBP1	4.19742	0.482414	2.69968e-05	0.00120507
299	IFN stim. CD8+	ABCG1	4.19517	1.79761	2.72665e-05	0.00121056
300	IFN stim. CD8+	ELOVL7	4.19511	2.09347	2.72742e-05	0.00121056
301	IFN stim. CD8+	RAB29	4.18798	0.916983	2.81442e-05	0.00124683
302	IFN stim. CD8+	FOS	4.18326	1.9925	2.87362e-05	0.00126117
303	IFN stim. CD8+	CBWD5	4.15948	1.03718	3.18977e-05	0.00138443
304	IFN stim. CD8+	WDR75	4.15511	0.787133	3.25125e-05	0.00140852
305	IFN stim. CD8+	AL139807.1	4.14694	1.72901	3.36942e-05	0.00145703
306	IFN stim. CD8+	MAPRE2	4.13295	0.863885	3.58134e-05	0.00153456
307	IFN stim. CD8+	GRB10	4.12905	2.15025	3.64266e-05	0.00155549
308	IFN stim. CD8+	HLA-DPB1	4.1218	1.0819	3.75925e-05	0.00160204
309	IFN stim. CD8+	SH2B3	4.12045	1.01488	3.78132e-05	0.00160428
310	IFN stim. CD8+	AC017101.1	4.12023	2.20842	3.78496e-05	0.00160428
311	IFN stim. CD8+	AMBRA1	4.11629	0.62169	3.85012e-05	0.00162022
312	IFN stim. CD8+	TNFSF13B	4.10643	1.34899	4.01827e-05	0.00168796
313	IFN stim. CD8+	MXD1	4.09613	1.29632	4.20112e-05	0.00174298
314	IFN stim. CD8+	MICAL2	4.07905	0.864914	4.5221e-05	0.00185328
315	IFN stim. CD8+	RRAS2	4.07181	0.766937	4.6649e-05	0.00190516
316	IFN stim. CD8+	RAB9A	4.06286	0.857191	4.84743e-05	0.00196945
317	IFN stim. CD8+	GNG8	4.06177	2.08678	4.87023e-05	0.0019719
318	IFN stim. CD8+	AC112254.1	4.0509	4.68162	5.10206e-05	0.00205515
319	IFN stim. CD8+	DENND5A	4.04573	0.984767	5.21603e-05	0.00208677
320	IFN stim. CD8+	TAF8	4.02633	0.945395	5.66546e-05	0.00224367
321	IFN stim. CD8+	HTATIP2	4.02382	0.965689	5.72613e-05	0.00226389
322	IFN stim. CD8+	PGAM1	4.00908	0.54126	6.09548e-05	0.00238983
323	IFN stim. CD8+	OXCT1	4.00856	0.705646	6.109e-05	0.00239115
324	IFN stim. CD8+	SLC35A5	4.00588	1.38103	6.17872e-05	0.00241042
325	IFN stim. CD8+	RASGRP3	3.98721	1.62077	6.68557e-05	0.00256979
326	IFN stim. CD8+	WDR25	3.9847	1.00845	6.75653e-05	0.00258734
327	IFN stim. CD8+	RNF144A	3.98461	0.998538	6.75924e-05	0.00258734
328	IFN stim. CD8+	CD200	3.98218	1.12721	6.82866e-05	0.00260775
329	IFN stim. CD8+	PDCD7	3.9795	0.674884	6.90612e-05	0.00263306
330	IFN stim. CD8+	FAM126A	3.96547	0.810361	7.32505e-05	0.00277033
331	IFN stim. CD8+	PRPS2	3.96217	0.984768	7.42706e-05	0.0028044
332	IFN stim. CD8+	CD2	3.96114	0.428622	7.45921e-05	0.00280939
333	IFN stim. CD8+	KPNA1	3.96098	0.861209	7.46417e-05	0.00280939
334	IFN stim. CD8+	RBX1	3.95486	0.396522	7.65795e-05	0.00287773
335	IFN stim. CD8+	HIVEP3	3.95234	0.820398	7.73915e-05	0.0029036
336	IFN stim. CD8+	PSME4	3.94993	0.72753	7.81753e-05	0.00292834
337	IFN stim. CD8+	ANKEF1	3.94242	2.64764	8.06628e-05	0.00300715
338	IFN stim. CD8+	LINC01358	3.93213	2.05377	8.41978e-05	0.00312902
339	IFN stim. CD8+	MBD2	3.92091	0.4761	8.82151e-05	0.00325262
340	IFN stim. CD8+	RPS27L	3.92002	0.567952	8.85409e-05	0.00325952
341	IFN stim. CD8+	CROCC	3.91864	0.912346	8.90493e-05	0.00327312
342	IFN stim. CD8+	TRIM22	3.90914	0.923713	9.26256e-05	0.00337818
343	IFN stim. CD8+	UBC	3.89743	0.436242	9.72184e-05	0.00351807
344	IFN stim. CD8+	GRAMD1C	3.89529	3.56978	9.80814e-05	0.00353875
345	IFN stim. CD8+	SOD2	3.89093	0.932541	9.9862e-05	0.00359748
346	IFN stim. CD8+	TNFAIP8	3.88699	0.501652	0.000101494	0.00365067
347	IFN stim. CD8+	HELB	3.88647	0.879243	0.000101713	0.00365297
348	IFN stim. CD8+	ATP2C1	3.87503	0.695916	0.000106611	0.00381143
349	IFN stim. CD8+	JAZF1	3.87168	1.64013	0.000108086	0.00385245
350	IFN stim. CD8+	DHRSX	3.86699	0.869031	0.000110188	0.00390959
351	IFN stim. CD8+	FANCM	3.85737	1.04923	0.000114612	0.00403611
352	IFN stim. CD8+	HLA-DRB1	3.84774	1.07119	0.00011921	0.00417929
353	IFN stim. CD8+	TMBIM1	3.83461	1.23311	0.000125764	0.00438097
354	IFN stim. CD8+	RNF122	3.82162	2.58075	0.00013258	0.00459324
355	IFN stim. CD8+	CLCN5	3.80566	1.5835	0.000141428	0.00487824
356	IFN stim. CD8+	TENT4A	3.79457	0.788495	0.000147901	0.00507916
357	IFN stim. CD8+	GCNT1	3.79419	1.03482	0.000148128	0.00507954
358	IFN stim. CD8+	RORB	3.79076	3.85845	0.000150187	0.00514264
359	IFN stim. CD8+	ELK4	3.78967	0.792225	0.00015085	0.00515785
360	IFN stim. CD8+	AL021707.6	3.78248	2.61347	0.000155274	0.00528078
361	IFN stim. CD8+	AC253572.2	3.78237	0.92372	0.000155343	0.00528078
362	IFN stim. CD8+	MDM2	3.78146	0.655212	0.000155909	0.00529235
363	IFN stim. CD8+	AP003472.2	3.77118	1.88576	0.000162475	0.00547938
364	IFN stim. CD8+	HMGN3	3.76636	0.55252	0.000165644	0.00555073
365	IFN stim. CD8+	ATF3	3.76075	1.03042	0.000169408	0.0056527
366	IFN stim. CD8+	NRBP1	3.74574	0.781275	0.000179865	0.00594261
367	IFN stim. CD8+	AKAP7	3.74298	0.846944	0.000181853	0.00599987
368	IFN stim. CD8+	ATP6V1A	3.73052	0.84694	0.000191082	0.00622579
369	IFN stim. CD8+	PTPN1	3.71763	0.533622	0.000201104	0.0065162
370	IFN stim. CD8+	STX11	3.71636	0.704796	0.000202116	0.00653101
371	IFN stim. CD8+	PSAP	3.71553	0.774433	0.000202777	0.00654337
372	IFN stim. CD8+	CERS6	3.71377	0.666679	0.000204194	0.00657107
373	IFN stim. CD8+	ACSL4	3.7086	0.693465	0.000208409	0.00669756
374	IFN stim. CD8+	TANC2	3.70657	1.64156	0.000210086	0.00673686
375	IFN stim. CD8+	SETX	3.69908	0.581782	0.000216382	0.00692539
376	IFN stim. CD8+	BRWD3	3.69526	0.756494	0.000219664	0.00700813
377	IFN stim. CD8+	LINC00910	3.69486	1.02924	0.000220007	0.00700813
378	IFN stim. CD8+	PARD3	3.69469	2.03691	0.000220158	0.00700813
379	IFN stim. CD8+	TIA1	3.66588	0.791898	0.000246492	0.00777277
380	IFN stim. CD8+	DHTKD1	3.66293	0.829869	0.00024935	0.00782096
381	IFN stim. CD8+	IL15RA	3.66123	0.936643	0.000251009	0.00786248
382	IFN stim. CD8+	PRSS23	3.6505	2.73048	0.000261726	0.00817641
383	IFN stim. CD8+	NR6A1	3.64941	1.47543	0.000262843	0.00819239
384	IFN stim. CD8+	MT-ATP8	3.64703	0.472449	0.000265289	0.00821139
385	IFN stim. CD8+	SLA	3.6453	0.8048	0.000267079	0.0082451
386	IFN stim. CD8+	NPLOC4	3.64346	0.594992	0.000268997	0.00829342
387	IFN stim. CD8+	NECTIN2	3.62758	4.40196	0.000286089	0.00872503
388	IFN stim. CD8+	GALNT2	3.62737	0.889619	0.000286318	0.00872503
389	IFN stim. CD8+	IGFBP4	3.62725	1.39081	0.000286459	0.00872503
390	IFN stim. CD8+	CAVIN3	3.61868	1.28961	0.000296109	0.00896481
391	IFN stim. CD8+	NR5A2	3.61694	2.0365	0.000298111	0.00901384
392	IFN stim. CD8+	IRF7	3.60705	0.874311	0.000309695	0.00929244
393	IFN stim. CD8+	SKAP2	3.60458	1.05681	0.000312661	0.00935756
394	IFN stim. CD8+	CHMP5	3.60272	0.512175	0.000314903	0.00941268
395	IFN stim. CD8+	TRIM5	3.60053	1.05171	0.000317567	0.00948025
396	IFN stim. CD8+	BSG	3.59825	0.499495	0.000320368	0.00953968
397	IFN stim. CD8+	ISOC1	3.5884	0.870511	0.000332719	0.00984513
398	IFN stim. CD8+	C11orf68	3.58565	1.0144	0.000336238	0.00992429
399	IFN stim. CD8+	DNM3	3.58232	1.27818	0.000340556	0.0100266
400	IFN stim. CD8+	MOB1B	3.57502	0.783909	0.000350198	0.0102463
401	IFN stim. CD8+	ACOT13	3.5693	0.656532	0.000357943	0.010447
402	IFN stim. CD8+	COX7B	3.56512	0.457412	0.000363685	0.0105883
403	IFN stim. CD8+	MTCH1	3.56239	0.576026	0.000367488	0.0106858
404	IFN stim. CD8+	ELK3	3.55681	0.701432	0.000375385	0.0109019
405	IFN stim. CD8+	CTNNA1	3.55505	1.256	0.000377908	0.0109482
406	IFN stim. CD8+	COMMD1	3.55032	0.487037	0.000384761	0.0111057
407	IFN stim. CD8+	PELI1	3.54477	0.781841	0.000392957	0.0112868
408	IFN stim. CD8+	PPP2R2D	3.54026	0.734579	0.000399727	0.0114255
409	IFN stim. CD8+	EIF2AK2	3.51981	0.670431	0.000431848	0.0121954
410	IFN stim. CD8+	ABCB1	3.51937	1.81681	0.000432572	0.0122012
411	IFN stim. CD8+	CCL3	3.5139	1.75877	0.000441583	0.0123517
412	IFN stim. CD8+	SSBP2	3.50503	0.902417	0.000456557	0.0126572
413	IFN stim. CD8+	NDUFA4	3.50484	0.397112	0.000456883	0.0126572
414	IFN stim. CD8+	MAP1S	3.50032	1.48564	0.000464704	0.0128309
415	IFN stim. CD8+	SMS	3.49418	0.641081	0.000475523	0.0130833
416	IFN stim. CD8+	BRI3	3.48924	0.527825	0.000484388	0.0132343
417	IFN stim. CD8+	ARL6IP1	3.48212	0.557696	0.000497458	0.0135599
418	IFN stim. CD8+	MRPS6	3.4779	0.497463	0.000505356	0.0137539
419	IFN stim. CD8+	LRRFIP2	3.47708	0.613857	0.000506913	0.0137698
420	IFN stim. CD8+	HLA-DQB1	3.46366	0.913053	0.000532889	0.0143593
421	IFN stim. CD8+	AC099489.1	3.4519	1.78344	0.000556654	0.0149143
422	IFN stim. CD8+	TRIM56	3.44655	0.582231	0.000567786	0.0151952
423	IFN stim. CD8+	DCAF17	3.44146	0.797575	0.000578581	0.0154665
424	IFN stim. CD8+	YPEL5	3.44038	0.629816	0.000580892	0.0154864
425	IFN stim. CD8+	TMEM163	3.43667	3.30525	0.000588912	0.0156537
426	IFN stim. CD8+	SHFL	3.43621	0.736317	0.000589913	0.0156604
427	IFN stim. CD8+	ZFHX3	3.43588	1.27695	0.000590639	0.0156604
428	IFN stim. CD8+	ABCC4	3.43564	0.981235	0.000591158	0.0156604
429	IFN stim. CD8+	KSR1	3.43307	0.65063	0.00059679	0.0157299
430	IFN stim. CD8+	PAM	3.43299	0.654752	0.000596964	0.0157299
431	IFN stim. CD8+	C19orf38	3.43223	2.01312	0.000598643	0.0157299
432	IFN stim. CD8+	AIFM2	3.43028	1.23044	0.000602965	0.0157953
433	IFN stim. CD8+	CAPG	3.42967	1.31092	0.000604306	0.0158128
434	IFN stim. CD8+	ZDHHC3	3.42487	0.723149	0.0006151	0.0160239
435	IFN stim. CD8+	LINC01619	3.42149	0.870961	0.000622794	0.0161885
436	IFN stim. CD8+	AC005070.3	3.41733	2.96508	0.000632381	0.0164015
437	IFN stim. CD8+	GAD1	3.41554	1.77138	0.000636559	0.0164735
438	IFN stim. CD8+	TAGLN2	3.40567	0.506568	0.000660015	0.0169315
439	IFN stim. CD8+	AP5B1	3.40256	1.37031	0.000667571	0.0170881
440	IFN stim. CD8+	DIPK1A	3.40205	0.738579	0.000668813	0.0171013
441	IFN stim. CD8+	TEP1	3.4012	1.14827	0.000670912	0.0171363
442	IFN stim. CD8+	SCAMP1-AS1	3.38978	1.23089	0.000699498	0.0178084
443	IFN stim. CD8+	TMSB4X	3.38668	0.411463	0.000707433	0.0179553
444	IFN stim. CD8+	FTX	3.38663	0.550767	0.000707556	0.0179553
445	IFN stim. CD8+	MX2	3.3774	1.51765	0.000731741	0.0184694
446	IFN stim. CD8+	USP9X	3.37626	0.658893	0.000734786	0.0185264
447	IFN stim. CD8+	CPLANE1	3.37539	0.801164	0.00073712	0.0185653
448	IFN stim. CD8+	SPSB1	3.37137	1.0677	0.000747945	0.0187576
449	IFN stim. CD8+	FGF2	3.36944	1.58662	0.000753217	0.0188497
450	IFN stim. CD8+	SLC45A4	3.35814	1.25061	0.000784682	0.0195746
451	IFN stim. CD8+	MDGA1	3.35649	2.53708	0.000789379	0.0196602
452	IFN stim. CD8+	HLA-C	3.34645	0.293313	0.000818533	0.0203114
453	IFN stim. CD8+	VIM	3.34269	0.632037	0.000829704	0.0205236
454	IFN stim. CD8+	AC100849.1	3.34023	2.82803	0.000837085	0.0206564
455	IFN stim. CD8+	TRIM21	3.33779	0.950862	0.00084448	0.0207617
456	IFN stim. CD8+	PHF21B	3.33701	2.67349	0.000846845	0.0207946
457	IFN stim. CD8+	JADE3	3.3355	2.36359	0.000851449	0.0208858
458	IFN stim. CD8+	CSTF3	3.33411	0.646139	0.000855734	0.0209472
459	IFN stim. CD8+	PLEKHA7	3.3332	1.35974	0.00085852	0.0209936
460	IFN stim. CD8+	SWT1	3.32622	1.79935	0.000880313	0.0214818
461	IFN stim. CD8+	FAM78B	3.31824	1.65339	0.000905854	0.021991
462	IFN stim. CD8+	LMNA	3.31198	1.01537	0.00092639	0.0224664
463	IFN stim. CD8+	NFAT5	3.30998	0.475093	0.000933031	0.0226041
464	IFN stim. CD8+	MPC2	3.3037	0.464312	0.000954191	0.0230441
465	IFN stim. CD8+	CLIC2	3.30141	2.30434	0.000961996	0.0231865
466	IFN stim. CD8+	HLA-B	3.2984	0.27194	0.000972383	0.023365
467	IFN stim. CD8+	FAS	3.29664	0.638702	0.0009785	0.023464
468	IFN stim. CD8+	MTMR12	3.2943	0.785517	0.000986655	0.0235875
469	IFN stim. CD8+	PPP4R2	3.29392	0.472674	0.000987992	0.0235955
470	IFN stim. CD8+	APOBEC3G	3.29337	0.654537	0.000989946	0.0236181
471	IFN stim. CD8+	RAPGEF2	3.29254	0.709368	0.000992855	0.0236635
472	IFN stim. CD8+	AC087854.1	3.28926	0.960668	0.00100451	0.0238997
473	IFN stim. CD8+	IGFBP6	3.28918	5.35196	0.0010048	0.0238997
474	IFN stim. CD8+	VPS33B	3.28604	1.11544	0.00101607	0.0240964
475	IFN stim. CD8+	LAX1	3.28599	1.26596	0.00101624	0.0240964
476	IFN stim. CD8+	CBWD1	3.28545	0.906019	0.00101819	0.0240964
477	IFN stim. CD8+	MT-ND4L	3.28215	0.47531	0.00103018	0.0242825
478	IFN stim. CD8+	E2F7	3.28174	1.22837	0.00103169	0.0242937
479	IFN stim. CD8+	ENY2	3.2786	0.422922	0.00104324	0.0245166
480	IFN stim. CD8+	TEX14	3.27362	0.80462	0.0010618	0.0249031
481	IFN stim. CD8+	CD8B	3.27225	1.4925	0.00106694	0.0249738
482	IFN stim. CD8+	LHFPL6	3.27149	0.952833	0.00106982	0.0250163
483	IFN stim. CD8+	DNAJB2	3.26686	0.912793	0.00108748	0.0253536
484	IFN stim. CD8+	NME9	3.26586	1.8233	0.00109132	0.0254171
485	IFN stim. CD8+	NKIRAS1	3.26477	1.36304	0.00109555	0.0254661
486	IFN stim. CD8+	KLHL2	3.26264	0.55714	0.0011038	0.0256325
487	IFN stim. CD8+	CXCL9	3.26026	5.96804	0.0011131	0.0257722
488	IFN stim. CD8+	PLS3	3.25958	4.42155	0.00111578	0.0258089
489	IFN stim. CD8+	COX17	3.25469	0.425888	0.00113516	0.0262312
490	IFN stim. CD8+	ETFA	3.25263	0.45672	0.00114343	0.0263964
491	IFN stim. CD8+	AL360012.1	3.24436	1.18488	0.00117713	0.0269104
492	IFN stim. CD8+	SLC23A2	3.24184	0.798849	0.0011876	0.0271234
493	IFN stim. CD8+	ZFYVE26	3.23735	0.961551	0.00120644	0.0274738
494	IFN stim. CD8+	POLK	3.23694	0.524272	0.00120819	0.0274869
495	IFN stim. CD8+	LINC01191	3.21793	0.954272	0.00129117	0.0291493
496	IFN stim. CD8+	FUNDC2	3.21502	0.830419	0.00130438	0.0293607
497	IFN stim. CD8+	MICOS10	3.21421	0.564414	0.00130806	0.0293894
498	IFN stim. CD8+	AC078845.1	3.2014	3.31332	0.0013676	0.0306103
499	IFN stim. CD8+	TENM3	3.20105	3.03885	0.00136926	0.0306182
500	IFN stim. CD8+	MREG	3.20036	1.08418	0.00137258	0.0306342
501	IFN stim. CD8+	PICALM	3.19967	0.435316	0.00137583	0.0306777
502	IFN stim. CD8+	DNM1L	3.19195	0.542368	0.00141316	0.0313616
503	IFN stim. CD8+	RDH11	3.18997	0.638382	0.0014229	0.0314589
504	IFN stim. CD8+	GALNT11	3.18751	0.731678	0.00143505	0.0316681
505	IFN stim. CD8+	ABAT	3.18159	1.05434	0.00146469	0.0322315
506	IFN stim. CD8+	SIPA1L3	3.17819	0.785652	0.00148195	0.0325504
507	IFN stim. CD8+	PCNX3	3.17462	1.23844	0.0015003	0.0328488
508	IFN stim. CD8+	TTC33	3.16841	0.675547	0.00153277	0.0333552
509	IFN stim. CD8+	HLA-E	3.15874	0.380822	0.0015845	0.0341704
510	IFN stim. CD8+	RAB7A	3.15667	0.39217	0.00159584	0.0342947
511	IFN stim. CD8+	TRAF3IP2-AS1	3.15416	0.72709	0.00160961	0.0345478
512	IFN stim. CD8+	RREB1	3.14902	0.71224	0.00163819	0.0350653
513	IFN stim. CD8+	TM7SF2	3.14862	1.26976	0.00164041	0.035081
514	IFN stim. CD8+	FZD4	3.14202	8.76704	0.00167784	0.0358071
515	IFN stim. CD8+	ABHD12	3.14091	0.698967	0.00168422	0.0358873
516	IFN stim. CD8+	NDUFS5	3.13801	0.35881	0.00170099	0.0361791
517	IFN stim. CD8+	ELMO1-AS1	3.13768	0.715098	0.00170292	0.0361875
518	IFN stim. CD8+	MFSD4B	3.13414	0.864933	0.00172359	0.0365277
519	IFN stim. CD8+	NF1	3.13414	0.5147	0.00172359	0.0365277
520	IFN stim. CD8+	CAPZA2	3.1316	0.462014	0.00173856	0.0367265
521	IFN stim. CD8+	CLCN3	3.13084	0.608481	0.00174307	0.0367749
522	IFN stim. CD8+	ISCU	3.12107	0.533956	0.00180197	0.0378478
523	IFN stim. CD8+	C21orf91	3.11748	0.707041	0.00182403	0.0382429
524	IFN stim. CD8+	HOMER1	3.11015	1.14192	0.00186991	0.0389962
525	IFN stim. CD8+	PERP	3.10673	0.742496	0.00189172	0.0393243
526	IFN stim. CD8+	PSMB1	3.10585	0.292972	0.00189731	0.0393899
527	IFN stim. CD8+	EBI3	3.10562	0.903012	0.00189884	0.0393899
528	IFN stim. CD8+	PATL2	3.10412	0.853461	0.00190843	0.0395542
529	IFN stim. CD8+	CD99L2	3.10322	1.1156	0.00191427	0.0396403
530	IFN stim. CD8+	SKP1	3.10251	0.370703	0.0019189	0.0396662
531	IFN stim. CD8+	SLAMF7	3.10029	1.70421	0.00193335	0.0398947
532	IFN stim. CD8+	HELZ2	3.0953	1.37593	0.00196612	0.0404645
533	IFN stim. CD8+	TXNDC11	3.09221	0.755717	0.00198672	0.0408528
534	IFN stim. CD8+	CHD6	3.09012	0.570946	0.00200078	0.0410344
535	IFN stim. CD8+	UBAP2L	3.08777	0.477949	0.00201666	0.0413239
536	IFN stim. CD8+	CLASP1	3.08545	0.414864	0.00203243	0.0416109
537	IFN stim. CD8+	UBR2	3.08274	0.403702	0.00205105	0.0419542
538	IFN stim. CD8+	AL513303.1	3.08223	1.82865	0.00205455	0.0419542
539	IFN stim. CD8+	MCL1	3.07685	0.411017	0.00209198	0.0425707
540	IFN stim. CD8+	TYSND1	3.07438	1.42591	0.00210941	0.0428326
541	IFN stim. CD8+	ZCCHC7	3.06998	0.485399	0.0021407	0.0433745
542	IFN stim. CD8+	ATP5F1B	3.06878	0.316999	0.00214936	0.0435125
543	IFN stim. CD8+	DNAJC15	3.06764	0.411291	0.00215759	0.0436416
544	IFN stim. CD8+	CFLAR-AS1	3.0657	1.05462	0.0021716	0.0438496
545	IFN stim. CD8+	TCF7L1	3.06088	5.68425	0.00220689	0.0445239
546	IFN stim. CD8+	OTUD5	3.05769	0.569857	0.00223051	0.0449233
547	IFN stim. CD8+	LAG3	3.05728	0.875191	0.00223358	0.0449467
548	IFN stim. CD8+	APOL2	3.05099	0.991153	0.00228085	0.045741
549	IFN stim. CD8+	PIK3R3	3.05085	1.93545	0.00228193	0.045741
550	IFN stim. CD8+	ATP10D	3.0411	1.22495	0.00235719	0.0470017
551	IFN stim. CD8+	TMPRSS3	3.04078	1.16664	0.00235968	0.0470017
552	IFN stim. CD8+	BMPR2	3.03264	0.752331	0.00242425	0.0481249
553	IFN stim. CD8+	AC093019.2	3.03147	1.24491	0.00243369	0.0482717
554	IFN stim. CD8+	PHF6	3.03018	0.559858	0.00244407	0.0483959
555	IFN stim. CD8+	ZNF281	3.02683	0.701695	0.0024713	0.0488939
22887	IFN stim. CD8+	P2RX5	-3.02244	-1.67035	0.00250746	0.0494431
22888	IFN stim. CD8+	GABPB1-AS1	-3.02253	-0.499996	0.00250668	0.0494431
22889	IFN stim. CD8+	ARHGAP25	-3.02464	-0.848841	0.00248926	0.0491665
22890	IFN stim. CD8+	PTEN	-3.02547	-0.555005	0.00248248	0.0490738
22891	IFN stim. CD8+	SPOCK2	-3.03056	-0.613541	0.00244099	0.0483757
22892	IFN stim. CD8+	POP7	-3.03304	-0.694894	0.00242106	0.0481023
22893	IFN stim. CD8+	UTP18	-3.03391	-0.559378	0.00241407	0.0480039
22894	IFN stim. CD8+	PRF1	-3.0364	-1.9469	0.00239422	0.0476494
22895	IFN stim. CD8+	GNAI3	-3.04089	-0.380171	0.00235881	0.0470017
22896	IFN stim. CD8+	ADNP	-3.04263	-0.462626	0.00234517	0.0468317
22897	IFN stim. CD8+	CSNK1A1	-3.04766	-0.197667	0.00230628	0.0460943
22898	IFN stim. CD8+	WTAP	-3.04789	-0.266456	0.00230458	0.0460943
22899	IFN stim. CD8+	HEG1	-3.04976	-1.19295	0.00229026	0.045852
22900	IFN stim. CD8+	ZNF800	-3.05074	-0.577229	0.00228277	0.045741
22901	IFN stim. CD8+	TPD52	-3.05119	-0.578347	0.0022794	0.045741
22902	IFN stim. CD8+	AKTIP	-3.05504	-1.08736	0.0022503	0.0452446
22903	IFN stim. CD8+	LINC00426	-3.06034	-1.90855	0.00221087	0.0445659
22904	IFN stim. CD8+	NOP58	-3.06659	-0.241635	0.00216516	0.0437571
22905	IFN stim. CD8+	PDCD2	-3.07219	-0.44111	0.00212495	0.0430925
22906	IFN stim. CD8+	PPP1CB	-3.07425	-0.366827	0.00211031	0.0428326
22907	IFN stim. CD8+	CREB3L2	-3.07573	-0.764385	0.0020999	0.0426949
22908	IFN stim. CD8+	TBL1X	-3.07838	-0.76838	0.00208132	0.0423904
22909	IFN stim. CD8+	BICRAL	-3.08077	-0.576215	0.00206465	0.0420873
22910	IFN stim. CD8+	TRG-AS1	-3.08166	-0.998249	0.0020585	0.0419983
22911	IFN stim. CD8+	PMVK	-3.08223	-0.635947	0.00205455	0.0419542
22912	IFN stim. CD8+	CELF2	-3.09105	-0.449699	0.00199449	0.0409409
22913	IFN stim. CD8+	ELAVL1	-3.09183	-0.312554	0.00198927	0.0408695
22914	IFN stim. CD8+	SPNS3	-3.09714	-1.48366	0.00195395	0.0402493
22915	IFN stim. CD8+	VEZT	-3.09756	-0.385301	0.00195123	0.0402286
22916	IFN stim. CD8+	PDE7A	-3.10151	-0.486142	0.00192539	0.0397654
22917	IFN stim. CD8+	EIF5	-3.10293	-0.376602	0.00191612	0.0396437
22918	IFN stim. CD8+	TPT1	-3.10663	-0.173165	0.00189233	0.0393243
22919	IFN stim. CD8+	STRBP	-3.10853	-0.860953	0.00188018	0.039141
22920	IFN stim. CD8+	HAVCR2	-3.10964	-0.964898	0.00187312	0.0390287
22921	IFN stim. CD8+	KIF21B	-3.1132	-1.09287	0.00185071	0.0386302
22922	IFN stim. CD8+	SP3	-3.11348	-0.424837	0.00184892	0.0386271
22923	IFN stim. CD8+	PXN	-3.11509	-1.2766	0.00183891	0.038452
22924	IFN stim. CD8+	INO80E	-3.11613	-0.844829	0.00183239	0.0383498
22925	IFN stim. CD8+	GIMAP6	-3.1167	-1.23384	0.00182885	0.0383097
22926	IFN stim. CD8+	ODC1	-3.11782	-0.746263	0.00182197	0.0382338
22927	IFN stim. CD8+	DEK	-3.12414	-0.422017	0.00178323	0.0374876
22928	IFN stim. CD8+	KLHL5	-3.12719	-0.551395	0.00176485	0.0371345
22929	IFN stim. CD8+	LPP	-3.12909	-0.611893	0.00175346	0.0369278
22930	IFN stim. CD8+	CCDC91	-3.12946	-0.57372	0.00175128	0.036915
22931	IFN stim. CD8+	PPP1CA	-3.13149	-0.264439	0.00173922	0.0367265
22932	IFN stim. CD8+	ARHGAP4	-3.1319	-0.776506	0.00173678	0.0367265
22933	IFN stim. CD8+	RNPEPL1	-3.13371	-0.705455	0.00172611	0.0365481
22934	IFN stim. CD8+	TAX1BP1	-3.13484	-0.253412	0.00171949	0.0365067
22935	IFN stim. CD8+	HNRNPUL1	-3.13857	-0.441195	0.00169777	0.0361433
22936	IFN stim. CD8+	CCNI	-3.14183	-0.18174	0.00167894	0.0358071
22937	IFN stim. CD8+	GORASP2	-3.14305	-0.648174	0.00167194	0.0357228
22938	IFN stim. CD8+	EFHD2	-3.15092	-0.632797	0.00162755	0.0348693
22939	IFN stim. CD8+	TMEM242	-3.1527	-0.739833	0.00161768	0.0346894
22940	IFN stim. CD8+	BABAM2	-3.15657	-0.499813	0.00159636	0.0342947
22941	IFN stim. CD8+	CLDND1	-3.15698	-0.440208	0.0015941	0.0342947
22942	IFN stim. CD8+	UXT	-3.1576	-0.251785	0.00159072	0.0342676
22943	IFN stim. CD8+	ASXL1	-3.1587	-0.429671	0.00158476	0.0341704
22944	IFN stim. CD8+	PSMB8-AS1	-3.15919	-0.853966	0.00158209	0.0341704
22945	IFN stim. CD8+	TMEM267	-3.16028	-0.544303	0.00157616	0.0340786
22946	IFN stim. CD8+	PHF20L1	-3.16204	-0.485142	0.00156666	0.0339043
22947	IFN stim. CD8+	STAP1	-3.16282	-0.928062	0.00156248	0.0338451
22948	IFN stim. CD8+	RPL35	-3.16328	-0.188408	0.00156001	0.0338228
22949	IFN stim. CD8+	SACM1L	-3.16503	-0.550297	0.00155069	0.0336516
22950	IFN stim. CD8+	INPP5A	-3.16542	-1.13894	0.00154857	0.0336368
22951	IFN stim. CD8+	YWHAG	-3.16655	-0.43518	0.00154259	0.0335378
22952	IFN stim. CD8+	ANP32B	-3.17118	-0.221269	0.0015182	0.0330686
22953	IFN stim. CD8+	DDX39A	-3.17191	-0.527044	0.00151439	0.0330162
22954	IFN stim. CD8+	INTS13	-3.17202	-0.702469	0.00151381	0.0330162
22955	IFN stim. CD8+	SLC12A2	-3.17363	-0.744168	0.00150548	0.0328829
22956	IFN stim. CD8+	CD247	-3.1742	-0.401726	0.00150252	0.0328488
22957	IFN stim. CD8+	NUP98	-3.17447	-0.354046	0.00150112	0.0328488
22958	IFN stim. CD8+	SAMSN1	-3.17678	-0.53942	0.00148919	0.0326483
22959	IFN stim. CD8+	NSA2	-3.17683	-0.361346	0.00148894	0.0326483
22960	IFN stim. CD8+	LPGAT1	-3.17831	-0.881683	0.00148139	0.0325504
22961	IFN stim. CD8+	NORAD	-3.18587	-0.631253	0.00144318	0.0317878
22962	IFN stim. CD8+	RPA1	-3.18701	-0.616504	0.00143749	0.0316922
22963	IFN stim. CD8+	PUS7L	-3.18779	-0.707462	0.00143364	0.0316665
22964	IFN stim. CD8+	SEPTIN11	-3.18997	-0.856443	0.0014229	0.0314589
22965	IFN stim. CD8+	AARS	-3.19001	-0.532686	0.00142266	0.0314589
22966	IFN stim. CD8+	HIPK1	-3.19016	-0.555872	0.00142196	0.0314589
22967	IFN stim. CD8+	GATAD2A	-3.19309	-0.544454	0.00140759	0.0312673
22968	IFN stim. CD8+	PYROXD1	-3.19403	-0.513648	0.00140303	0.0311956
22969	IFN stim. CD8+	LINC01934	-3.1969	-0.733595	0.00138914	0.0309159
22970	IFN stim. CD8+	RNF167	-3.19872	-0.425806	0.00138038	0.03075
22971	IFN stim. CD8+	FAH	-3.2005	-0.709394	0.0013719	0.0306342
22972	IFN stim. CD8+	AP2S1	-3.20324	-0.524056	0.00135889	0.0304443
22973	IFN stim. CD8+	PPIF	-3.20646	-0.518176	0.00134377	0.0301343
22974	IFN stim. CD8+	CD4	-3.21108	-0.804894	0.00132237	0.0296826
22975	IFN stim. CD8+	MTAP	-3.21476	-0.844155	0.00130553	0.0293607
22976	IFN stim. CD8+	MIF	-3.21684	-0.391277	0.00129611	0.0292047
22977	IFN stim. CD8+	MTRNR2L12	-3.21755	-0.336671	0.00129289	0.02916
22978	IFN stim. CD8+	HERC3	-3.21828	-0.906025	0.0012896	0.0291418
22979	IFN stim. CD8+	INTS10	-3.22549	-0.749541	0.00125759	0.0284458
22980	IFN stim. CD8+	EML4	-3.22568	-0.5745	0.00125676	0.0284458
22981	IFN stim. CD8+	HECA	-3.22625	-0.624714	0.00125425	0.0284248
22982	IFN stim. CD8+	SATB1-AS1	-3.22729	-0.586348	0.00124967	0.0283483
22983	IFN stim. CD8+	RPAP2	-3.22971	-0.39425	0.00123918	0.0281375
22984	IFN stim. CD8+	MAPKAPK3	-3.23169	-0.775673	0.00123061	0.0279699
22985	IFN stim. CD8+	AGPS	-3.23929	-0.605801	0.00119829	0.0273144
22986	IFN stim. CD8+	FBXO4	-3.24076	-1.03783	0.0011921	0.0271998
22987	IFN stim. CD8+	PRKCH	-3.24541	-0.699853	0.00117281	0.0268378
22988	IFN stim. CD8+	IL1RAP	-3.24779	-1.13623	0.00116305	0.0266403
22989	IFN stim. CD8+	COX20	-3.24839	-0.57151	0.00116059	0.0266098
22990	IFN stim. CD8+	ERP29	-3.24855	-0.332066	0.00115994	0.0266098
22991	IFN stim. CD8+	KBTBD2	-3.2493	-0.768015	0.0011569	0.0265771
22992	IFN stim. CD8+	LAIR1	-3.25074	-2.13622	0.00115104	0.0264684
22993	IFN stim. CD8+	BLM	-3.25166	-0.704184	0.00114733	0.0264087
22994	IFN stim. CD8+	TM7SF3	-3.25168	-0.699612	0.00114726	0.0264087
22995	IFN stim. CD8+	MIR4435-2HG	-3.25179	-0.989564	0.00114681	0.0264087
22996	IFN stim. CD8+	SH3BP1	-3.26086	-0.679249	0.00111074	0.0257428
22997	IFN stim. CD8+	OSTF1	-3.26172	-0.491692	0.00110739	0.0256905
22998	IFN stim. CD8+	NMRK1	-3.26559	-0.864201	0.00109236	0.0254171
22999	IFN stim. CD8+	DCPS	-3.27092	-0.641206	0.00107198	0.0250171
23000	IFN stim. CD8+	ITGAE	-3.27111	-0.678282	0.00107126	0.0250171
23001	IFN stim. CD8+	PTAR1	-3.27276	-0.681265	0.00106502	0.0249538
23002	IFN stim. CD8+	RAB4A	-3.27454	-1.00876	0.00105835	0.0248469
23003	IFN stim. CD8+	ATP2B1	-3.28098	-0.713057	0.00103448	0.024335
23004	IFN stim. CD8+	RPL37A	-3.28258	-0.344349	0.00102861	0.0242699
23005	IFN stim. CD8+	EZR	-3.28445	-0.402258	0.00102181	0.0241335
23006	IFN stim. CD8+	AGO2	-3.28496	-0.717561	0.00101997	0.0241143
23007	IFN stim. CD8+	TMEM154	-3.28552	-1.03607	0.00101796	0.0240964
23008	IFN stim. CD8+	EDRF1	-3.28763	-0.781715	0.00101036	0.0240078
23009	IFN stim. CD8+	ZC3H4	-3.29454	-0.694423	0.00098582	0.0235875
23010	IFN stim. CD8+	EIF2S3	-3.29464	-0.365825	0.000985486	0.0235875
23011	IFN stim. CD8+	ANP32E	-3.29805	-0.405367	0.000973593	0.0233702
23012	IFN stim. CD8+	UBE3A	-3.29846	-0.51082	0.000972163	0.023365
23013	IFN stim. CD8+	XPO4	-3.30087	-0.561392	0.000963847	0.0232073
23014	IFN stim. CD8+	TBC1D2B	-3.30343	-0.69165	0.00095511	0.0230441
23015	IFN stim. CD8+	FAM172A	-3.30344	-0.614504	0.000955056	0.0230441
23016	IFN stim. CD8+	RB1	-3.30727	-0.464687	0.000942115	0.0228007
23017	IFN stim. CD8+	MESD	-3.32237	-0.546236	0.000892567	0.0216909
23018	IFN stim. CD8+	PSMG1	-3.32329	-0.717582	0.000889628	0.0216418
23019	IFN stim. CD8+	ZNF267	-3.32356	-0.528691	0.000888768	0.0216418
23020	IFN stim. CD8+	SRPK1	-3.32372	-0.422221	0.000888263	0.0216418
23021	IFN stim. CD8+	UBAP1	-3.32687	-0.612143	0.000878261	0.021454
23022	IFN stim. CD8+	RYBP	-3.33439	-0.455144	0.000854856	0.0209472
23023	IFN stim. CD8+	ADNP2	-3.33774	-0.793135	0.000844625	0.0207617
23024	IFN stim. CD8+	HNRNPA1	-3.33795	-0.318695	0.000843998	0.0207617
23025	IFN stim. CD8+	CGGBP1	-3.34003	-0.408121	0.000837707	0.0206564
23026	IFN stim. CD8+	HECTD1	-3.34074	-0.480896	0.000835556	0.0206467
23027	IFN stim. CD8+	PLPP1	-3.3452	-0.776434	0.000822241	0.0203604
23028	IFN stim. CD8+	RAPGEF1	-3.34615	-0.398972	0.000819423	0.020312
23029	IFN stim. CD8+	CAMK2G	-3.34843	-1.24982	0.000812698	0.0201879
23030	IFN stim. CD8+	CMTM7	-3.35004	-0.57941	0.000808011	0.0200927
23031	IFN stim. CD8+	REST	-3.35635	-0.524548	0.000789786	0.0196602
23032	IFN stim. CD8+	ORC3	-3.3655	-0.583085	0.000764041	0.0190799
23033	IFN stim. CD8+	PLGRKT	-3.36726	-0.543026	0.000759179	0.0189787
23034	IFN stim. CD8+	SEPTIN2	-3.37093	-0.383962	0.000749152	0.0187679
23035	IFN stim. CD8+	GPCPD1	-3.37152	-0.531844	0.000747557	0.0187576
23036	IFN stim. CD8+	SYNJ2	-3.37378	-1.13857	0.000741424	0.0186338
23037	IFN stim. CD8+	SERBP1	-3.3741	-0.437374	0.00074057	0.0186323
23038	IFN stim. CD8+	ELL2	-3.37805	-0.421081	0.000730013	0.0184456
23039	IFN stim. CD8+	ACTR2	-3.37907	-0.314114	0.000727322	0.0183973
23040	IFN stim. CD8+	USP3	-3.38535	-0.563707	0.000710877	0.0180007
23041	IFN stim. CD8+	CD52	-3.38611	-0.872977	0.000708907	0.0179702
23042	IFN stim. CD8+	MSN	-3.38939	-0.422105	0.00070047	0.0178139
23043	IFN stim. CD8+	DUSP6	-3.39003	-1.2188	0.000698851	0.0178084
23044	IFN stim. CD8+	EDEM3	-3.39772	-0.737152	0.00067949	0.0173366
23045	IFN stim. CD8+	HNRNPL	-3.40372	-0.438093	0.000664748	0.0170343
23046	IFN stim. CD8+	RPL10A	-3.40854	-0.321427	0.000653108	0.0167726
23047	IFN stim. CD8+	IL2RA	-3.40877	-0.556893	0.000652576	0.0167726
23048	IFN stim. CD8+	MAST4	-3.40924	-0.730167	0.000651439	0.0167664
23049	IFN stim. CD8+	PRPF6	-3.41049	-0.375223	0.000648452	0.0167078
23050	IFN stim. CD8+	GNA12	-3.41068	-0.881873	0.000648	0.0167078
23051	IFN stim. CD8+	IRF4	-3.41291	-0.827153	0.000642742	0.016597
23052	IFN stim. CD8+	MTSS1	-3.41435	-0.99887	0.000639345	0.0165274
23053	IFN stim. CD8+	SEL1L3	-3.41625	-0.847468	0.000634892	0.0164485
23054	IFN stim. CD8+	PPP2R5E	-3.41844	-0.412237	0.000629807	0.0163527
23055	IFN stim. CD8+	TESC	-3.42228	-1.05862	0.00062098	0.0161592
23056	IFN stim. CD8+	RRS1	-3.42591	-1.45287	0.000612733	0.01598
23057	IFN stim. CD8+	CNOT6L	-3.42718	-0.503875	0.000609877	0.0159231
23058	IFN stim. CD8+	LRIG1	-3.42748	-0.956902	0.0006092	0.0159231
23059	IFN stim. CD8+	ZNF33A	-3.43155	-0.736083	0.000600151	0.0157391
23060	IFN stim. CD8+	P2RY8	-3.43201	-1.10037	0.000599134	0.0157299
23061	IFN stim. CD8+	CAB39	-3.43209	-0.39306	0.000598958	0.0157299
23062	IFN stim. CD8+	SUN2	-3.43232	-0.689175	0.000598433	0.0157299
23063	IFN stim. CD8+	PSMA3-AS1	-3.43329	-0.53041	0.000596301	0.0157299
23064	IFN stim. CD8+	TRBC2	-3.43523	-0.727445	0.000592058	0.0156666
23065	IFN stim. CD8+	CARD8	-3.4394	-0.466207	0.000583007	0.0155143
23066	IFN stim. CD8+	ICAM3	-3.44019	-0.722659	0.000581301	0.0154864
23067	IFN stim. CD8+	WDR43	-3.44099	-0.648622	0.0005796	0.0154762
23068	IFN stim. CD8+	JADE1	-3.45387	-0.831835	0.000552609	0.0148228
23069	IFN stim. CD8+	CDCA7	-3.45742	-0.668191	0.000545373	0.0146454
23070	IFN stim. CD8+	TRIB3	-3.45912	-1.07729	0.000541947	0.01457
23071	IFN stim. CD8+	HDAC4	-3.46043	-0.834963	0.000539303	0.0145155
23072	IFN stim. CD8+	YWHAB	-3.46564	-0.27473	0.000528974	0.0142702
23073	IFN stim. CD8+	PRKAR1A	-3.46564	-0.403195	0.000528974	0.0142702
23074	IFN stim. CD8+	NSMAF	-3.46919	-0.739685	0.000522026	0.0141151
23075	IFN stim. CD8+	DNM2	-3.47013	-0.520962	0.00052021	0.0140822
23076	IFN stim. CD8+	SRP19	-3.4724	-0.488579	0.000515834	0.0139798
23077	IFN stim. CD8+	CERK	-3.4759	-0.986582	0.000509137	0.0138142
23078	IFN stim. CD8+	YTHDC2	-3.4777	-0.824375	0.000505744	0.0137539
23079	IFN stim. CD8+	GLMN	-3.48398	-0.549937	0.000494021	0.0134818
23080	IFN stim. CD8+	GUK1	-3.48931	-0.455599	0.000484273	0.0132343
23081	IFN stim. CD8+	FLT3LG	-3.49102	-1.61592	0.000481178	0.0131772
23082	IFN stim. CD8+	LMBRD1	-3.49105	-0.693878	0.000481121	0.0131772
23083	IFN stim. CD8+	PIK3CG	-3.49221	-1.86064	0.00047904	0.0131493
23084	IFN stim. CD8+	MAP2K1	-3.49378	-0.585681	0.00047623	0.0130874
23085	IFN stim. CD8+	PDSS2	-3.49826	-0.777105	0.000468313	0.0129
23086	IFN stim. CD8+	PHF20	-3.5	-0.500391	0.000465257	0.0128309
23087	IFN stim. CD8+	DEF6	-3.5001	-0.719449	0.000465091	0.0128309
23088	IFN stim. CD8+	YARS	-3.50457	-0.487415	0.000457347	0.0126572
23089	IFN stim. CD8+	KMT5B	-3.50861	-0.917154	0.000450447	0.0125104
23090	IFN stim. CD8+	C9orf78	-3.50906	-0.491694	0.000449695	0.0125043
23091	IFN stim. CD8+	ARL6IP4	-3.5092	-0.263928	0.000449454	0.0125043
23092	IFN stim. CD8+	TXLNA	-3.51061	-0.575494	0.000447074	0.0124609
23093	IFN stim. CD8+	RPGR	-3.51096	-1.88501	0.000446487	0.0124593
23094	IFN stim. CD8+	TSPAN5	-3.51133	-0.730165	0.000445875	0.012457
23095	IFN stim. CD8+	ADD3	-3.51537	-0.806246	0.000439137	0.0122979
23096	IFN stim. CD8+	TERF1	-3.51569	-0.591518	0.000438613	0.0122979
23097	IFN stim. CD8+	GBP3	-3.51723	-1.51165	0.000436077	0.0122414
23098	IFN stim. CD8+	AKIRIN2	-3.51764	-0.573534	0.0004354	0.012237
23099	IFN stim. CD8+	ZMYND8	-3.5177	-0.588492	0.000435296	0.012237
23100	IFN stim. CD8+	NDUFAF6	-3.51775	-0.673942	0.000435218	0.012237
23101	IFN stim. CD8+	MAL	-3.52012	-1.08501	0.000431358	0.0121954
23102	IFN stim. CD8+	YTHDC1	-3.52183	-0.423688	0.00042858	0.0121323
23103	IFN stim. CD8+	FIP1L1	-3.52575	-0.396895	0.000422288	0.0119686
23104	IFN stim. CD8+	SFXN1	-3.52594	-0.4504	0.000421985	0.0119686
23105	IFN stim. CD8+	DPYD	-3.53017	-0.608654	0.000415286	0.0117985
23106	IFN stim. CD8+	SUCLG2	-3.5317	-0.595175	0.000412902	0.011745
23107	IFN stim. CD8+	DDX50	-3.53257	-0.551277	0.000411542	0.0117205
23108	IFN stim. CD8+	TFRC	-3.53466	-0.63201	0.000408294	0.0116421
23109	IFN stim. CD8+	ENTPD1-AS1	-3.53654	-1.14327	0.000405412	0.0115739
23110	IFN stim. CD8+	UPF3A	-3.5403	-0.548276	0.000399679	0.0114255
23111	IFN stim. CD8+	IL27RA	-3.54068	-0.742983	0.000399103	0.0114255
23112	IFN stim. CD8+	PCM1	-3.54252	-0.49662	0.000396329	0.0113698
23113	IFN stim. CD8+	TPR	-3.54545	-0.376729	0.000391941	0.0112714
23114	IFN stim. CD8+	WDR82	-3.54563	-0.488508	0.000391682	0.0112714
23115	IFN stim. CD8+	PLEKHA2	-3.54947	-0.823877	0.000386015	0.0111282
23116	IFN stim. CD8+	ATF7IP2	-3.55121	-1.03746	0.000383464	0.0110818
23117	IFN stim. CD8+	PIP4K2A	-3.55329	-0.585537	0.000380447	0.0110082
23118	IFN stim. CD8+	YAF2	-3.55508	-0.570341	0.000377863	0.0109482
23119	IFN stim. CD8+	SELPLG	-3.56515	-0.836008	0.000363641	0.0105883
23120	IFN stim. CD8+	ERBIN	-3.57361	-0.531831	0.000352093	0.010289
23121	IFN stim. CD8+	AL138828.1	-3.57621	-2.1952	0.000348609	0.0102125
23122	IFN stim. CD8+	NFATC3	-3.57664	-0.642278	0.000348038	0.0102085
23123	IFN stim. CD8+	CYTH4	-3.57796	-1.46306	0.00034629	0.0101699
23124	IFN stim. CD8+	OAZ1	-3.57846	-0.380407	0.000345618	0.0101629
23125	IFN stim. CD8+	VPS51	-3.5853	-0.560277	0.000336688	0.00992512
23126	IFN stim. CD8+	TRNT1	-3.58583	-0.7876	0.000336013	0.00992429
23127	IFN stim. CD8+	CALM1	-3.5919	-0.367154	0.000328273	0.00972582
23128	IFN stim. CD8+	ACAA2	-3.59495	-0.482593	0.000324457	0.00962486
23129	IFN stim. CD8+	RAB33A	-3.5965	-0.692334	0.000322524	0.00957963
23130	IFN stim. CD8+	GIMAP7	-3.59763	-0.938893	0.000321131	0.00955031
23131	IFN stim. CD8+	RAD50	-3.59861	-0.662385	0.000319919	0.00953838
23132	IFN stim. CD8+	CRBN	-3.60488	-0.585571	0.000312299	0.00935756
23133	IFN stim. CD8+	GGNBP2	-3.60794	-0.57853	0.000308637	0.00927251
23134	IFN stim. CD8+	FCHSD2	-3.61026	-0.648677	0.000305894	0.00920185
23135	IFN stim. CD8+	GPAT3	-3.61229	-2.25067	0.000303508	0.00914176
23136	IFN stim. CD8+	ANAPC16	-3.61397	-0.387438	0.000301545	0.00909429
23137	IFN stim. CD8+	VAPA	-3.6156	-0.334169	0.000299649	0.00904871
23138	IFN stim. CD8+	CCNT1	-3.62052	-0.766325	0.00029401	0.00891276
23139	IFN stim. CD8+	AUH	-3.62122	-0.587788	0.000293218	0.00890021
23140	IFN stim. CD8+	CARHSP1	-3.62296	-0.687402	0.000291246	0.00885178
23141	IFN stim. CD8+	DISC1	-3.62703	-1.08139	0.000286705	0.00872503
23142	IFN stim. CD8+	ITPR1	-3.62704	-0.50413	0.000286688	0.00872503
23143	IFN stim. CD8+	PNPLA8	-3.62801	-0.771456	0.000285615	0.00872503
23144	IFN stim. CD8+	TIMM23	-3.63017	-0.795937	0.000283238	0.00868696
23145	IFN stim. CD8+	GNG2	-3.6309	-0.719396	0.000282439	0.00867374
23146	IFN stim. CD8+	CISH	-3.64043	-1.49654	0.000272182	0.0083697
23147	IFN stim. CD8+	HMGB1	-3.64202	-0.503048	0.00027051	0.00832916
23148	IFN stim. CD8+	RERE	-3.64584	-0.599633	0.000266519	0.00823864
23149	IFN stim. CD8+	SPTY2D1	-3.64771	-0.807083	0.000264586	0.00820041
23150	IFN stim. CD8+	EIF4G1	-3.64814	-0.565996	0.000264145	0.00819756
23151	IFN stim. CD8+	UBE2Q2	-3.64825	-0.989023	0.000264031	0.00819756
23152	IFN stim. CD8+	MOB3A	-3.64898	-0.894759	0.000263282	0.00819239
23153	IFN stim. CD8+	LBR	-3.649	-0.503428	0.000263266	0.00819239
23154	IFN stim. CD8+	COX10-AS1	-3.65845	-0.849177	0.000253743	0.00793756
23155	IFN stim. CD8+	USF2	-3.66431	-0.746778	0.00024801	0.0077893
23156	IFN stim. CD8+	SLC20A1	-3.66493	-0.76902	0.000247411	0.00778088
23157	IFN stim. CD8+	TPM3	-3.66515	-0.323669	0.000247196	0.00778088
23158	IFN stim. CD8+	CMTM6	-3.66672	-0.41626	0.000245684	0.00775767
23159	IFN stim. CD8+	ATP5IF1	-3.68258	-0.355531	0.000230884	0.00730014
23160	IFN stim. CD8+	NCOR2	-3.68358	-1.06897	0.00022998	0.00728135
23161	IFN stim. CD8+	ZNRF1	-3.68648	-0.726107	0.000227373	0.00720853
23162	IFN stim. CD8+	RIOX2	-3.68756	-0.867904	0.000226412	0.00718773
23163	IFN stim. CD8+	CAP1	-3.6928	-0.404375	0.0002218	0.00705083
23164	IFN stim. CD8+	ANKRD39	-3.69778	-1.02069	0.000217493	0.00695151
23165	IFN stim. CD8+	SLC35E1	-3.70643	-1.08134	0.000210205	0.00673686
23166	IFN stim. CD8+	SRP72	-3.71431	-0.33932	0.000203759	0.00656605
23167	IFN stim. CD8+	NARS	-3.7171	-0.526263	0.000201521	0.00652073
23168	IFN stim. CD8+	CTLA4	-3.72576	-1.36462	0.000194724	0.0063182
23169	IFN stim. CD8+	AKT3	-3.72641	-0.490134	0.000194223	0.00631063
23170	IFN stim. CD8+	PMF1	-3.72678	-0.520176	0.000193942	0.00631022
23171	IFN stim. CD8+	LANCL1	-3.73344	-1.03313	0.00018888	0.00616258
23172	IFN stim. CD8+	PSAT1	-3.73484	-0.663204	0.000187835	0.006137
23173	IFN stim. CD8+	ATP5PB	-3.73682	-0.535618	0.000186361	0.00609729
23174	IFN stim. CD8+	AC018816.1	-3.73722	-0.742571	0.000186067	0.00609617
23175	IFN stim. CD8+	ANTXR2	-3.73779	-0.975422	0.000185645	0.00609082
23176	IFN stim. CD8+	SF1	-3.7386	-0.427102	0.000185049	0.00607974
23177	IFN stim. CD8+	SURF4	-3.73888	-0.500433	0.000184839	0.00607974
23178	IFN stim. CD8+	CGAS	-3.74031	-0.681972	0.000183792	0.00605536
23179	IFN stim. CD8+	HDGFL3	-3.74639	-0.755717	0.000179399	0.00593556
23180	IFN stim. CD8+	RALA	-3.74685	-0.467742	0.000179071	0.00593304
23181	IFN stim. CD8+	ARPC1B	-3.75072	-0.453352	0.000176328	0.00585042
23182	IFN stim. CD8+	TRIM59	-3.75164	-0.802412	0.000175682	0.00583722
23183	IFN stim. CD8+	LYST	-3.75272	-0.672139	0.000174928	0.00582037
23184	IFN stim. CD8+	PIK3CD	-3.75399	-0.816185	0.000174044	0.00579916
23185	IFN stim. CD8+	CSDE1	-3.76466	-0.504941	0.000166773	0.0055727
23186	IFN stim. CD8+	RNF44	-3.76504	-1.1788	0.00016652	0.00557213
23187	IFN stim. CD8+	MIR181A1HG	-3.76676	-0.936072	0.000165381	0.00554983
23188	IFN stim. CD8+	SUPV3L1	-3.76953	-0.758265	0.000163553	0.00549631
23189	IFN stim. CD8+	POLD4	-3.77066	-0.643524	0.000162816	0.00547938
23190	IFN stim. CD8+	SLC1A5	-3.77083	-0.621491	0.000162702	0.00547938
23191	IFN stim. CD8+	TNFRSF4	-3.77158	-1.11086	0.000162217	0.00547938
23192	IFN stim. CD8+	NLRP1	-3.77529	-1.1981	0.00015982	0.0054095
23193	IFN stim. CD8+	ZAP70	-3.77956	-0.746642	0.000157106	0.00532529
23194	IFN stim. CD8+	CALCB	-3.78349	-1.42751	0.000154642	0.00527217
23195	IFN stim. CD8+	HNRNPDL	-3.78641	-0.390994	0.000152837	0.00521821
23196	IFN stim. CD8+	EEF1E1	-3.79785	-0.65367	0.000145956	0.00501968
23197	IFN stim. CD8+	TMPO	-3.79947	-0.63196	0.000145006	0.00499432
23198	IFN stim. CD8+	BCLAF1	-3.80848	-0.525039	0.000139823	0.00482996
23199	IFN stim. CD8+	IDH2	-3.81879	-0.686433	0.000134107	0.0046393
23200	IFN stim. CD8+	ARHGAP10	-3.8245	-0.515569	0.000131036	0.00454644
23201	IFN stim. CD8+	CCPG1	-3.82939	-0.808305	0.000128461	0.0044637
23202	IFN stim. CD8+	RASAL3	-3.83436	-0.74282	0.000125894	0.00438097
23203	IFN stim. CD8+	ARL6IP5	-3.83491	-0.446725	0.00012561	0.00438097
23204	IFN stim. CD8+	AGTRAP	-3.83694	-2.0844	0.000124576	0.00435444
23205	IFN stim. CD8+	TRIR	-3.84678	-0.43863	0.000119682	0.00418958
23206	IFN stim. CD8+	OIP5-AS1	-3.8546	-0.530691	0.00011592	0.00407
23207	IFN stim. CD8+	IFITM2	-3.85609	-0.802587	0.000115215	0.00405131
23208	IFN stim. CD8+	ANKH	-3.85826	-1.01431	0.000114196	0.0040275
23209	IFN stim. CD8+	GRK3	-3.85855	-0.801517	0.000114063	0.0040275
23210	IFN stim. CD8+	DNAJC2	-3.86144	-0.530225	0.000112723	0.00398751
23211	IFN stim. CD8+	PAGR1	-3.86469	-0.964674	0.000111231	0.00394068
23212	IFN stim. CD8+	DDX21	-3.86884	-0.735491	0.000109353	0.00388582
23213	IFN stim. CD8+	SFMBT2	-3.86967	-0.795022	0.000108983	0.00387855
23214	IFN stim. CD8+	CCDC12	-3.87232	-0.6437	0.000107805	0.00384826
23215	IFN stim. CD8+	RBM3	-3.87981	-0.584628	0.00010454	0.00374306
23216	IFN stim. CD8+	HNRNPK	-3.88284	-0.314607	0.000103245	0.00370234
23217	IFN stim. CD8+	ERI1	-3.89708	-0.776965	9.73585e-05	0.00351807
23218	IFN stim. CD8+	TBL1XR1	-3.89892	-0.491325	9.66217e-05	0.0035022
23219	IFN stim. CD8+	DHX15	-3.90027	-0.537499	9.60851e-05	0.00348812
23220	IFN stim. CD8+	MAPK1	-3.90089	-0.588063	9.58398e-05	0.0034846
23221	IFN stim. CD8+	AC092821.3	-3.90555	-0.875942	9.40098e-05	0.00342335
23222	IFN stim. CD8+	RPS6KA5	-3.91042	-0.744456	9.21342e-05	0.00336547
23223	IFN stim. CD8+	ILF3	-3.91637	-0.531001	8.9891e-05	0.00328864
23224	IFN stim. CD8+	MGAT4A	-3.91717	-0.84377	8.95959e-05	0.00328295
23225	IFN stim. CD8+	APPL1	-3.91823	-0.747641	8.92018e-05	0.00327361
23226	IFN stim. CD8+	NOTCH2	-3.924	-0.786297	8.70893e-05	0.00321615
23227	IFN stim. CD8+	TARS	-3.92465	-0.578107	8.68543e-05	0.00321252
23228	IFN stim. CD8+	HNRNPH1	-3.92545	-0.487084	8.65686e-05	0.00320699
23229	IFN stim. CD8+	TMBIM4	-3.92984	-0.647407	8.50017e-05	0.00315391
23230	IFN stim. CD8+	PFN1	-3.94141	-0.447957	8.1005e-05	0.00301513
23231	IFN stim. CD8+	CD7	-3.94545	-0.776106	7.96495e-05	0.00297409
23232	IFN stim. CD8+	CNIH1	-3.94737	-0.700723	7.90137e-05	0.00295504
23233	IFN stim. CD8+	BRD7	-3.96834	-0.628016	7.23737e-05	0.00274157
23234	IFN stim. CD8+	MORF4L1	-3.9739	-0.367438	7.07062e-05	0.00268273
23235	IFN stim. CD8+	SEMA4D	-3.97452	-0.843806	7.05226e-05	0.00268009
23236	IFN stim. CD8+	P2RY10	-3.97831	-0.82229	6.94076e-05	0.00264198
23237	IFN stim. CD8+	TPCN1	-3.98443	-1.39112	6.76421e-05	0.00258734
23238	IFN stim. CD8+	GLUD1	-3.99084	-0.686423	6.58397e-05	0.00253488
23239	IFN stim. CD8+	FUT8	-3.99163	-0.644173	6.56198e-05	0.00253056
23240	IFN stim. CD8+	DPP4	-3.99197	-0.799989	6.55277e-05	0.00253056
23241	IFN stim. CD8+	FAM120A	-3.99357	-0.608266	6.50862e-05	0.00251824
23242	IFN stim. CD8+	PSIP1	-3.99428	-0.480241	6.48904e-05	0.0025148
23243	IFN stim. CD8+	JAK1	-3.99958	-0.501913	6.34547e-05	0.00246321
23244	IFN stim. CD8+	ATP2B4	-4.00402	-0.767848	6.22743e-05	0.00242139
23245	IFN stim. CD8+	UBTF	-4.00409	-0.626763	6.22575e-05	0.00242139
23246	IFN stim. CD8+	CLINT1	-4.00624	-0.716081	6.16919e-05	0.00241042
23247	IFN stim. CD8+	ARHGAP18	-4.01648	-1.40596	5.90747e-05	0.00231999
23248	IFN stim. CD8+	FLI1	-4.01821	-0.76342	5.8643e-05	0.00230688
23249	IFN stim. CD8+	TNFRSF1B	-4.01859	-1.09818	5.85483e-05	0.00230688
23250	IFN stim. CD8+	THADA	-4.02323	-0.833009	5.74042e-05	0.00226573
23251	IFN stim. CD8+	DOCK2	-4.03309	-0.525096	5.5049e-05	0.00218377
23252	IFN stim. CD8+	RPL5	-4.03377	-0.592873	5.48894e-05	0.00218111
23253	IFN stim. CD8+	PIM2	-4.03843	-1.27541	5.38095e-05	0.00214182
23254	IFN stim. CD8+	POC1B	-4.04165	-0.889225	5.30757e-05	0.00211619
23255	IFN stim. CD8+	MSH3	-4.04389	-0.666005	5.25716e-05	0.00209965
23256	IFN stim. CD8+	VAMP2	-4.04775	-0.60849	5.17134e-05	0.00207241
23257	IFN stim. CD8+	SNX9	-4.04892	-1.05014	5.14548e-05	0.00206557
23258	IFN stim. CD8+	SRRM2	-4.04943	-0.407385	5.13433e-05	0.00206461
23259	IFN stim. CD8+	ABCC1	-4.05879	-0.609468	4.93284e-05	0.0019904
23260	IFN stim. CD8+	PRKACB	-4.06042	-0.917349	4.89844e-05	0.00197991
23261	IFN stim. CD8+	CDV3	-4.06234	-0.516685	4.85832e-05	0.00197047
23262	IFN stim. CD8+	VAV1	-4.0667	-0.915167	4.7683e-05	0.00194065
23263	IFN stim. CD8+	SELENOH	-4.07065	-0.589734	4.68815e-05	0.00191134
23264	IFN stim. CD8+	SLC38A1	-4.07232	-0.500582	4.65474e-05	0.00190432
23265	IFN stim. CD8+	RNF125	-4.08176	-1.01138	4.46963e-05	0.00183497
23266	IFN stim. CD8+	ENOSF1	-4.08387	-0.684957	4.42922e-05	0.00182156
23267	IFN stim. CD8+	ARRB1	-4.08534	-2.21929	4.40117e-05	0.00181319
23268	IFN stim. CD8+	ITM2B	-4.08723	-0.712276	4.36552e-05	0.00180166
23269	IFN stim. CD8+	LINC02694	-4.08726	-1.9261	4.36492e-05	0.00180166
23270	IFN stim. CD8+	PARP1	-4.09435	-0.561819	4.23347e-05	0.00175331
23271	IFN stim. CD8+	PPP1R12A	-4.09689	-0.570478	4.18733e-05	0.00174033
23272	IFN stim. CD8+	G3BP2	-4.10286	-0.616907	4.08079e-05	0.00169905
23273	IFN stim. CD8+	GNAS	-4.10332	-0.41163	4.07268e-05	0.00169868
23274	IFN stim. CD8+	CYLD	-4.10409	-0.500798	4.05901e-05	0.00169599
23275	IFN stim. CD8+	EIF4B	-4.10543	-0.50947	4.03568e-05	0.00168924
23276	IFN stim. CD8+	IL4R	-4.1057	-0.774579	4.03097e-05	0.00168924
23277	IFN stim. CD8+	DIDO1	-4.11691	-0.784293	3.83981e-05	0.00161877
23278	IFN stim. CD8+	ACAP1	-4.11753	-0.666803	3.82952e-05	0.00161733
23279	IFN stim. CD8+	GNA15	-4.11942	-0.784967	3.79828e-05	0.00160703
23280	IFN stim. CD8+	RDH10	-4.12028	-1.20399	3.78418e-05	0.00160428
23281	IFN stim. CD8+	WWC3	-4.129	-0.924034	3.64342e-05	0.00155549
23282	IFN stim. CD8+	MCTP2	-4.13704	-1.10166	3.51807e-05	0.0015102
23283	IFN stim. CD8+	CCND2	-4.14069	-0.670045	3.46257e-05	0.0014891
23284	IFN stim. CD8+	KRR1	-4.14252	-0.53303	3.43513e-05	0.00148
23285	IFN stim. CD8+	PHACTR2	-4.14587	-0.735774	3.38533e-05	0.00146122
23286	IFN stim. CD8+	RSL24D1	-4.16328	-0.524899	3.13702e-05	0.00136405
23287	IFN stim. CD8+	PPP1R18	-4.16689	-0.693361	3.0879e-05	0.00134518
23288	IFN stim. CD8+	RESF1	-4.17138	-0.635391	3.02767e-05	0.00132139
23289	IFN stim. CD8+	RNF157	-4.17241	-2.16881	3.014e-05	0.00131787
23290	IFN stim. CD8+	CD28	-4.17379	-1.21278	2.99579e-05	0.00131234
23291	IFN stim. CD8+	EIF3B	-4.18464	-0.785642	2.85621e-05	0.00125588
23292	IFN stim. CD8+	RPS7	-4.18473	-0.533072	2.85502e-05	0.00125588
23293	IFN stim. CD8+	GPRIN3	-4.18507	-0.969427	2.85083e-05	0.00125588
23294	IFN stim. CD8+	SLC4A7	-4.18618	-0.937259	2.83693e-05	0.00125443
23295	IFN stim. CD8+	NDUFB8	-4.19665	-0.401286	2.70896e-05	0.00120692
23296	IFN stim. CD8+	RAC2	-4.19828	-0.56839	2.68949e-05	0.00120281
23297	IFN stim. CD8+	PRKX	-4.19931	-1.02954	2.67727e-05	0.00119962
23298	IFN stim. CD8+	FILIP1L	-4.20155	-1.00091	2.65095e-05	0.00119237
23299	IFN stim. CD8+	CNN2	-4.20736	-0.842519	2.58377e-05	0.00116661
23300	IFN stim. CD8+	XRN2	-4.20893	-0.51336	2.56588e-05	0.00116076
23301	IFN stim. CD8+	AOAH	-4.2153	-1.46715	2.49443e-05	0.00113499
23302	IFN stim. CD8+	RNASEH2B	-4.21902	-0.610516	2.45372e-05	0.00111863
23303	IFN stim. CD8+	NUCB2	-4.21962	-1.04695	2.44716e-05	0.00111781
23304	IFN stim. CD8+	SYNE1	-4.22241	-1.18934	2.41704e-05	0.00110835
23305	IFN stim. CD8+	CSGALNACT1	-4.22623	-2.53117	2.37635e-05	0.00109182
23306	IFN stim. CD8+	SBNO2	-4.22736	-1.2833	2.36449e-05	0.00109063
23307	IFN stim. CD8+	RAP1A	-4.22858	-0.403999	2.35169e-05	0.00108686
23308	IFN stim. CD8+	RASA2	-4.24673	-0.793947	2.16913e-05	0.00100843
23309	IFN stim. CD8+	ARSG	-4.24851	-1.18467	2.152e-05	0.00100245
23310	IFN stim. CD8+	ITGB2	-4.25744	-0.902029	2.06782e-05	0.000970928
23311	IFN stim. CD8+	RPS6KA3	-4.25964	-0.618434	2.04753e-05	0.000965253
23312	IFN stim. CD8+	TOX2	-4.2797	-1.35132	1.87149e-05	0.000885812
23313	IFN stim. CD8+	PRKCQ-AS1	-4.28	-1.01775	1.86895e-05	0.000885812
23314	IFN stim. CD8+	EIF3L	-4.28563	-0.786368	1.82223e-05	0.000867734
23315	IFN stim. CD8+	RPS6	-4.2895	-0.586441	1.79076e-05	0.000854478
23316	IFN stim. CD8+	RPL37	-4.29045	-0.281476	1.7831e-05	0.000852553
23317	IFN stim. CD8+	PSMA1	-4.29105	-0.3035	1.77826e-05	0.000851973
23318	IFN stim. CD8+	JAK3	-4.29156	-0.673983	1.7742e-05	0.000851762
23319	IFN stim. CD8+	ARHGAP30	-4.29174	-0.705861	1.77281e-05	0.000851762
23320	IFN stim. CD8+	KIF5B	-4.29526	-0.486594	1.7449e-05	0.000841126
23321	IFN stim. CD8+	UPP1	-4.29702	-1.03156	1.7311e-05	0.000836187
23322	IFN stim. CD8+	SLC1A4	-4.29842	-1.00593	1.72023e-05	0.000832649
23323	IFN stim. CD8+	RASSF5	-4.31379	-0.905745	1.60481e-05	0.000783225
23324	IFN stim. CD8+	ATXN7L1	-4.31807	-1.78765	1.57398e-05	0.000771383
23325	IFN stim. CD8+	SERTAD2	-4.32361	-1.00602	1.53498e-05	0.000753837
23326	IFN stim. CD8+	USP22	-4.32689	-0.785971	1.51228e-05	0.000745804
23327	IFN stim. CD8+	FURIN	-4.32822	-0.871869	1.50316e-05	0.00074356
23328	IFN stim. CD8+	PKIA	-4.33005	-1.25026	1.49076e-05	0.000741409
23329	IFN stim. CD8+	GOT1	-4.33238	-0.889683	1.47505e-05	0.000735151
23330	IFN stim. CD8+	WIPI1	-4.33305	-1.16362	1.47059e-05	0.000734485
23331	IFN stim. CD8+	DNAJC21	-4.33613	-0.66516	1.45016e-05	0.000725822
23332	IFN stim. CD8+	NIFK	-4.33632	-0.845413	1.44891e-05	0.000725822
23333	IFN stim. CD8+	TNPO1	-4.33743	-0.727168	1.44161e-05	0.000724625
23334	IFN stim. CD8+	FXYD5	-4.35992	-0.590959	1.30109e-05	0.000659631
23335	IFN stim. CD8+	SRSF3	-4.36071	-0.429629	1.29638e-05	0.000658663
23336	IFN stim. CD8+	CSK	-4.36292	-0.791995	1.28338e-05	0.000654885
23337	IFN stim. CD8+	MICU2	-4.36436	-0.674064	1.27493e-05	0.00065199
23338	IFN stim. CD8+	FYCO1	-4.37785	-2.38776	1.19857e-05	0.000615614
23339	IFN stim. CD8+	SLC9A3R1	-4.38161	-0.867523	1.17807e-05	0.000607738
23340	IFN stim. CD8+	MYO1F	-4.38389	-1.49271	1.16577e-05	0.000602718
23341	IFN stim. CD8+	EVL	-4.38964	-0.678797	1.13541e-05	0.000591907
23342	IFN stim. CD8+	SLC9A9	-4.40382	-1.02936	1.06362e-05	0.000557253
23343	IFN stim. CD8+	SH3BGRL3	-4.40804	-0.501582	1.04311e-05	0.000547728
23344	IFN stim. CD8+	GABPB1-IT1	-4.4154	-1.00331	1.00824e-05	0.00053179
23345	IFN stim. CD8+	FUS	-4.41787	-0.403915	9.96767e-06	0.000529672
23346	IFN stim. CD8+	MIA2	-4.42284	-0.860309	9.74123e-06	0.00051962
23347	IFN stim. CD8+	CEP85L	-4.43423	-0.681651	9.24021e-06	0.00049514
23348	IFN stim. CD8+	PITPNC1	-4.43572	-1.06186	9.17647e-06	0.000492848
23349	IFN stim. CD8+	CD164	-4.44403	-0.521016	8.82877e-06	0.000475259
23350	IFN stim. CD8+	STAU2	-4.44475	-0.749307	8.79951e-06	0.00047477
23351	IFN stim. CD8+	SLC39A10	-4.45251	-1.18784	8.48742e-06	0.000460041
23352	IFN stim. CD8+	SRSF10	-4.45427	-0.465972	8.41806e-06	0.000457336
23353	IFN stim. CD8+	CD3E	-4.46199	-0.454743	8.12012e-06	0.000443197
23354	IFN stim. CD8+	SIT1	-4.46745	-0.828768	7.91577e-06	0.000435072
23355	IFN stim. CD8+	DHRS3	-4.47635	-1.77558	7.59303e-06	0.000419292
23356	IFN stim. CD8+	MPRIP	-4.47794	-0.954751	7.53683e-06	0.000417168
23357	IFN stim. CD8+	HNRNPA3	-4.47801	-0.563728	7.53403e-06	0.000417168
23358	IFN stim. CD8+	IL16	-4.47855	-2.01033	7.51502e-06	0.000417168
23359	IFN stim. CD8+	URI1	-4.47966	-0.656318	7.47603e-06	0.000416745
23360	IFN stim. CD8+	VDR	-4.48477	-1.05545	7.29916e-06	0.000407851
23361	IFN stim. CD8+	MAP3K5	-4.49451	-0.926585	6.97291e-06	0.000391481
23362	IFN stim. CD8+	ZNF652	-4.50167	-1.51284	6.74221e-06	0.000383101
23363	IFN stim. CD8+	FGD3	-4.50782	-0.907996	6.54959e-06	0.000374872
23364	IFN stim. CD8+	SNRK	-4.53119	-1.01745	5.86518e-06	0.000336518
23365	IFN stim. CD8+	SH2D3C	-4.53298	-1.12135	5.81561e-06	0.00033449
23366	IFN stim. CD8+	TMEM156	-4.53449	-1.01629	5.77424e-06	0.000332924
23367	IFN stim. CD8+	CEBPB	-4.54095	-0.937797	5.60017e-06	0.000323682
23368	IFN stim. CD8+	ZRANB2	-4.54877	-0.667456	5.39605e-06	0.000313424
23369	IFN stim. CD8+	SLC25A6	-4.56219	-0.71532	5.06227e-06	0.000296656
23370	IFN stim. CD8+	TMEM65	-4.57656	-0.934335	4.72676e-06	0.000278677
23371	IFN stim. CD8+	ARHGEF1	-4.57836	-0.709064	4.68644e-06	0.000277692
23372	IFN stim. CD8+	PPFIBP1	-4.59076	-1.96074	4.4163e-06	0.000263531
23373	IFN stim. CD8+	PAK2	-4.59282	-0.523042	4.37287e-06	0.000261749
23374	IFN stim. CD8+	ST6GAL1	-4.59319	-0.989187	4.36523e-06	0.000261749
23375	IFN stim. CD8+	SFPQ	-4.60374	-0.645589	4.14972e-06	0.000250303
23376	IFN stim. CD8+	CBFB	-4.60655	-0.65601	4.09411e-06	0.000247583
23377	IFN stim. CD8+	CST7	-4.61561	-1.67208	3.91951e-06	0.000237635
23378	IFN stim. CD8+	HCST	-4.63778	-1.00247	3.52165e-06	0.000217436
23379	IFN stim. CD8+	NCL	-4.64733	-0.567269	3.36253e-06	0.000208707
23380	IFN stim. CD8+	DOCK10	-4.6519	-0.663244	3.28886e-06	0.000205218
23381	IFN stim. CD8+	GZMA	-4.65993	-2.31334	3.16317e-06	0.000198428
23382	IFN stim. CD8+	RPS26	-4.66204	-0.286423	3.1309e-06	0.000196929
23383	IFN stim. CD8+	IL2RB	-4.66264	-0.974031	3.12174e-06	0.000196879
23384	IFN stim. CD8+	AL606807.1	-4.67384	-1.51556	2.95615e-06	0.000187441
23385	IFN stim. CD8+	YWHAZ	-4.67895	-0.472324	2.88346e-06	0.000183326
23386	IFN stim. CD8+	NLRC3	-4.68861	-1.58566	2.75063e-06	0.000175355
23387	IFN stim. CD8+	TRERF1	-4.7026	-1.19983	2.56863e-06	0.000164197
23388	IFN stim. CD8+	TBC1D31	-4.71829	-1.27727	2.3783e-06	0.00015328
23389	IFN stim. CD8+	PHLDA1	-4.72409	-1.24069	2.31154e-06	0.000149798
23390	IFN stim. CD8+	AAK1	-4.72642	-0.620332	2.28516e-06	0.000148909
23391	IFN stim. CD8+	OSBPL3	-4.75378	-1.10628	1.99645e-06	0.000131553
23392	IFN stim. CD8+	DDX4	-4.76056	-1.88693	1.93059e-06	0.000127571
23393	IFN stim. CD8+	GMFG	-4.76952	-0.663187	1.84665e-06	0.000122714
23394	IFN stim. CD8+	UBE2J1	-4.7748	-0.975878	1.79883e-06	0.000119875
23395	IFN stim. CD8+	USP16	-4.79281	-0.7716	1.64462e-06	0.000110537
23396	IFN stim. CD8+	HSPA9	-4.79535	-0.598526	1.62393e-06	0.00010946
23397	IFN stim. CD8+	MALT1	-4.80058	-0.882286	1.58205e-06	0.000106943
23398	IFN stim. CD8+	ARPC5L	-4.81875	-0.635745	1.44463e-06	9.90769e-05
23399	IFN stim. CD8+	HNRNPU	-4.8242	-0.624992	1.40563e-06	9.6968e-05
23400	IFN stim. CD8+	ANP32A	-4.83893	-0.489298	1.30542e-06	9.08544e-05
23401	IFN stim. CD8+	KCNAB2	-4.83985	-0.906281	1.29939e-06	9.07031e-05
23402	IFN stim. CD8+	SNX18	-4.84757	-1.67222	1.24981e-06	8.75019e-05
23403	IFN stim. CD8+	CDK2AP2	-4.8636	-0.874471	1.15272e-06	8.11877e-05
23404	IFN stim. CD8+	HMGN1	-4.86851	-0.514672	1.12441e-06	7.94313e-05
23405	IFN stim. CD8+	CYBA	-4.87968	-0.72366	1.06257e-06	7.55165e-05
23406	IFN stim. CD8+	GGA2	-4.88084	-1.07828	1.05635e-06	7.53018e-05
23407	IFN stim. CD8+	HNRNPD	-4.89199	-0.482703	9.98203e-07	7.18096e-05
23408	IFN stim. CD8+	COMMD7	-4.89859	-0.80955	9.65259e-07	6.96526e-05
23409	IFN stim. CD8+	SLC38A9	-4.91162	-0.998097	9.03287e-07	6.55831e-05
23410	IFN stim. CD8+	EPB41	-4.92044	-1.06106	8.63512e-07	6.28894e-05
23411	IFN stim. CD8+	CIRBP	-4.92581	-0.593597	8.40095e-07	6.15651e-05
23412	IFN stim. CD8+	MFHAS1	-4.93229	-0.92705	8.12722e-07	5.99325e-05
23413	IFN stim. CD8+	PNN	-4.93435	-0.67836	8.04182e-07	5.94892e-05
23414	IFN stim. CD8+	KIF2A	-4.93473	-0.564369	8.02615e-07	5.94892e-05
23415	IFN stim. CD8+	CCDC88C	-5.00317	-0.867908	5.63955e-07	4.25208e-05
23416	IFN stim. CD8+	EIF3A	-5.01477	-0.542214	5.30981e-07	4.01634e-05
23417	IFN stim. CD8+	LAT	-5.02827	-0.922257	4.94935e-07	3.76791e-05
23418	IFN stim. CD8+	GRAP2	-5.03079	-1.24286	4.88467e-07	3.73074e-05
23419	IFN stim. CD8+	ARPC2	-5.03601	-0.405287	4.75341e-07	3.6662e-05
23420	IFN stim. CD8+	LAPTM5	-5.03882	-0.855156	4.68421e-07	3.62471e-05
23421	IFN stim. CD8+	RPS20	-5.07342	-0.447316	3.90738e-07	3.0639e-05
23422	IFN stim. CD8+	SEPTIN6	-5.07637	-0.621361	3.84721e-07	3.02681e-05
23423	IFN stim. CD8+	LTB	-5.09198	-1.87445	3.54349e-07	2.83528e-05
23424	IFN stim. CD8+	RBM39	-5.11135	-0.407367	3.1987e-07	2.58578e-05
23425	IFN stim. CD8+	UBALD2	-5.11343	-1.12688	3.16369e-07	2.5663e-05
23426	IFN stim. CD8+	TPM4	-5.12873	-0.637811	2.91697e-07	2.38259e-05
23427	IFN stim. CD8+	SYTL3	-5.13598	-1.15365	2.80671e-07	2.30857e-05
23428	IFN stim. CD8+	GPR65	-5.14893	-1.54649	2.61977e-07	2.16237e-05
23429	IFN stim. CD8+	RBL2	-5.16633	-0.867608	2.38732e-07	1.98443e-05
23430	IFN stim. CD8+	ERN1	-5.1707	-1.24804	2.33225e-07	1.94552e-05
23431	IFN stim. CD8+	FUBP1	-5.18018	-0.723017	2.21669e-07	1.86234e-05
23432	IFN stim. CD8+	MB21D2	-5.1837	-1.15549	2.17522e-07	1.83405e-05
23433	IFN stim. CD8+	GIMAP4	-5.18439	-1.54609	2.16728e-07	1.83392e-05
23434	IFN stim. CD8+	SRSF7	-5.19987	-0.854215	1.99428e-07	1.70595e-05
23435	IFN stim. CD8+	SEPTIN7	-5.20477	-0.44948	1.94235e-07	1.6737e-05
23436	IFN stim. CD8+	PPDPF	-5.20556	-0.743385	1.93407e-07	1.67269e-05
23437	IFN stim. CD8+	AP3M2	-5.23937	-1.23047	1.61124e-07	1.4303e-05
23438	IFN stim. CD8+	RASGRP1	-5.28982	-0.842717	1.22437e-07	1.09514e-05
23439	IFN stim. CD8+	LCK	-5.29223	-0.902179	1.20833e-07	1.08491e-05
23440	IFN stim. CD8+	PABPC1	-5.29732	-0.597828	1.17512e-07	1.05914e-05
23441	IFN stim. CD8+	CD96	-5.30265	-0.909092	1.14131e-07	1.03661e-05
23442	IFN stim. CD8+	PDE7B	-5.31308	-2.15568	1.0779e-07	9.86631e-06
23443	IFN stim. CD8+	ARHGAP45	-5.31525	-0.981164	1.06511e-07	9.78735e-06
23444	IFN stim. CD8+	PPP1R16B	-5.3324	-1.11857	9.69234e-08	9.01196e-06
23445	IFN stim. CD8+	IL32	-5.34089	-1.24428	9.2493e-08	8.66855e-06
23446	IFN stim. CD8+	EIF1	-5.34092	-0.573474	9.24768e-08	8.66855e-06
23447	IFN stim. CD8+	PTPN7	-5.34254	-0.917476	9.16548e-08	8.65899e-06
23448	IFN stim. CD8+	RPL6	-5.34628	-0.651324	8.97799e-08	8.51606e-06
23449	IFN stim. CD8+	KLF13	-5.34922	-0.75838	8.83363e-08	8.41305e-06
23450	IFN stim. CD8+	CLEC2D	-5.35286	-0.759416	8.65728e-08	8.27861e-06
23451	IFN stim. CD8+	RGS10	-5.38039	-0.811316	7.43251e-08	7.19516e-06
23452	IFN stim. CD8+	TTC39C	-5.38174	-1.55863	7.37704e-08	7.17097e-06
23453	IFN stim. CD8+	ELOVL6	-5.42939	-1.55239	5.65459e-08	5.66037e-06
23454	IFN stim. CD8+	PATJ	-5.49483	-1.44257	3.91079e-08	3.96541e-06
23455	IFN stim. CD8+	RORA	-5.53124	-1.22942	3.17972e-08	3.25216e-06
23456	IFN stim. CD8+	PDE4A	-5.53296	-1.77917	3.1488e-08	3.2346e-06
23457	IFN stim. CD8+	FTH1	-5.54227	-0.72327	2.9858e-08	3.08061e-06
23458	IFN stim. CD8+	AKNA	-5.55934	-1.07088	2.70801e-08	2.81872e-06
23459	IFN stim. CD8+	OXNAD1	-5.56172	-0.924852	2.67133e-08	2.79291e-06
23460	IFN stim. CD8+	TC2N	-5.56429	-2.23016	2.63226e-08	2.77674e-06
23461	IFN stim. CD8+	CORO1A	-5.56916	-0.598187	2.55974e-08	2.7124e-06
23462	IFN stim. CD8+	RELL1	-5.58583	-1.25084	2.32586e-08	2.49833e-06
23463	IFN stim. CD8+	PTPRC	-5.58951	-0.695294	2.2771e-08	2.45718e-06
23464	IFN stim. CD8+	ADARB1	-5.60549	-1.61848	2.07671e-08	2.25127e-06
23465	IFN stim. CD8+	HERPUD1	-5.64148	-0.920861	1.68592e-08	1.84906e-06
23466	IFN stim. CD8+	BCL3	-5.65094	-1.35499	1.59575e-08	1.77068e-06
23467	IFN stim. CD8+	FAM107B	-5.65248	-0.745192	1.58153e-08	1.76321e-06
23468	IFN stim. CD8+	TRA2B	-5.66077	-0.567512	1.50692e-08	1.68804e-06
23469	IFN stim. CD8+	SYTL2	-5.67857	-2.19966	1.35823e-08	1.52876e-06
23470	IFN stim. CD8+	BCL11B	-5.68452	-0.971031	1.31179e-08	1.48358e-06
23471	IFN stim. CD8+	ARL4C	-5.74354	-1.52825	9.2719e-09	1.07976e-06
23472	IFN stim. CD8+	ITGAL	-5.75482	-1.15285	8.67359e-09	1.02019e-06
23473	IFN stim. CD8+	ARHGEF6	-5.76465	-1.10141	8.18263e-09	9.72163e-07
23474	IFN stim. CD8+	PRKCB	-5.79995	-1.11929	6.63346e-09	7.92109e-07
23475	IFN stim. CD8+	RPL17	-5.83471	-0.536378	5.38846e-09	6.56777e-07
23476	IFN stim. CD8+	SLC39A8	-5.83956	-1.15512	5.23378e-09	6.41247e-07
23477	IFN stim. CD8+	H3F3A	-5.8467	-0.66235	5.01414e-09	6.22225e-07
23478	IFN stim. CD8+	RBMS1	-5.87012	-1.30173	4.35485e-09	5.59801e-07
23479	IFN stim. CD8+	RGS16	-5.92542	-1.75655	3.11499e-09	4.09369e-07
23480	IFN stim. CD8+	SH3BP5	-5.93794	-1.53296	2.8863e-09	3.81446e-07
23481	IFN stim. CD8+	IKZF1	-5.94025	-0.997554	2.84581e-09	3.7822e-07
23482	IFN stim. CD8+	INPP4A	-5.96806	-1.18263	2.40086e-09	3.20896e-07
23483	IFN stim. CD8+	CYTIP	-6.00347	-0.922233	1.93141e-09	2.61118e-07
23484	IFN stim. CD8+	LCP1	-6.00577	-0.489141	1.90422e-09	2.5893e-07
23485	IFN stim. CD8+	BTBD11	-6.00812	-2.06417	1.87686e-09	2.56693e-07
23486	IFN stim. CD8+	MTDH	-6.05535	-0.771059	1.40114e-09	1.93884e-07
23487	IFN stim. CD8+	SMAD3	-6.05589	-1.26329	1.39645e-09	1.93884e-07
23488	IFN stim. CD8+	FRMD4B	-6.08687	-1.49539	1.15139e-09	1.61222e-07
23489	IFN stim. CD8+	ICOS	-6.11405	-1.39285	9.7136e-10	1.39331e-07
23490	IFN stim. CD8+	GNAQ	-6.12303	-1.12838	9.18149e-10	1.33324e-07
23491	IFN stim. CD8+	STK17B	-6.14942	-0.992356	7.7765e-10	1.14334e-07
23492	IFN stim. CD8+	RUNX1	-6.18139	-1.58937	6.35396e-10	9.40066e-08
23493	IFN stim. CD8+	ITK	-6.18493	-1.15142	6.21309e-10	9.25042e-08
23494	IFN stim. CD8+	XYLT1	-6.18935	-1.83397	6.04113e-10	9.05169e-08
23495	IFN stim. CD8+	LIMD2	-6.24732	-1.00019	4.1755e-10	6.33706e-08
23496	IFN stim. CD8+	NDFIP2	-6.25168	-0.980343	4.06049e-10	6.20253e-08
23497	IFN stim. CD8+	PCNX2	-6.27232	-1.29337	3.55698e-10	5.5049e-08
23498	IFN stim. CD8+	ST3GAL1	-6.31501	-1.29675	2.70136e-10	4.2084e-08
23499	IFN stim. CD8+	CTSC	-6.34016	-1.30683	2.29527e-10	3.5996e-08
23500	IFN stim. CD8+	FOXN3	-6.38014	-0.912126	1.76929e-10	2.79334e-08
23501	IFN stim. CD8+	CHRM3-AS2	-6.41358	-1.82091	1.42142e-10	2.29024e-08
23502	IFN stim. CD8+	SIRPG	-6.44846	-1.75778	1.12989e-10	1.83307e-08
23503	IFN stim. CD8+	WIPF1	-6.4755	-0.829829	9.45002e-11	1.55456e-08
23504	IFN stim. CD8+	PRRC2B	-6.49144	-1.2684	8.50193e-11	1.41844e-08
23505	IFN stim. CD8+	RFLNB	-6.50267	-1.68758	7.89053e-11	1.32583e-08
23506	IFN stim. CD8+	PAG1	-6.58916	-1.29125	4.42308e-11	7.48551e-09
23507	IFN stim. CD8+	PIM1	-6.72407	-1.65311	1.76713e-11	3.07925e-09
23508	IFN stim. CD8+	ITGA4	-6.81428	-1.27398	9.47382e-12	1.72761e-09
23509	IFN stim. CD8+	RPL23	-6.86052	-0.91496	6.86092e-12	1.30158e-09
23510	IFN stim. CD8+	PTP4A2	-6.90278	-0.797185	5.09929e-12	9.83243e-10
23511	IFN stim. CD8+	FAM49B	-6.94568	-1.10208	3.76637e-12	7.44539e-10
23512	IFN stim. CD8+	CKLF	-6.9753	-1.10416	3.05218e-12	6.24344e-10
23513	IFN stim. CD8+	PTPN22	-7.00229	-1.49777	2.51821e-12	5.22822e-10
23514	IFN stim. CD8+	PPP3CA	-7.04402	-1.63598	1.86766e-12	4.03072e-10
23515	IFN stim. CD8+	PDE3B	-7.04934	-1.55659	1.7977e-12	3.91566e-10
23516	IFN stim. CD8+	LCP2	-7.06609	-1.281	1.59359e-12	3.53656e-10
23517	IFN stim. CD8+	ALOX5AP	-7.10274	-2.21027	1.22309e-12	2.79341e-10
23518	IFN stim. CD8+	ETS1	-7.26116	-1.0319	3.8379e-13	9.60456e-11
23519	IFN stim. CD8+	ZDHHC14	-7.26395	-2.26134	3.75947e-13	9.59574e-11
23520	IFN stim. CD8+	ADAM19	-7.70937	-2.46486	1.2644e-14	3.86282e-12
23521	IFN stim. CD8+	LRRC8C	-7.74633	-1.69271	9.45835e-15	3.04792e-12
23522	IFN stim. CD8+	SKAP1	-8.39636	-1.55525	4.6055e-17	1.96982e-14
23523	IFN stim. CD8+	MBP	-8.89162	-2.07306	6.02238e-19	3.29466e-16

## Sheet: Suppl. Table 2
	group	names	scores	logfoldchanges	pvals	pvals_adj
23524	activated CD8+	CD8B	42.3683	3.46277	0	0
23525	activated CD8+	CTSW	41.7475	3.1963	0	0
23526	activated CD8+	KLRK1	40.6744	3.49883	0	0
23527	activated CD8+	NKG7	40.6521	2.56132	0	0
23528	activated CD8+	HOPX	39.2727	2.72565	0	0
23529	activated CD8+	GZMB	38.3669	2.72154	0	0
23530	activated CD8+	CCL5	37.5906	2.43893	0	9.01632e-306
23531	activated CD8+	CD226	37.4012	2.0321	3.72947e-306	9.74801e-303
23532	activated CD8+	LINC02446	36.0964	3.63517	2.58533e-285	6.08174e-282
23533	activated CD8+	PRKCB	35.9801	1.21373	1.71031e-283	3.65757e-280
23534	activated CD8+	GNLY	34.7012	3.60752	7.54821e-264	1.4797e-260
23535	activated CD8+	CD8A	33.8671	1.73407	2.03591e-251	3.68406e-248
23536	activated CD8+	FUT8	33.1873	1.12815	1.64275e-241	2.76029e-238
23537	activated CD8+	NCALD	32.8745	1.84898	5.08329e-237	7.97195e-234
23538	activated CD8+	LAG3	32.2719	2.45814	1.73267e-228	2.54746e-225
23539	activated CD8+	SEMA4D	31.5199	1.13793	4.63382e-218	6.41211e-215
23540	activated CD8+	RIN3	31.4774	2.86414	1.76922e-217	2.31217e-214
23541	activated CD8+	TRERF1	31.2192	1.51493	5.85218e-214	6.88334e-211
23542	activated CD8+	ATP8B4	30.8052	1.79082	2.23145e-208	2.49965e-205
23543	activated CD8+	ATP8A1	30.651	1.42993	2.56534e-206	2.51446e-203
23544	activated CD8+	SETBP1	29.561	2.66731	4.74688e-192	3.60211e-189
23545	activated CD8+	IGF2R	29.5553	1.29228	5.60669e-192	4.12162e-189
23546	activated CD8+	RUNX3	29.4235	1.09092	2.74758e-190	1.901e-187
23547	activated CD8+	TFRC	28.6707	0.957526	8.83839e-181	5.07108e-178
23548	activated CD8+	MCTP2	28.603	1.41201	6.15756e-180	3.44882e-177
23549	activated CD8+	FAM3C	28.0161	1.16707	1.03307e-172	4.58529e-170
23550	activated CD8+	PRKAR1B	27.238	1.66553	2.3085e-163	9.05085e-161
23551	activated CD8+	CDK6	27.1493	0.875737	2.58123e-162	9.34166e-160
23552	activated CD8+	BCAT1	27.02	1.37606	8.60805e-161	3.02232e-158
23553	activated CD8+	ITGAX	26.6109	1.78413	5.07761e-156	1.7311e-153
23554	activated CD8+	RAB27A	25.6319	0.737925	6.73749e-145	2.00624e-142
23555	activated CD8+	ADGRG5	25.3995	2.18402	2.55485e-142	7.07063e-140
23556	activated CD8+	PLCG2	25.0453	1.40145	1.96355e-138	4.86217e-136
23557	activated CD8+	SFXN1	24.8683	0.740348	1.6401e-136	4.01892e-134
23558	activated CD8+	LRBA	24.7445	0.776107	3.55432e-135	8.19723e-133
23559	activated CD8+	NELL2	24.7145	1.65342	7.46216e-135	1.70427e-132
23560	activated CD8+	ENTPD1	24.3549	2.78086	5.14901e-131	1.08721e-128
23561	activated CD8+	FLNA	24.1235	0.781416	1.41862e-128	2.80434e-126
23562	activated CD8+	LINC01871	24.039	1.48145	1.08926e-127	2.03363e-125
23563	activated CD8+	PRF1	23.851	1.96842	9.89702e-126	1.81889e-123
23564	activated CD8+	PPP3CA	23.0348	0.954385	2.08911e-117	3.38925e-115
23565	activated CD8+	UBASH3B	22.2965	1.91985	3.99258e-110	5.90701e-108
23566	activated CD8+	PKM	22.2622	0.595665	8.58632e-110	1.24682e-107
23567	activated CD8+	ZC3H12C	22.0277	1.44494	1.56484e-107	2.21754e-105
23568	activated CD8+	CD27	21.9896	1.28078	3.62373e-107	5.10447e-105
23569	activated CD8+	PECAM1	21.8407	2.6302	9.52975e-106	1.31869e-103
23570	activated CD8+	MAN1A1	21.7512	0.944119	6.72725e-105	9.09494e-103
23571	activated CD8+	ZSWIM6	21.4489	1.10546	4.6784e-102	5.98124e-100
23572	activated CD8+	ATP6V0A2	21.4064	0.94088	1.1652e-101	1.48163e-99
23573	activated CD8+	MT-ND5	21.3804	0.470612	2.03532e-101	2.57414e-99
23574	activated CD8+	TGFBR2	21.3184	0.833415	7.6632e-101	9.53805e-99
23575	activated CD8+	PTMS	21.2865	0.985963	1.51419e-100	1.87473e-98
23576	activated CD8+	DBN1	21.2397	2.12068	4.10262e-100	5.00052e-98
23577	activated CD8+	HIPK2	21.0828	0.865106	1.14455e-98	1.38074e-96
23578	activated CD8+	YBX3	20.9142	0.88327	3.97605e-97	4.70013e-95
23579	activated CD8+	MACF1	20.8302	0.577153	2.30326e-96	2.69562e-94
23580	activated CD8+	PITPNC1	20.5011	0.963964	2.10465e-93	2.3576e-91
23581	activated CD8+	GABPB1-AS1	20.4267	0.777081	9.68234e-93	1.0448e-90
23582	activated CD8+	LGALS1	20.3262	1.08704	7.54037e-92	8.02623e-90
23583	activated CD8+	DAPK2	20.3164	1.89046	9.20616e-92	9.75522e-90
23584	activated CD8+	CD55	20.188	0.91825	1.24796e-90	1.30476e-88
23585	activated CD8+	WNT5B	20.0942	1.60743	8.28856e-90	8.58943e-88
23586	activated CD8+	FBXL20	20.0933	0.869879	8.45082e-90	8.71917e-88
23587	activated CD8+	GNPTAB	19.7564	0.899201	7.0604e-87	7.06761e-85
23588	activated CD8+	CBLB	19.6217	0.797117	1.00877e-85	9.97071e-84
23589	activated CD8+	AC022075.1	19.6156	2.33045	1.13819e-85	1.12029e-83
23590	activated CD8+	APBB2	19.5915	1.97884	1.8277e-85	1.78401e-83
23591	activated CD8+	TPST2	19.4875	1.17927	1.40273e-84	1.36355e-82
23592	activated CD8+	CHST11	19.3284	0.628589	3.0964e-83	2.93708e-81
23593	activated CD8+	KLRD1	19.1762	2.42376	5.84872e-82	5.35351e-80
23594	activated CD8+	EID1	19.0711	0.49449	4.38801e-81	3.93983e-79
23595	activated CD8+	CELF2	19.0518	0.448706	6.35329e-81	5.68269e-79
23596	activated CD8+	KCNQ5	18.9772	1.11824	2.6331e-80	2.29411e-78
23597	activated CD8+	BCAS4	18.9721	1.20552	2.90063e-80	2.50862e-78
23598	activated CD8+	AKAP13	18.9401	0.501172	5.32878e-80	4.57497e-78
23599	activated CD8+	CST7	18.7998	1.1646	7.58004e-79	6.39114e-77
23600	activated CD8+	ARID3B	18.7282	0.929778	2.91619e-78	2.42404e-76
23601	activated CD8+	PPP1R16B	18.6186	0.648351	2.26886e-77	1.86618e-75
23602	activated CD8+	LARP4B	18.528	0.561351	1.22697e-76	9.91863e-75
23603	activated CD8+	RAB13	18.5184	1.79373	1.46689e-76	1.18175e-74
23604	activated CD8+	GMDS	18.4863	0.769016	2.66136e-76	2.12223e-74
23605	activated CD8+	SCFD2	18.4411	0.797479	6.14745e-76	4.8044e-74
23606	activated CD8+	MAML3	18.4263	1.23348	8.07723e-76	6.27092e-74
23607	activated CD8+	CRTAM	18.282	3.12291	1.15154e-74	8.79504e-73
23608	activated CD8+	BIRC6	18.2667	0.412372	1.52349e-74	1.15983e-72
23609	activated CD8+	SLC27A2	18.0962	0.755189	3.41344e-73	2.54107e-71
23610	activated CD8+	GOLIM4	18.0338	1.79113	1.05844e-72	7.78088e-71
23611	activated CD8+	SFMBT2	17.9799	0.808152	2.80157e-72	2.04671e-70
23612	activated CD8+	PAG1	17.9618	0.598254	3.8818e-72	2.81838e-70
23613	activated CD8+	CRACR2A	17.9398	1.04435	5.76734e-72	4.14895e-70
23614	activated CD8+	BATF3	17.9193	0.917946	8.32953e-72	5.9739e-70
23615	activated CD8+	DNMT3A	17.7801	0.75036	1.00733e-70	7.07358e-69
23616	activated CD8+	SPN	17.5747	0.719341	3.84762e-69	2.6621e-67
23617	activated CD8+	SLAMF7	17.2058	2.19357	2.40293e-66	1.59679e-64
23618	activated CD8+	MED13L	17.1891	0.491391	3.20305e-66	2.1225e-64
23619	activated CD8+	COTL1	17.0346	0.420019	4.54934e-65	2.98102e-63
23620	activated CD8+	SNHG14	17.0333	0.777654	4.65098e-65	3.03916e-63
23621	activated CD8+	MSC-AS1	17.0232	1.92514	5.52743e-65	3.60187e-63
23622	activated CD8+	HDGFL3	16.9932	0.75338	9.22652e-65	5.96276e-63
23623	activated CD8+	PIP5K1B	16.9851	1.38725	1.05865e-64	6.80429e-63
23624	activated CD8+	ST6GAL1	16.9815	0.699198	1.12641e-64	7.22005e-63
23625	activated CD8+	ANKRD28	16.9651	0.644946	1.48724e-64	9.48123e-63
23626	activated CD8+	ACACA	16.9466	0.775715	2.0389e-64	1.28587e-62
23627	activated CD8+	MYO9B	16.9352	0.633552	2.47508e-64	1.54851e-62
23628	activated CD8+	CAMK2D	16.9314	0.51792	2.63842e-64	1.64632e-62
23629	activated CD8+	SLC4A7	16.8538	0.715279	9.83365e-64	6.05568e-62
23630	activated CD8+	MVB12B	16.7836	1.18692	3.21491e-63	1.96947e-61
23631	activated CD8+	MT-CO3	16.7495	0.203545	5.70778e-63	3.46951e-61
23632	activated CD8+	LRRC8C	16.7143	0.580255	1.03136e-62	6.23697e-61
23633	activated CD8+	IKZF3	16.6676	0.863124	2.25438e-62	1.35632e-60
23634	activated CD8+	ANKRD17	16.6559	0.429752	2.74066e-62	1.64049e-60
23635	activated CD8+	IL1RAP	16.6027	1.08861	6.66018e-62	3.91685e-60
23636	activated CD8+	ANTXR2	16.5784	0.900737	9.99106e-62	5.84651e-60
23637	activated CD8+	AIF1	16.5776	0.924905	1.01134e-61	5.90343e-60
23638	activated CD8+	ITPR1	16.5532	0.578042	1.5189e-61	8.80062e-60
23639	activated CD8+	VDR	16.5256	0.670725	2.39885e-61	1.3865e-59
23640	activated CD8+	DOK6	16.523	1.73372	2.50454e-61	1.44404e-59
23641	activated CD8+	ADK	16.494	0.4117	4.05178e-61	2.30785e-59
23642	activated CD8+	FLT1	16.4553	1.47297	7.68306e-61	4.31351e-59
23643	activated CD8+	SREBF2	16.359	0.602276	3.75279e-60	2.06746e-58
23644	activated CD8+	SYNE3	16.3061	0.666239	8.93365e-60	4.84229e-58
23645	activated CD8+	ALG13	16.2941	0.526743	1.08686e-59	5.86405e-58
23646	activated CD8+	TEC	16.2252	1.59988	3.34645e-59	1.80142e-57
23647	activated CD8+	PIK3CD	16.1856	0.588066	6.36738e-59	3.41978e-57
23648	activated CD8+	EHBP1L1	16.1402	0.781977	1.33015e-58	7.11147e-57
23649	activated CD8+	MDN1	16.126	0.70066	1.67626e-58	8.92133e-57
23650	activated CD8+	ENTPD1-AS1	16.0717	1.00361	4.02706e-58	2.11456e-56
23651	activated CD8+	PTPN11	16.0392	0.582635	6.8065e-58	3.55814e-56
23652	activated CD8+	MEAK7	16.011	1.11665	1.07008e-57	5.58151e-56
23653	activated CD8+	MYO1F	15.9841	0.915849	1.64978e-57	8.56718e-56
23654	activated CD8+	HEG1	15.9647	1.0777	2.25166e-57	1.1667e-55
23655	activated CD8+	PTPRJ	15.9523	0.520793	2.74814e-57	1.42082e-55
23656	activated CD8+	THEMIS	15.9452	0.684329	3.07774e-57	1.58774e-55
23657	activated CD8+	FABP5	15.9298	0.796292	3.93317e-57	2.01139e-55
23658	activated CD8+	PNN	15.8206	0.367662	2.24363e-56	1.12058e-54
23659	activated CD8+	NOTCH2	15.7773	0.618789	4.4587e-56	2.22217e-54
23660	activated CD8+	SPNS3	15.693	1.09287	1.68847e-55	8.34446e-54
23661	activated CD8+	SYNCRIP	15.6845	0.403589	1.92959e-55	9.47633e-54
23662	activated CD8+	PREX1	15.6783	0.83455	2.12796e-55	1.04288e-53
23663	activated CD8+	ARHGEF12	15.6329	0.844834	4.34884e-55	2.11806e-53
23664	activated CD8+	PHF14	15.6062	0.484857	6.60898e-55	3.19897e-53
23665	activated CD8+	GSTP1	15.598	0.460856	7.51371e-55	3.62941e-53
23666	activated CD8+	EIF4G1	15.5945	0.532521	7.93504e-55	3.82508e-53
23667	activated CD8+	ITGB2	15.5917	0.577886	8.296e-55	3.9909e-53
23668	activated CD8+	COL6A3	15.5902	1.85393	8.48916e-55	4.07549e-53
23669	activated CD8+	GLS	15.55	0.438681	1.59071e-54	7.54434e-53
23670	activated CD8+	SIK3	15.5019	0.499883	3.36777e-54	1.59083e-52
23671	activated CD8+	MT-ND2	15.4197	0.25533	1.20688e-53	5.58873e-52
23672	activated CD8+	TXK	15.4155	0.981078	1.2887e-53	5.95589e-52
23673	activated CD8+	MSI2	15.4124	0.500502	1.35191e-53	6.23575e-52
23674	activated CD8+	MAPK8	15.4043	0.717389	1.53068e-53	7.0465e-52
23675	activated CD8+	FGGY	15.3894	0.780823	1.92666e-53	8.83484e-52
23676	activated CD8+	MIR155HG	15.3697	0.892259	2.61567e-53	1.1971e-51
23677	activated CD8+	SLC38A1	15.3653	0.337506	2.79808e-53	1.2781e-51
23678	activated CD8+	XCL1	15.3416	1.7615	4.03162e-53	1.83089e-51
23679	activated CD8+	MIR181A1HG	15.3341	0.772726	4.52315e-53	2.05015e-51
23680	activated CD8+	RGS3	15.3304	1.44146	4.78888e-53	2.16642e-51
23681	activated CD8+	DGKD	15.3032	1.02129	7.28239e-53	3.28182e-51
23682	activated CD8+	CDC123	15.2685	0.437207	1.23929e-52	5.56356e-51
23683	activated CD8+	FARS2	15.2014	0.52022	3.46169e-52	1.53358e-50
23684	activated CD8+	ANXA6	15.194	0.526352	3.8738e-52	1.71292e-50
23685	activated CD8+	NFATC3	15.1762	0.528055	5.08527e-52	2.236e-50
23686	activated CD8+	CD63	15.166	0.517208	5.93677e-52	2.60553e-50
23687	activated CD8+	IFNG	15.1606	2.15888	6.45034e-52	2.82566e-50
23688	activated CD8+	CD96	15.1417	0.526819	8.60217e-52	3.75431e-50
23689	activated CD8+	MYCBP2	15.1107	0.388947	1.37722e-51	5.9885e-50
23690	activated CD8+	AOAH	15.092	1.01254	1.82922e-51	7.9246e-50
23691	activated CD8+	MT-CO2	15.0792	0.182965	2.22106e-51	9.58682e-50
23692	activated CD8+	CUL1	15.0492	0.461631	3.4956e-51	1.50605e-49
23693	activated CD8+	USP34	14.996	0.360852	7.7997e-51	3.32995e-49
23694	activated CD8+	DDX21	14.9786	0.46662	1.01323e-50	4.31018e-49
23695	activated CD8+	PDS5A	14.9771	0.360155	1.037e-50	4.40334e-49
23696	activated CD8+	OGT	14.9313	0.449258	2.06314e-50	8.729e-49
23697	activated CD8+	PDE7A	14.9095	0.5057	2.86092e-50	1.2061e-48
23698	activated CD8+	VCAM1	14.9048	2.67465	3.06668e-50	1.29053e-48
23699	activated CD8+	PPP6R2	14.903	0.539969	3.15332e-50	1.32462e-48
23700	activated CD8+	NPEPPS	14.8971	0.48535	3.44438e-50	1.44431e-48
23701	activated CD8+	CTSD	14.8933	0.796354	3.64357e-50	1.52511e-48
23702	activated CD8+	VPS13C	14.7714	0.431075	2.24023e-49	9.22927e-48
23703	activated CD8+	MTX3	14.763	0.866195	2.53803e-49	1.04379e-47
23704	activated CD8+	CHSY1	14.7623	0.707228	2.56328e-49	1.05233e-47
23705	activated CD8+	WNK1	14.7298	0.384762	4.1484e-49	1.70012e-47
23706	activated CD8+	GTF2I	14.7192	0.443811	4.85499e-49	1.97936e-47
23707	activated CD8+	ITGA2	14.6758	0.910051	9.21133e-49	3.74244e-47
23708	activated CD8+	AL590006.1	14.6708	3.0274	9.90974e-49	4.01926e-47
23709	activated CD8+	MT-ATP6	14.6639	0.196072	1.09836e-48	4.43187e-47
23710	activated CD8+	VTI1A	14.6346	0.433269	1.68918e-48	6.79251e-47
23711	activated CD8+	ITPK1	14.6312	0.984576	1.77628e-48	7.13056e-47
23712	activated CD8+	DST	14.6126	1.60364	2.33606e-48	9.34585e-47
23713	activated CD8+	TBC1D4	14.5762	0.828898	3.97835e-48	1.58086e-46
23714	activated CD8+	KCNAB2	14.5373	0.43811	7.03586e-48	2.77704e-46
23715	activated CD8+	ACTR2	14.4806	0.284298	1.60671e-47	6.27846e-46
23716	activated CD8+	LARP1	14.4659	0.479553	1.99066e-47	7.74021e-46
23717	activated CD8+	CCDC85B	14.4501	0.455165	2.50143e-47	9.69417e-46
23718	activated CD8+	ADAM22	14.4459	1.29478	2.65998e-47	1.02917e-45
23719	activated CD8+	DIXDC1	14.4289	1.18056	3.40465e-47	1.31082e-45
23720	activated CD8+	TRPS1	14.4262	0.785213	3.54233e-47	1.35938e-45
23721	activated CD8+	MT-ND4	14.3521	0.195494	1.03346e-46	3.92114e-45
23722	activated CD8+	OSBPL8	14.3441	0.393077	1.16048e-46	4.38893e-45
23723	activated CD8+	CERS6	14.3134	0.596278	1.80412e-46	6.8013e-45
23724	activated CD8+	PTK2B	14.312	0.610144	1.8407e-46	6.92811e-45
23725	activated CD8+	AEBP2	14.2997	0.527032	2.19634e-46	8.22719e-45
23726	activated CD8+	ARL3	14.2987	0.607624	2.23079e-46	8.34295e-45
23727	activated CD8+	SPIDR	14.2985	0.530222	2.23489e-46	8.34503e-45
23728	activated CD8+	TSPAN5	14.2743	0.529781	3.16278e-46	1.17724e-44
23729	activated CD8+	IPO7	14.2552	0.498632	4.1633e-46	1.54232e-44
23730	activated CD8+	FASLG	14.2489	2.25159	4.55434e-46	1.68453e-44
23731	activated CD8+	LCP1	14.2202	0.256979	6.86375e-46	2.51892e-44
23732	activated CD8+	IVD	14.1928	0.855163	1.01587e-45	3.70503e-44
23733	activated CD8+	TCF12	14.1879	0.38342	1.0887e-45	3.96448e-44
23734	activated CD8+	MEF2A	14.1036	0.520679	3.61093e-45	1.30082e-43
23735	activated CD8+	SGMS1	14.0853	0.591118	4.67833e-45	1.67764e-43
23736	activated CD8+	CARD11	14.0743	0.581158	5.46673e-45	1.9544e-43
23737	activated CD8+	CCND2	14.0616	0.429006	6.54198e-45	2.33172e-43
23738	activated CD8+	ABCE1	14.0506	0.516734	7.64361e-45	2.71614e-43
23739	activated CD8+	RAPGEF1	14.0475	0.402807	7.98206e-45	2.82786e-43
23740	activated CD8+	HSP90AB1	14.0472	0.367091	8.01133e-45	2.83396e-43
23741	activated CD8+	RAP1GDS1	14.023	0.446561	1.12742e-44	3.97622e-43
23742	activated CD8+	EIF4G3	14.02	0.463828	1.17624e-44	4.136e-43
23743	activated CD8+	SUSD6	14.0177	0.558728	1.21507e-44	4.26615e-43
23744	activated CD8+	STYK1	13.9715	2.75914	2.32587e-44	8.12984e-43
23745	activated CD8+	WDR59	13.9393	0.681625	3.65635e-44	1.27049e-42
23746	activated CD8+	MT-ATP8	13.9336	0.413452	3.95751e-44	1.37108e-42
23747	activated CD8+	AGK	13.9033	0.60322	6.04496e-44	2.0912e-42
23748	activated CD8+	KLRC3	13.8964	3.05086	6.66437e-44	2.3021e-42
23749	activated CD8+	ZAP70	13.8907	0.567957	7.21227e-44	2.47681e-42
23750	activated CD8+	CDKAL1	13.8819	0.389613	8.16097e-44	2.79445e-42
23751	activated CD8+	OSBPL3	13.8575	0.538405	1.14674e-43	3.90956e-42
23752	activated CD8+	GALNT11	13.8352	0.701916	1.56268e-43	5.29691e-42
23753	activated CD8+	PUM3	13.7924	0.474074	2.83063e-43	9.49897e-42
23754	activated CD8+	SLC35F2	13.7686	0.581094	3.93795e-43	1.31961e-41
23755	activated CD8+	MCOLN2	13.7511	0.918797	5.01385e-43	1.67439e-41
23756	activated CD8+	NAA25	13.7511	0.522229	5.01804e-43	1.67439e-41
23757	activated CD8+	PUM1	13.7411	0.347943	5.75719e-43	1.91019e-41
23758	activated CD8+	ITGB7	13.7111	0.806838	8.71146e-43	2.87821e-41
23759	activated CD8+	RFTN1	13.6774	0.420567	1.3852e-42	4.5447e-41
23760	activated CD8+	SNHG3	13.6722	0.687235	1.48871e-42	4.8775e-41
23761	activated CD8+	PRKCH	13.6556	0.451744	1.86908e-42	6.08977e-41
23762	activated CD8+	XYLT1	13.6543	0.717459	1.90356e-42	6.19355e-41
23763	activated CD8+	ST8SIA4	13.6442	0.465903	2.18676e-42	7.08559e-41
23764	activated CD8+	AFAP1L2	13.6305	1.78667	2.63828e-42	8.53684e-41
23765	activated CD8+	TBL1XR1	13.6154	0.342042	3.24523e-42	1.04864e-40
23766	activated CD8+	GZMH	13.5991	2.64385	4.0546e-42	1.30837e-40
23767	activated CD8+	ZMYM2	13.5926	0.44864	4.433e-42	1.42656e-40
23768	activated CD8+	LINC01588	13.5817	0.718405	5.13945e-42	1.64939e-40
23769	activated CD8+	PTPN7	13.5608	0.431287	6.83908e-42	2.18888e-40
23770	activated CD8+	SH3BGRL3	13.5391	0.316843	9.19409e-42	2.93462e-40
23771	activated CD8+	ATE1	13.5297	0.539007	1.04387e-41	3.31837e-40
23772	activated CD8+	MTHFD1L	13.5204	0.492315	1.18536e-41	3.76307e-40
23773	activated CD8+	TRIP12	13.515	0.368725	1.27609e-41	4.04564e-40
23774	activated CD8+	ZNF638	13.4733	0.379435	2.24493e-41	7.07905e-40
23775	activated CD8+	TCTN3	13.4386	0.832674	3.59198e-41	1.12664e-39
23776	activated CD8+	HVCN1	13.4293	1.27251	4.07461e-41	1.27462e-39
23777	activated CD8+	AC004585.1	13.4215	1.1247	4.52157e-41	1.41068e-39
23778	activated CD8+	BZW2	13.4167	0.574473	4.82514e-41	1.50141e-39
23779	activated CD8+	UTRN	13.4158	0.433999	4.88843e-41	1.51709e-39
23780	activated CD8+	FUBP1	13.4108	0.360453	5.22398e-41	1.61909e-39
23781	activated CD8+	DPF3	13.4066	1.26021	5.52976e-41	1.71161e-39
23782	activated CD8+	CSNK1G1	13.3989	0.500891	6.13586e-41	1.89423e-39
23783	activated CD8+	SLC39A14	13.3968	1.04268	6.31184e-41	1.946e-39
23784	activated CD8+	JMJD1C	13.3883	0.355598	7.0782e-41	2.17373e-39
23785	activated CD8+	TIAM2	13.381	0.644692	7.80801e-41	2.39473e-39
23786	activated CD8+	SYTL3	13.3464	0.58367	1.24367e-40	3.7995e-39
23787	activated CD8+	HPGD	13.3436	1.67878	1.2909e-40	3.93866e-39
23788	activated CD8+	CD74	13.3401	0.536675	1.35209e-40	4.12002e-39
23789	activated CD8+	PTPN4	13.2722	0.578545	3.3569e-40	1.01111e-38
23790	activated CD8+	FAM120A	13.2655	0.374542	3.66727e-40	1.10318e-38
23791	activated CD8+	DOCK10	13.2654	0.335098	3.6737e-40	1.10371e-38
23792	activated CD8+	NECTIN3	13.2625	0.846526	3.81831e-40	1.14423e-38
23793	activated CD8+	RNF213	13.2508	0.437174	4.46382e-40	1.33257e-38
23794	activated CD8+	ANKRD11	13.2442	0.303625	4.87653e-40	1.45394e-38
23795	activated CD8+	PCNX4	13.2135	0.551927	7.33085e-40	2.18292e-38
23796	activated CD8+	TARBP1	13.1922	0.671568	9.72914e-40	2.88247e-38
23797	activated CD8+	PTP4A2	13.1899	0.250526	1.00341e-39	2.96907e-38
23798	activated CD8+	UBAC2	13.1829	0.422286	1.10143e-39	3.25502e-38
23799	activated CD8+	SLC12A6	13.172	0.695494	1.27259e-39	3.75143e-38
23800	activated CD8+	FXYD2	13.1474	1.68596	1.76111e-39	5.18503e-38
23801	activated CD8+	ETF1	13.127	0.406778	2.30603e-39	6.78088e-38
23802	activated CD8+	RUNX2	13.1176	0.530372	2.60967e-39	7.64506e-38
23803	activated CD8+	WARS	13.1163	0.444752	2.65555e-39	7.7698e-38
23804	activated CD8+	TRG-AS1	13.0999	0.805948	3.29624e-39	9.59662e-38
23805	activated CD8+	PCNX2	13.0775	0.515208	4.42939e-39	1.28638e-37
23806	activated CD8+	UBE3C	13.0597	0.45485	5.59675e-39	1.61742e-37
23807	activated CD8+	DOCK5	13.0425	1.98002	7.01508e-39	2.02234e-37
23808	activated CD8+	IKZF2	12.9979	2.15099	1.25712e-38	3.57155e-37
23809	activated CD8+	EMB	12.9851	0.386554	1.48579e-38	4.21104e-37
23810	activated CD8+	ZNF827	12.9477	0.53371	2.42221e-38	6.84857e-37
23811	activated CD8+	FTX	12.9433	0.383703	2.56293e-38	7.22905e-37
23812	activated CD8+	CFLAR	12.9416	0.369181	2.62093e-38	7.3838e-37
23813	activated CD8+	SLC7A5	12.8894	0.460538	5.16475e-38	1.44123e-36
23814	activated CD8+	DDX3X	12.8737	0.353982	6.32575e-38	1.76312e-36
23815	activated CD8+	UBE3A	12.8481	0.358682	8.81353e-38	2.4536e-36
23816	activated CD8+	LMO4	12.8405	0.656148	9.72746e-38	2.70164e-36
23817	activated CD8+	ASH1L	12.7988	0.305197	1.66431e-37	4.59521e-36
23818	activated CD8+	PIK3R5	12.7872	0.532863	1.93307e-37	5.33101e-36
23819	activated CD8+	HCST	12.7556	0.527357	2.90088e-37	7.96268e-36
23820	activated CD8+	PIK3AP1	12.7524	2.13477	3.0215e-37	8.28412e-36
23821	activated CD8+	ERCC6L2	12.715	0.601788	4.87864e-37	1.32984e-35
23822	activated CD8+	SKAP2	12.6361	1.03072	1.33563e-36	3.61143e-35
23823	activated CD8+	MAT2A	12.635	0.575062	1.35385e-36	3.65229e-35
23824	activated CD8+	KIF13B	12.6222	0.552528	1.59289e-36	4.29223e-35
23825	activated CD8+	SPATA13	12.5914	0.502591	2.35429e-36	6.32219e-35
23826	activated CD8+	TBC1D22A	12.4736	0.383557	1.04076e-35	2.77268e-34
23827	activated CD8+	ETNK1	12.4661	0.395231	1.14241e-35	3.03662e-34
23828	activated CD8+	GFOD1	12.4455	1.57048	1.47884e-35	3.9088e-34
23829	activated CD8+	JPX	12.4256	0.331021	1.89713e-35	4.99756e-34
23830	activated CD8+	TCERG1	12.4007	0.396075	2.59108e-35	6.77252e-34
23831	activated CD8+	CIITA	12.3979	0.82555	2.68127e-35	7.00047e-34
23832	activated CD8+	CHD9	12.3945	0.647888	2.80051e-35	7.30368e-34
23833	activated CD8+	NEAT1	12.3904	0.420757	2.94582e-35	7.67413e-34
23834	activated CD8+	CCL3	12.3885	2.33506	3.01458e-35	7.84457e-34
23835	activated CD8+	SMARCC1	12.3722	0.300894	3.69531e-35	9.58418e-34
23836	activated CD8+	ARL15	12.3639	0.52904	4.10006e-35	1.05989e-33
23837	activated CD8+	VWA8	12.3582	0.515845	4.39768e-35	1.13558e-33
23838	activated CD8+	FNDC3B	12.3462	0.486171	5.10954e-35	1.31795e-33
23839	activated CD8+	RNGTT	12.3431	0.386657	5.30529e-35	1.36694e-33
23840	activated CD8+	UBE2G1	12.3313	0.417396	6.14126e-35	1.57715e-33
23841	activated CD8+	PUM2	12.313	0.295119	7.71114e-35	1.97816e-33
23842	activated CD8+	MAPKAP1	12.3102	0.439429	7.9829e-35	2.04564e-33
23843	activated CD8+	LINC02694	12.31	1.07105	7.99978e-35	2.04773e-33
23844	activated CD8+	YWHAE	12.2981	0.283258	9.2718e-35	2.37076e-33
23845	activated CD8+	CSDE1	12.2965	0.281218	9.45372e-35	2.41465e-33
23846	activated CD8+	FAM172A	12.2936	0.398923	9.8084e-35	2.50253e-33
23847	activated CD8+	FASTKD1	12.263	0.661834	1.43134e-34	3.63224e-33
23848	activated CD8+	MIB1	12.2621	0.512251	1.44711e-34	3.6683e-33
23849	activated CD8+	KLRC4	12.2609	3.05402	1.46916e-34	3.72019e-33
23850	activated CD8+	ELOB	12.2425	0.222308	1.84356e-34	4.65821e-33
23851	activated CD8+	HAVCR2	12.241	0.716576	1.87792e-34	4.73995e-33
23852	activated CD8+	NUTM2B-AS1	12.2402	0.402329	1.89601e-34	4.78046e-33
23853	activated CD8+	FBXW7	12.2309	0.413559	2.12456e-34	5.35099e-33
23854	activated CD8+	GLUD1	12.2116	0.390833	2.69647e-34	6.7769e-33
23855	activated CD8+	ZRANB2	12.2029	0.278965	2.99775e-34	7.52605e-33
23856	activated CD8+	TMTC2	12.1991	0.588488	3.1429e-34	7.88205e-33
23857	activated CD8+	PACS1	12.1667	0.390024	4.67385e-34	1.16841e-32
23858	activated CD8+	UBR5	12.1552	0.349005	5.38533e-34	1.34485e-32
23859	activated CD8+	PSMD12	12.15	0.360549	5.73852e-34	1.43153e-32
23860	activated CD8+	GTPBP4	12.1418	0.413315	6.34154e-34	1.57861e-32
23861	activated CD8+	ANK2	12.1369	0.764683	6.7321e-34	1.67406e-32
23862	activated CD8+	MT-ND1	12.1307	0.170838	7.25995e-34	1.80151e-32
23863	activated CD8+	UNG	12.1244	0.831383	7.84723e-34	1.94314e-32
23864	activated CD8+	ASPH	12.0941	0.92909	1.13436e-33	2.78255e-32
23865	activated CD8+	VPS13B	12.0715	0.348072	1.49333e-33	3.65547e-32
23866	activated CD8+	AKNA	12.0653	0.4087	1.6113e-33	3.93606e-32
23867	activated CD8+	CAMK1	12.0464	0.672868	2.02514e-33	4.93673e-32
23868	activated CD8+	POLR2L	12.0403	0.436563	2.18159e-33	5.30711e-32
23869	activated CD8+	PRMT1	12.0292	0.378321	2.4969e-33	6.06161e-32
23870	activated CD8+	HDAC2	12.0241	0.452405	2.65595e-33	6.44109e-32
23871	activated CD8+	WDR43	12.0222	0.444876	2.71693e-33	6.58192e-32
23872	activated CD8+	ZBTB7A	11.9961	0.573134	3.72492e-33	8.99641e-32
23873	activated CD8+	VGLL4	11.9938	0.516684	3.82744e-33	9.23453e-32
23874	activated CD8+	TMC8	11.9691	0.522938	5.16009e-33	1.2399e-31
23875	activated CD8+	NDUFS5	11.9464	0.295152	6.77774e-33	1.62362e-31
23876	activated CD8+	SLC2A1	11.943	0.715197	7.05874e-33	1.68921e-31
23877	activated CD8+	TRAF5	11.9409	0.652874	7.2438e-33	1.73174e-31
23878	activated CD8+	UHRF1BP1L	11.9318	0.379757	8.08438e-33	1.92292e-31
23879	activated CD8+	KANSL1	11.9307	0.313805	8.18434e-33	1.94473e-31
23880	activated CD8+	UTP20	11.9257	0.627881	8.69949e-33	2.06297e-31
23881	activated CD8+	TMEM135	11.8941	0.497146	1.26974e-32	2.99894e-31
23882	activated CD8+	GGA1	11.8755	0.652717	1.58766e-32	3.73107e-31
23883	activated CD8+	SIRPG	11.8725	0.538202	1.64524e-32	3.85869e-31
23884	activated CD8+	PSD4	11.8713	0.557075	1.66874e-32	3.90991e-31
23885	activated CD8+	MCM2	11.8709	0.63747	1.67662e-32	3.92447e-31
23886	activated CD8+	DENND1B	11.8634	0.461291	1.83448e-32	4.28633e-31
23887	activated CD8+	LRP8	11.8633	0.799742	1.83486e-32	4.28633e-31
23888	activated CD8+	AL355076.2	11.8432	0.987076	2.33382e-32	5.44111e-31
23889	activated CD8+	PTPN22	11.8031	0.430016	3.76301e-32	8.72988e-31
23890	activated CD8+	BCLAF1	11.7823	0.30405	4.81469e-32	1.11368e-30
23891	activated CD8+	STOM	11.7681	0.649844	5.69671e-32	1.3164e-30
23892	activated CD8+	JAML	11.7673	0.52942	5.75237e-32	1.32796e-30
23893	activated CD8+	EDARADD	11.7611	1.40872	6.18934e-32	1.42464e-30
23894	activated CD8+	KLRC2	11.7536	3.43152	6.77049e-32	1.55384e-30
23895	activated CD8+	SRSF1	11.7467	0.425402	7.3435e-32	1.68207e-30
23896	activated CD8+	CHCHD3	11.6961	0.322095	1.33475e-31	3.04841e-30
23897	activated CD8+	HERC1	11.6959	0.376156	1.33833e-31	3.05362e-30
23898	activated CD8+	ZEB2	11.6831	0.677878	1.55431e-31	3.53614e-30
23899	activated CD8+	CITED2	11.682	0.740099	1.57544e-31	3.58073e-30
23900	activated CD8+	LEMD3	11.6524	0.605975	2.22997e-31	5.05375e-30
23901	activated CD8+	EHMT1	11.6485	0.355406	2.33624e-31	5.28949e-30
23902	activated CD8+	KSR1	11.638	0.495131	2.64136e-31	5.97454e-30
23903	activated CD8+	SMAD5	11.6343	1.35235	2.75799e-31	6.22041e-30
23904	activated CD8+	AC009093.2	11.6291	0.717938	2.93318e-31	6.60288e-30
23905	activated CD8+	AC016831.7	11.6203	0.44785	3.24968e-31	7.30138e-30
23906	activated CD8+	ATP13A3	11.6112	0.482168	3.61369e-31	8.10376e-30
23907	activated CD8+	SLC2A13	11.5828	0.908365	5.03887e-31	1.12461e-29
23908	activated CD8+	MFSD6	11.5577	0.503109	6.75006e-31	1.498e-29
23909	activated CD8+	EPS15	11.5285	0.406332	9.47774e-31	2.09741e-29
23910	activated CD8+	CASC4	11.5257	0.401895	9.78718e-31	2.16385e-29
23911	activated CD8+	TASP1	11.4969	0.501135	1.36703e-30	3.00261e-29
23912	activated CD8+	AVL9	11.4724	0.458643	1.81644e-30	3.98228e-29
23913	activated CD8+	CDYL2	11.4609	0.479434	2.07384e-30	4.53287e-29
23914	activated CD8+	ABCD2	11.4428	0.461327	2.55407e-30	5.57347e-29
23915	activated CD8+	C12orf75	11.4419	0.371403	2.58067e-30	5.62629e-29
23916	activated CD8+	KDM6A	11.4305	0.313275	2.94258e-30	6.39752e-29
23917	activated CD8+	GOLGA3	11.4253	0.543113	3.12617e-30	6.79039e-29
23918	activated CD8+	NUS1	11.4239	0.532695	3.17589e-30	6.89203e-29
23919	activated CD8+	TRRAP	11.3972	0.40158	4.31594e-30	9.34022e-29
23920	activated CD8+	TPM3	11.3958	0.197188	4.38907e-30	9.48975e-29
23921	activated CD8+	TAOK3	11.3949	0.301938	4.43531e-30	9.58092e-29
23922	activated CD8+	TBC1D2B	11.3707	0.476667	5.85133e-30	1.26166e-28
23923	activated CD8+	MAGED1	11.3672	0.552963	6.08884e-30	1.31167e-28
23924	activated CD8+	AGFG1	11.357	0.3816	6.84474e-30	1.47181e-28
23925	activated CD8+	ANKRD44	11.3214	0.317031	1.02818e-29	2.20282e-28
23926	activated CD8+	RABGAP1L	11.3185	0.3511	1.063e-29	2.27534e-28
23927	activated CD8+	PPA2	11.3168	0.409295	1.08413e-29	2.31846e-28
23928	activated CD8+	PICALM	11.2902	0.323838	1.46675e-29	3.12536e-28
23929	activated CD8+	ZCCHC7	11.2773	0.331438	1.69827e-29	3.61212e-28
23930	activated CD8+	USP10	11.2738	0.340721	1.76785e-29	3.75671e-28
23931	activated CD8+	SNTB2	11.2551	0.670646	2.18546e-29	4.62327e-28
23932	activated CD8+	CUL5	11.2274	0.385221	2.99091e-29	6.27638e-28
23933	activated CD8+	TRPM7	11.1914	0.332946	4.49508e-29	9.36601e-28
23934	activated CD8+	HOMER1	11.1865	1.06154	4.74595e-29	9.87124e-28
23935	activated CD8+	GATAD2A	11.1744	0.405921	5.44099e-29	1.13069e-27
23936	activated CD8+	IL12RB2	11.1681	0.488114	5.84029e-29	1.21046e-27
23937	activated CD8+	NEMF	11.1653	0.314103	6.03103e-29	1.24779e-27
23938	activated CD8+	TCAF1	11.1615	0.727732	6.29098e-29	1.29929e-27
23939	activated CD8+	MKLN1	11.1596	0.319285	6.42586e-29	1.32598e-27
23940	activated CD8+	ATP2A2	11.1474	0.375295	7.37454e-29	1.51908e-27
23941	activated CD8+	KLHDC4	11.1466	0.532956	7.43927e-29	1.52973e-27
23942	activated CD8+	RALGDS	11.124	0.613305	9.58779e-29	1.96466e-27
23943	activated CD8+	RBM39	11.121	0.197486	9.91388e-29	2.02795e-27
23944	activated CD8+	MT-CO1	11.1098	0.121252	1.12422e-28	2.29568e-27
23945	activated CD8+	FKBP11	11.104	0.648251	1.19959e-28	2.44534e-27
23946	activated CD8+	EBNA1BP2	11.0918	0.467543	1.37549e-28	2.79905e-27
23947	activated CD8+	NME7	11.0854	0.595449	1.47708e-28	3.00318e-27
23948	activated CD8+	SLMAP	11.0831	0.351829	1.51531e-28	3.0756e-27
23949	activated CD8+	NOLC1	11.0821	0.530271	1.53181e-28	3.10641e-27
23950	activated CD8+	MT-CYB	11.0814	0.156642	1.54426e-28	3.12627e-27
23951	activated CD8+	TBX21	11.0738	1.37927	1.68104e-28	3.40024e-27
23952	activated CD8+	FBXL17	11.0518	0.440721	2.14766e-28	4.34033e-27
23953	activated CD8+	PRRC2C	11.0505	0.190884	2.18045e-28	4.40282e-27
23954	activated CD8+	KCNN4	11.0495	0.55817	2.20456e-28	4.44769e-27
23955	activated CD8+	CCDC200	11.0456	0.607533	2.30159e-28	4.6355e-27
23956	activated CD8+	HIVEP2	11.0345	0.451565	2.60357e-28	5.23026e-27
23957	activated CD8+	ADNP	11.0314	0.359662	2.69768e-28	5.4147e-27
23958	activated CD8+	CTDSPL	11.0252	0.794224	2.88737e-28	5.78556e-27
23959	activated CD8+	AP3B1	11.0063	0.306793	3.56243e-28	7.11398e-27
23960	activated CD8+	GAB3	11.0015	0.797242	3.75749e-28	7.48443e-27
23961	activated CD8+	SENP6	10.992	0.292229	4.17746e-28	8.30689e-27
23962	activated CD8+	GRK3	10.9917	0.405268	4.18849e-28	8.32179e-27
23963	activated CD8+	USP7	10.9838	0.349374	4.57471e-28	9.07382e-27
23964	activated CD8+	NAT10	10.9452	0.557022	7.00392e-28	1.38106e-26
23965	activated CD8+	MGA	10.9448	0.491723	7.03997e-28	1.387e-26
23966	activated CD8+	OPA1	10.8955	0.363766	1.21149e-27	2.36115e-26
23967	activated CD8+	SOX5	10.8855	1.56275	1.35117e-27	2.6312e-26
23968	activated CD8+	ZNF586	10.8626	0.601462	1.73811e-27	3.37354e-26
23969	activated CD8+	LCLAT1	10.8303	0.409018	2.47249e-27	4.77921e-26
23970	activated CD8+	FLI1	10.819	0.423815	2.79743e-27	5.39399e-26
23971	activated CD8+	MBNL1	10.813	0.228991	2.98796e-27	5.75665e-26
23972	activated CD8+	LRPPRC	10.7931	0.3255	3.71256e-27	7.14099e-26
23973	activated CD8+	UBE2W	10.7916	0.406267	3.77172e-27	7.24885e-26
23974	activated CD8+	WDR7	10.7847	0.371844	4.0639e-27	7.79129e-26
23975	activated CD8+	ARMC8	10.7557	0.406285	5.56883e-27	1.06419e-25
23976	activated CD8+	MT-ND4L	10.7542	0.358444	5.66119e-27	1.08008e-25
23977	activated CD8+	ARFGEF1	10.7447	0.299912	6.2792e-27	1.19411e-25
23978	activated CD8+	EXOC4	10.7438	0.318141	6.33503e-27	1.20376e-25
23979	activated CD8+	PPP6R3	10.7305	0.305177	7.31924e-27	1.38741e-25
23980	activated CD8+	DHX9	10.7294	0.306955	7.41152e-27	1.40264e-25
23981	activated CD8+	GPR35	10.725	1.25038	7.76931e-27	1.46682e-25
23982	activated CD8+	WRN	10.6961	0.397619	1.06147e-26	1.99282e-25
23983	activated CD8+	NF1	10.6817	0.399433	1.23952e-26	2.32339e-25
23984	activated CD8+	CLSTN3	10.6751	0.915206	1.33113e-26	2.49113e-25
23985	activated CD8+	ZBED2	10.6749	0.7904	1.33363e-26	2.49382e-25
23986	activated CD8+	PRRC2B	10.6587	0.341485	1.5879e-26	2.9552e-25
23987	activated CD8+	PNISR	10.6557	0.223108	1.64046e-26	3.0506e-25
23988	activated CD8+	TENT2	10.6227	0.311392	2.33681e-26	4.31823e-25
23989	activated CD8+	KDM2A	10.613	0.300098	2.5942e-26	4.7901e-25
23990	activated CD8+	DUSP4	10.6123	0.478959	2.61102e-26	4.81738e-25
23991	activated CD8+	HDAC7	10.6122	0.408239	2.61459e-26	4.82019e-25
23992	activated CD8+	VPS13A	10.6117	0.364605	2.62935e-26	4.8436e-25
23993	activated CD8+	AC011476.3	10.5968	0.715523	3.08222e-26	5.66454e-25
23994	activated CD8+	CYBA	10.5639	0.234547	4.37931e-26	8.02328e-25
23995	activated CD8+	TRA2B	10.5442	0.246442	5.40562e-26	9.86515e-25
23996	activated CD8+	SLC2A3	10.538	0.412686	5.76974e-26	1.05215e-24
23997	activated CD8+	RCN1	10.5185	0.486823	7.09765e-26	1.2903e-24
23998	activated CD8+	PCCA	10.5124	0.508582	7.57314e-26	1.37462e-24
23999	activated CD8+	STRBP	10.495	0.574308	9.11233e-26	1.65018e-24
24000	activated CD8+	HMBOX1	10.4796	0.429697	1.07157e-25	1.93161e-24
24001	activated CD8+	UQCC1	10.4752	0.482812	1.12251e-25	2.02034e-24
24002	activated CD8+	PTPRK	10.4717	0.730286	1.1657e-25	2.09647e-24
24003	activated CD8+	SLA2	10.4544	0.670183	1.399e-25	2.51031e-24
24004	activated CD8+	CPD	10.4521	0.623346	1.43354e-25	2.56836e-24
24005	activated CD8+	NOL10	10.448	0.349989	1.49673e-25	2.67954e-24
24006	activated CD8+	USP11	10.4405	0.749649	1.62033e-25	2.89421e-24
24007	activated CD8+	ESYT2	10.4333	0.32571	1.74756e-25	3.11909e-24
24008	activated CD8+	MAN1A2	10.4311	0.392925	1.78874e-25	3.18775e-24
24009	activated CD8+	ZNF609	10.4301	0.356798	1.80688e-25	3.21764e-24
24010	activated CD8+	C6orf62	10.4189	0.349389	2.03268e-25	3.617e-24
24011	activated CD8+	NAA15	10.416	0.320958	2.09649e-25	3.72773e-24
24012	activated CD8+	RABGEF1	10.369	0.353368	3.4308e-25	6.03636e-24
24013	activated CD8+	RPTOR	10.3504	0.358144	4.16765e-25	7.3164e-24
24014	activated CD8+	LINC01473	10.3426	0.57739	4.52258e-25	7.92766e-24
24015	activated CD8+	SMG1	10.3399	0.292729	4.65076e-25	8.14627e-24
24016	activated CD8+	DHX36	10.3284	0.280846	5.24511e-25	9.16006e-24
24017	activated CD8+	HK1	10.327	0.350384	5.3204e-25	9.28465e-24
24018	activated CD8+	MED12L	10.3251	0.883244	5.42459e-25	9.45245e-24
24019	activated CD8+	ATP2B4	10.3198	0.392693	5.73373e-25	9.97635e-24
24020	activated CD8+	AC024028.1	10.3093	2.1199	6.39704e-25	1.11001e-23
24021	activated CD8+	INVS	10.3093	0.465354	6.39846e-25	1.11001e-23
24022	activated CD8+	G6PD	10.3008	0.724319	6.98823e-25	1.21054e-23
24023	activated CD8+	RNF19A	10.2928	0.360091	7.59417e-25	1.31453e-23
24024	activated CD8+	TSPAN3	10.2709	0.539284	9.53038e-25	1.64605e-23
24025	activated CD8+	SNX4	10.2686	0.418671	9.76369e-25	1.68511e-23
24026	activated CD8+	BZW1	10.261	0.260071	1.05648e-24	1.81936e-23
24027	activated CD8+	TOP2B	10.2521	0.331514	1.1575e-24	1.99189e-23
24028	activated CD8+	SOAT1	10.2319	0.49628	1.42628e-24	2.45082e-23
24029	activated CD8+	VPS8	10.2258	0.403723	1.52013e-24	2.60658e-23
24030	activated CD8+	STXBP5	10.2248	0.462763	1.53582e-24	2.63136e-23
24031	activated CD8+	HERC2	10.2197	0.445161	1.61773e-24	2.76767e-23
24032	activated CD8+	CHD7	10.2196	0.569182	1.61987e-24	2.76931e-23
24033	activated CD8+	ST3GAL1	10.2124	0.34716	1.74476e-24	2.9785e-23
24034	activated CD8+	CCDC6	10.1899	0.404911	2.19989e-24	3.73648e-23
24035	activated CD8+	AC118549.1	10.1877	0.380736	2.25077e-24	3.82014e-23
24036	activated CD8+	CELF1	10.1841	0.271028	2.33474e-24	3.9598e-23
24037	activated CD8+	AC004687.1	10.1802	0.449355	2.43182e-24	4.11555e-23
24038	activated CD8+	PARVB	10.1561	0.547034	3.11153e-24	5.25077e-23
24039	activated CD8+	ZFAND3	10.1491	0.236483	3.34602e-24	5.63838e-23
24040	activated CD8+	TMX3	10.1323	0.346733	3.97043e-24	6.67623e-23
24041	activated CD8+	PURB	10.1306	0.597287	4.04086e-24	6.7898e-23
24042	activated CD8+	UBE2G2	10.0907	0.432493	6.07332e-24	1.01541e-22
24043	activated CD8+	DYNC1H1	10.0904	0.305081	6.09004e-24	1.01749e-22
24044	activated CD8+	PUS7	10.0902	0.769633	6.10173e-24	1.01872e-22
24045	activated CD8+	HNRNPC	10.0897	0.144489	6.13516e-24	1.02357e-22
24046	activated CD8+	WDR12	10.0863	0.519837	6.34897e-24	1.05793e-22
24047	activated CD8+	SSH2	10.0863	0.251174	6.35012e-24	1.05793e-22
24048	activated CD8+	CNOT2	10.0701	0.268226	7.48963e-24	1.24425e-22
24049	activated CD8+	SNX18	10.0681	0.563622	7.64151e-24	1.26859e-22
24050	activated CD8+	CPSF6	10.0622	0.28201	8.11686e-24	1.34655e-22
24051	activated CD8+	ARHGAP26	10.0613	0.434388	8.18833e-24	1.35745e-22
24052	activated CD8+	BTBD1	10.0574	0.351761	8.51947e-24	1.41135e-22
24053	activated CD8+	NHP2	10.0426	0.343781	9.90425e-24	1.63845e-22
24054	activated CD8+	ARHGEF2	10.0417	0.515353	9.99022e-24	1.65151e-22
24055	activated CD8+	SLC25A26	10.039	0.366475	1.02744e-23	1.6973e-22
24056	activated CD8+	LARS2	10.0353	0.54195	1.06678e-23	1.76105e-22
24057	activated CD8+	GPRIN3	10.0292	0.3701	1.13423e-23	1.87108e-22
24058	activated CD8+	RCL1	10.025	0.478166	1.18339e-23	1.95081e-22
24059	activated CD8+	ROBO1	10.0158	2.81986	1.29971e-23	2.13956e-22
24060	activated CD8+	C11orf49	10.0114	0.456097	1.35777e-23	2.23358e-22
24061	activated CD8+	SNX14	9.9982	0.3875	1.55188e-23	2.55111e-22
24062	activated CD8+	TPM4	9.99314	0.248851	1.63327e-23	2.67929e-22
24063	activated CD8+	IGFBP2	9.98696	1.20317	1.73833e-23	2.84767e-22
24064	activated CD8+	MICAL2	9.98224	0.410978	1.823e-23	2.98429e-22
24065	activated CD8+	NCOR2	9.98138	0.526668	1.83899e-23	3.00837e-22
24066	activated CD8+	PITPNB	9.97573	0.254918	1.94674e-23	3.18243e-22
24067	activated CD8+	ZFC3H1	9.96874	0.339195	2.0887e-23	3.40976e-22
24068	activated CD8+	CCNY	9.94685	0.306152	2.60298e-23	4.22585e-22
24069	activated CD8+	BABAM2	9.93782	0.310671	2.84997e-23	4.62044e-22
24070	activated CD8+	C20orf194	9.92949	0.706636	3.09843e-23	5.00945e-22
24071	activated CD8+	URI1	9.92601	0.25186	3.20835e-23	5.18361e-22
24072	activated CD8+	INPP5B	9.92043	0.477667	3.39275e-23	5.474e-22
24073	activated CD8+	SMC5	9.91995	0.327047	3.40933e-23	5.49698e-22
24074	activated CD8+	VAV1	9.91646	0.447926	3.53041e-23	5.68832e-22
24075	activated CD8+	TSPOAP1	9.90356	0.956676	4.01709e-23	6.44598e-22
24076	activated CD8+	FUS	9.89698	0.229628	4.29033e-23	6.87505e-22
24077	activated CD8+	NOP58	9.88023	0.218315	5.07138e-23	8.10456e-22
24078	activated CD8+	PMS1	9.86997	0.489323	5.61808e-23	8.95391e-22
24079	activated CD8+	PTCH1	9.86931	1.62917	5.6554e-23	9.00728e-22
24080	activated CD8+	ARHGEF9	9.86252	0.468004	6.05113e-23	9.61802e-22
24081	activated CD8+	RAB3GAP2	9.86138	0.35127	6.12002e-23	9.7144e-22
24082	activated CD8+	ACSL4	9.86119	0.371264	6.13172e-23	9.72641e-22
24083	activated CD8+	TBCK	9.85993	0.36002	6.20921e-23	9.84268e-22
24084	activated CD8+	FNDC3A	9.85466	0.333422	6.54352e-23	1.03656e-21
24085	activated CD8+	MED13	9.84426	0.293536	7.25676e-23	1.14646e-21
24086	activated CD8+	SNHG4	9.83235	1.49628	8.1693e-23	1.28803e-21
24087	activated CD8+	IBTK	9.82854	0.362725	8.48437e-23	1.33592e-21
24088	activated CD8+	IL23R	9.82288	0.765724	8.97443e-23	1.41214e-21
24089	activated CD8+	SHC4	9.82158	1.85799	9.09029e-23	1.42941e-21
24090	activated CD8+	HSPE1	9.81003	0.257085	1.01944e-22	1.59981e-21
24091	activated CD8+	KIAA0232	9.79803	0.453399	1.14805e-22	1.80045e-21
24092	activated CD8+	PRKACB	9.79773	0.402542	1.15149e-22	1.80464e-21
24093	activated CD8+	SPEN	9.7947	0.357623	1.18645e-22	1.85819e-21
24094	activated CD8+	SEC14L1	9.78217	0.337146	1.343e-22	2.10197e-21
24095	activated CD8+	UTP11	9.77746	0.480128	1.40691e-22	2.20054e-21
24096	activated CD8+	HLA-DRB5	9.76483	0.627016	1.59377e-22	2.4829e-21
24097	activated CD8+	ZEB1	9.7645	0.26788	1.59897e-22	2.48936e-21
24098	activated CD8+	SHLD2	9.75978	0.423111	1.67516e-22	2.60625e-21
24099	activated CD8+	MTMR2	9.75516	0.502296	1.75317e-22	2.72401e-21
24100	activated CD8+	NEDD9	9.74089	0.423869	2.01778e-22	3.13309e-21
24101	activated CD8+	IREB2	9.73854	0.370526	2.06501e-22	3.20219e-21
24102	activated CD8+	MCM5	9.73567	0.449847	2.12414e-22	3.29171e-21
24103	activated CD8+	TMEM131	9.73341	0.345239	2.17178e-22	3.36332e-21
24104	activated CD8+	EWSR1	9.71722	0.245291	2.5464e-22	3.93312e-21
24105	activated CD8+	SURF4	9.71483	0.279852	2.60676e-22	4.02372e-21
24106	activated CD8+	MCF2L2	9.70927	0.609779	2.75308e-22	4.24678e-21
24107	activated CD8+	PARN	9.70067	0.332129	2.99537e-22	4.61448e-21
24108	activated CD8+	VCP	9.70043	0.246473	3.00237e-22	4.62223e-21
24109	activated CD8+	PPP4R3B	9.70007	0.283178	3.01284e-22	4.63532e-21
24110	activated CD8+	RAB29	9.69838	0.49883	3.06328e-22	4.70984e-21
24111	activated CD8+	TIMD4	9.68419	0.908577	3.51999e-22	5.39793e-21
24112	activated CD8+	ARL6IP5	9.68204	0.207822	3.59452e-22	5.50864e-21
24113	activated CD8+	DCTPP1	9.6772	0.441256	3.76907e-22	5.77237e-21
24114	activated CD8+	DLG3	9.6735	0.730013	3.90779e-22	5.98093e-21
24115	activated CD8+	DGKI	9.66772	1.00064	4.1348e-22	6.31604e-21
24116	activated CD8+	DOCK8	9.66453	0.224332	4.26563e-22	6.51166e-21
24117	activated CD8+	GCN1	9.66046	0.470538	4.43886e-22	6.76733e-21
24118	activated CD8+	TDRD3	9.65943	0.456387	4.48341e-22	6.83081e-21
24119	activated CD8+	CLIP4	9.65267	0.544485	4.78937e-22	7.28753e-21
24120	activated CD8+	NCOA1	9.64708	0.281901	5.05734e-22	7.6903e-21
24121	activated CD8+	ZMIZ1	9.63891	0.54624	5.47655e-22	8.30092e-21
24122	activated CD8+	HECTD1	9.63715	0.291575	5.57113e-22	8.43884e-21
24123	activated CD8+	FAM126B	9.6261	0.443436	6.20387e-22	9.36713e-21
24124	activated CD8+	DGKH	9.62557	0.536667	6.23611e-22	9.40976e-21
24125	activated CD8+	CASD1	9.62438	0.520394	6.30869e-22	9.51318e-21
24126	activated CD8+	ENO1	9.60268	0.199813	7.78957e-22	1.17162e-20
24127	activated CD8+	PRKD3	9.598	0.604852	8.15094e-22	1.22441e-20
24128	activated CD8+	CAPZB	9.5956	0.169898	8.34268e-22	1.25161e-20
24129	activated CD8+	PSTPIP1	9.57946	0.348943	9.75579e-22	1.46268e-20
24130	activated CD8+	ZMYM4	9.5773	0.343667	9.96187e-22	1.49168e-20
24131	activated CD8+	PRMT3	9.56326	0.483641	1.14104e-21	1.70424e-20
24132	activated CD8+	SMARCA2	9.55692	0.324714	1.21308e-21	1.8084e-20
24133	activated CD8+	RELL1	9.5525	0.397745	1.266e-21	1.8849e-20
24134	activated CD8+	RNF216	9.53706	0.31974	1.46943e-21	2.1795e-20
24135	activated CD8+	UBE4B	9.50815	0.412104	1.94081e-21	2.87142e-20
24136	activated CD8+	GALNT10	9.50585	0.415029	1.98421e-21	2.93379e-20
24137	activated CD8+	TRAK1	9.49982	0.484783	2.10255e-21	3.10485e-20
24138	activated CD8+	NLK	9.49462	0.512583	2.21009e-21	3.26161e-20
24139	activated CD8+	KAT6B	9.49223	0.354513	2.26144e-21	3.33531e-20
24140	activated CD8+	SETD5	9.49171	0.258607	2.27265e-21	3.34973e-20
24141	activated CD8+	COP1	9.48935	0.272796	2.32473e-21	3.42435e-20
24142	activated CD8+	ZFR	9.48724	0.245832	2.37233e-21	3.49228e-20
24143	activated CD8+	LINC01191	9.48135	0.917114	2.51002e-21	3.69267e-20
24144	activated CD8+	CDC37	9.47408	0.251133	2.69127e-21	3.95684e-20
24145	activated CD8+	USP37	9.46949	0.401806	2.81225e-21	4.13213e-20
24146	activated CD8+	EFTUD2	9.46019	0.352751	3.0738e-21	4.5108e-20
24147	activated CD8+	CAMKMT	9.45185	0.414385	3.32887e-21	4.87902e-20
24148	activated CD8+	UBR1	9.44978	0.333192	3.39549e-21	4.97357e-20
24149	activated CD8+	UBE2K	9.43175	0.211008	4.03314e-21	5.89656e-20
24150	activated CD8+	GSK3B	9.42393	0.301947	4.34512e-21	6.33693e-20
24151	activated CD8+	DYM	9.41595	0.317768	4.68824e-21	6.82887e-20
24152	activated CD8+	ERI3	9.41246	0.492094	4.84648e-21	7.05499e-20
24153	activated CD8+	PRDM2	9.40654	0.269054	5.12729e-21	7.45914e-20
24154	activated CD8+	FRYL	9.39459	0.281122	5.74425e-21	8.33094e-20
24155	activated CD8+	ACSL5	9.39366	0.459373	5.79505e-21	8.39943e-20
24156	activated CD8+	LRRC41	9.38172	0.38804	6.49072e-21	9.38462e-20
24157	activated CD8+	WDR26	9.38037	0.329723	6.57435e-21	9.49969e-20
24158	activated CD8+	ABCC4	9.37701	0.670505	6.78718e-21	9.80121e-20
24159	activated CD8+	STRN3	9.37301	0.334142	7.04941e-21	1.01736e-19
24160	activated CD8+	STX8	9.37051	0.361111	7.21794e-21	1.04105e-19
24161	activated CD8+	DDB1	9.36594	0.358652	7.53784e-21	1.08652e-19
24162	activated CD8+	TPP2	9.35545	0.305668	8.32422e-21	1.19914e-19
24163	activated CD8+	HMGA1P4	9.35336	0.608281	8.49058e-21	1.22235e-19
24164	activated CD8+	SPRY1	9.35288	1.09123	8.52945e-21	1.2272e-19
24165	activated CD8+	TRAPPC9	9.35144	0.359001	8.64597e-21	1.2432e-19
24166	activated CD8+	ILRUN	9.35024	0.357968	8.74526e-21	1.25547e-19
24167	activated CD8+	CRNDE	9.35021	0.808417	8.74731e-21	1.25547e-19
24168	activated CD8+	B4GALT5	9.34966	0.510859	8.79296e-21	1.26125e-19
24169	activated CD8+	TBC1D32	9.33807	0.581413	9.81077e-21	1.40382e-19
24170	activated CD8+	FAR1	9.33601	0.370082	1.00034e-20	1.43052e-19
24171	activated CD8+	TBC1D5	9.32962	0.273192	1.06252e-20	1.51759e-19
24172	activated CD8+	SBNO1	9.31295	0.327281	1.24332e-20	1.77475e-19
24173	activated CD8+	DDX17	9.31069	0.209606	1.27005e-20	1.81181e-19
24174	activated CD8+	CEP85L	9.30845	0.276281	1.29709e-20	1.84926e-19
24175	activated CD8+	EIF3B	9.29962	0.325319	1.40949e-20	2.00708e-19
24176	activated CD8+	NIPBL	9.29667	0.239047	1.44911e-20	2.06224e-19
24177	activated CD8+	STAMBPL1	9.29552	0.422543	1.46492e-20	2.08348e-19
24178	activated CD8+	TEX14	9.26932	0.502947	1.87341e-20	2.65802e-19
24179	activated CD8+	SMIM30	9.26385	0.586645	1.97194e-20	2.79109e-19
24180	activated CD8+	FOXN2	9.25696	0.360863	2.10339e-20	2.97356e-19
24181	activated CD8+	CMIP	9.25489	0.434074	2.14449e-20	3.02984e-19
24182	activated CD8+	TLE4	9.2444	0.388056	2.36564e-20	3.3403e-19
24183	activated CD8+	FBXW11	9.22439	0.365639	2.85187e-20	4.01241e-19
24184	activated CD8+	URB1	9.21994	0.710837	2.97275e-20	4.17747e-19
24185	activated CD8+	C21orf91	9.21532	0.514418	3.10341e-20	4.35588e-19
24186	activated CD8+	NUTM2A-AS1	9.21266	0.278612	3.18152e-20	4.46286e-19
24187	activated CD8+	ANO6	9.20636	0.368242	3.37362e-20	4.7295e-19
24188	activated CD8+	DHX15	9.19484	0.286302	3.75547e-20	5.25542e-19
24189	activated CD8+	LYPLA1	9.19217	0.223783	3.85004e-20	5.38136e-19
24190	activated CD8+	ATXN10	9.19054	0.268044	3.90858e-20	5.45994e-19
24191	activated CD8+	PPP6R1	9.18677	0.335721	4.0483e-20	5.65177e-19
24192	activated CD8+	DMTF1	9.16912	0.349242	4.76889e-20	6.642e-19
24193	activated CD8+	ITGAL	9.16687	0.275678	4.86937e-20	6.77793e-19
24194	activated CD8+	POLR1C	9.1667	0.382804	4.87723e-20	6.78486e-19
24195	activated CD8+	HNRNPH1	9.15965	0.254589	5.20678e-20	7.23474e-19
24196	activated CD8+	LINC01684	9.15516	0.677639	5.42788e-20	7.52419e-19
24197	activated CD8+	NDUFS6	9.15344	0.228734	5.51498e-20	7.64043e-19
24198	activated CD8+	TCF4	9.15202	1.58778	5.58782e-20	7.73678e-19
24199	activated CD8+	ARHGAP18	9.13088	0.565756	6.79455e-20	9.369e-19
24200	activated CD8+	SLC7A1	9.12534	0.262653	7.15126e-20	9.85508e-19
24201	activated CD8+	NUMB	9.1237	0.342487	7.26016e-20	9.9993e-19
24202	activated CD8+	XIST	9.12111	0.307842	7.43574e-20	1.02232e-18
24203	activated CD8+	TTN	9.11969	0.742049	7.5341e-20	1.03463e-18
24204	activated CD8+	ZNRF1	9.1187	0.333386	7.60305e-20	1.04288e-18
24205	activated CD8+	PFDN6	9.09223	0.391266	9.70306e-20	1.32938e-18
24206	activated CD8+	SUPT3H	9.0848	0.33029	1.03885e-19	1.42246e-18
24207	activated CD8+	SLC30A9	9.07962	0.350178	1.08959e-19	1.49107e-18
24208	activated CD8+	RASA2	9.06857	0.270816	1.20593e-19	1.6474e-18
24209	activated CD8+	KLHL23	9.0657	0.800432	1.23806e-19	1.69031e-18
24210	activated CD8+	LCOR	9.06174	0.297587	1.28381e-19	1.74973e-18
24211	activated CD8+	LYRM4	9.06059	0.43934	1.29742e-19	1.76726e-18
24212	activated CD8+	S100A6	9.0575	0.249207	1.33478e-19	1.8171e-18
24213	activated CD8+	CNOT4	9.05617	0.284308	1.35109e-19	1.83823e-18
24214	activated CD8+	MYL6	9.05253	0.255246	1.39691e-19	1.89838e-18
24215	activated CD8+	UBR3	9.05142	0.351331	1.41121e-19	1.9167e-18
24216	activated CD8+	TRIM25	9.04713	0.399128	1.46775e-19	1.9912e-18
24217	activated CD8+	SIDT1	9.04701	0.535899	1.46942e-19	1.99232e-18
24218	activated CD8+	FASN	9.03793	0.85045	1.59664e-19	2.16232e-18
24219	activated CD8+	DNM1L	9.02854	0.336491	1.73975e-19	2.34632e-18
24220	activated CD8+	STAU2	9.02851	0.308905	1.74032e-19	2.34632e-18
24221	activated CD8+	HLA-DRB1	9.02849	0.591828	1.74049e-19	2.34632e-18
24222	activated CD8+	A1BG	9.02785	0.71675	1.7508e-19	2.35886e-18
24223	activated CD8+	SPPL3	9.024	0.300933	1.8134e-19	2.44181e-18
24224	activated CD8+	CD247	9.01337	0.205185	1.99815e-19	2.68444e-18
24225	activated CD8+	TRMT11	8.9893	0.395606	2.48817e-19	3.33135e-18
24226	activated CD8+	PTPN6	8.98309	0.398644	2.6327e-19	3.51885e-18
24227	activated CD8+	COMT	8.98287	0.262884	2.63806e-19	3.52401e-18
24228	activated CD8+	TRIM8	8.97461	0.544163	2.84355e-19	3.79419e-18
24229	activated CD8+	CD3D	8.96386	0.222903	3.13515e-19	4.17146e-18
24230	activated CD8+	TBC1D14	8.95492	0.580402	3.39989e-19	4.51858e-18
24231	activated CD8+	SEMA7A	8.95319	1.89891	3.45371e-19	4.58236e-18
24232	activated CD8+	IQGAP1	8.94884	0.214368	3.59222e-19	4.75807e-18
24233	activated CD8+	PHF20	8.94722	0.236202	3.64542e-19	4.82582e-18
24234	activated CD8+	KIF21A	8.94613	0.385559	3.68147e-19	4.86807e-18
24235	activated CD8+	TAX1BP1	8.94114	0.222801	3.85183e-19	5.08762e-18
24236	activated CD8+	CD48	8.94029	0.311174	3.88154e-19	5.12398e-18
24237	activated CD8+	ADAM10	8.93336	0.297185	4.13275e-19	5.44949e-18
24238	activated CD8+	RBMS2	8.93013	1.10458	4.25488e-19	5.60739e-18
24239	activated CD8+	AMBRA1	8.91323	0.285407	4.95671e-19	6.52864e-18
24240	activated CD8+	ARIH1	8.91029	0.252223	5.0898e-19	6.70019e-18
24241	activated CD8+	CLASP1	8.90525	0.259824	5.32661e-19	7.00408e-18
24242	activated CD8+	AC015813.1	8.90497	0.915231	5.33992e-19	7.01767e-18
24243	activated CD8+	CSNK2A1	8.88751	0.316732	6.24918e-19	8.1943e-18
24244	activated CD8+	LUC7L3	8.88513	0.186684	6.3846e-19	8.3672e-18
24245	activated CD8+	ATP2C1	8.87387	0.309143	7.06504e-19	9.24349e-18
24246	activated CD8+	KLHL6	8.86633	0.430438	7.55949e-19	9.87393e-18
24247	activated CD8+	RAPGEF2	8.85531	0.461633	8.34531e-19	1.08702e-17
24248	activated CD8+	GNB1	8.84952	0.18059	8.78974e-19	1.14174e-17
24249	activated CD8+	EIF4G2	8.84924	0.227144	8.81186e-19	1.14399e-17
24250	activated CD8+	TUT7	8.8479	0.355085	8.9182e-19	1.15715e-17
24251	activated CD8+	GZMA	8.82649	0.878085	1.08015e-18	1.39766e-17
24252	activated CD8+	ABCB1	8.81395	1.39713	1.20816e-18	1.56072e-17
24253	activated CD8+	AC005261.1	8.8122	0.531187	1.2271e-18	1.58345e-17
24254	activated CD8+	ME2	8.80686	0.329046	1.28703e-18	1.65987e-17
24255	activated CD8+	PDCD11	8.80662	0.436478	1.28972e-18	1.66243e-17
24256	activated CD8+	GPI	8.80464	0.267919	1.31275e-18	1.69027e-17
24257	activated CD8+	NOP14	8.79785	0.364138	1.39456e-18	1.79462e-17
24258	activated CD8+	FAM216A	8.79539	0.459917	1.42552e-18	1.83046e-17
24259	activated CD8+	DHRSX	8.78292	0.39141	1.59279e-18	2.03856e-17
24260	activated CD8+	AC011313.1	8.76104	1.10153	1.93464e-18	2.47071e-17
24261	activated CD8+	CAPG	8.75059	0.546538	2.12245e-18	2.70469e-17
24262	activated CD8+	ITSN2	8.7427	0.247836	2.27613e-18	2.89582e-17
24263	activated CD8+	ZNF124	8.73961	0.627035	2.33918e-18	2.97442e-17
24264	activated CD8+	RBM27	8.7344	0.249707	2.44946e-18	3.11298e-17
24265	activated CD8+	NUP210	8.72657	0.271742	2.62517e-18	3.33268e-17
24266	activated CD8+	ANAPC1	8.71831	0.349868	2.82374e-18	3.58089e-17
24267	activated CD8+	KMT2C	8.71715	0.256755	2.85293e-18	3.61597e-17
24268	activated CD8+	RARS	8.70045	0.313748	3.3057e-18	4.17857e-17
24269	activated CD8+	SOX4	8.69849	0.987379	3.3633e-18	4.2491e-17
24270	activated CD8+	EIF3A	8.69737	0.19718	3.39651e-18	4.28875e-17
24271	activated CD8+	CYFIP2	8.69589	0.290628	3.44121e-18	4.34287e-17
24272	activated CD8+	KIAA0100	8.687	0.546422	3.72123e-18	4.69122e-17
24273	activated CD8+	TOX	8.66895	1.67023	4.36117e-18	5.4745e-17
24274	activated CD8+	AGO3	8.65115	0.280843	5.09824e-18	6.38951e-17
24275	activated CD8+	MTDH	8.65084	0.177584	5.11207e-18	6.40342e-17
24276	activated CD8+	MON1B	8.64902	0.40643	5.19417e-18	6.50281e-17
24277	activated CD8+	RC3H1	8.64718	0.279991	5.2789e-18	6.60185e-17
24278	activated CD8+	CAPNS1	8.63756	0.322765	5.74247e-18	7.16636e-17
24279	activated CD8+	ITPRIPL1	8.6263	0.650512	6.33679e-18	7.89131e-17
24280	activated CD8+	CIAO1	8.62527	0.328557	6.39389e-18	7.94978e-17
24281	activated CD8+	CCL4	8.62264	2.40206	6.54281e-18	8.13064e-17
24282	activated CD8+	RNF38	8.62066	0.278021	6.65664e-18	8.26336e-17
24283	activated CD8+	AGPAT5	8.61508	0.377081	6.98916e-18	8.667e-17
24284	activated CD8+	CDK12	8.61024	0.266993	7.29047e-18	9.03588e-17
24285	activated CD8+	ASCC3	8.60632	0.261273	7.54432e-18	9.34067e-17
24286	activated CD8+	ZMYND8	8.58607	0.301158	8.99925e-18	1.10987e-16
24287	activated CD8+	TAF15	8.58604	0.208026	9.00203e-18	1.10987e-16
24288	activated CD8+	GIGYF2	8.5827	0.260266	9.26725e-18	1.14197e-16
24289	activated CD8+	SYNRG	8.5798	0.297427	9.50403e-18	1.17054e-16
24290	activated CD8+	LRRC8B	8.57481	0.380256	9.92526e-18	1.22114e-16
24291	activated CD8+	SNHG19	8.56695	0.961164	1.06264e-17	1.30399e-16
24292	activated CD8+	CD82	8.54971	0.349457	1.23399e-17	1.51269e-16
24293	activated CD8+	RBM19	8.54391	0.363861	1.29756e-17	1.58648e-16
24294	activated CD8+	COL6A2	8.5329	1.16064	1.42725e-17	1.74232e-16
24295	activated CD8+	TMSB10	8.53223	0.205241	1.43551e-17	1.7515e-16
24296	activated CD8+	TMEM181	8.53199	0.421017	1.43851e-17	1.75425e-16
24297	activated CD8+	PTPRC	8.52862	0.177248	1.48109e-17	1.8043e-16
24298	activated CD8+	SLC5A3	8.5218	0.382806	1.57091e-17	1.9078e-16
24299	activated CD8+	HELZ	8.49641	0.27708	1.95543e-17	2.3638e-16
24300	activated CD8+	CCDC18-AS1	8.49272	0.33354	2.01861e-17	2.43892e-16
24301	activated CD8+	CD84	8.48918	0.649214	2.08106e-17	2.51309e-16
24302	activated CD8+	ATRN	8.48179	0.5078	2.21757e-17	2.67518e-16
24303	activated CD8+	PRAG1	8.4781	0.992766	2.28896e-17	2.75989e-16
24304	activated CD8+	PTPN3	8.47351	1.45888	2.38099e-17	2.86938e-16
24305	activated CD8+	IL2RB	8.4703	0.347393	2.44762e-17	2.94817e-16
24306	activated CD8+	FKBP1A	8.46681	0.2063	2.52215e-17	3.03639e-16
24307	activated CD8+	GPR132	8.46484	0.453154	2.56502e-17	3.08642e-16
24308	activated CD8+	KLHL18	8.44634	0.558328	3.00574e-17	3.60934e-16
24309	activated CD8+	ARL5A	8.44072	0.263773	3.15381e-17	3.78136e-16
24310	activated CD8+	TRGC2	8.43919	1.34206	3.19558e-17	3.82948e-16
24311	activated CD8+	TOGARAM1	8.43737	0.478382	3.24547e-17	3.8873e-16
24312	activated CD8+	AC013652.1	8.43593	0.995527	3.28574e-17	3.93353e-16
24313	activated CD8+	SPECC1L	8.43351	0.354938	3.3545e-17	4.0138e-16
24314	activated CD8+	SEPTIN11	8.42023	0.434254	3.75744e-17	4.47545e-16
24315	activated CD8+	RAP1A	8.41351	0.164744	3.97929e-17	4.7325e-16
24316	activated CD8+	HOXB9	8.41257	1.77211	4.01136e-17	4.76823e-16
24317	activated CD8+	POLR1A	8.4123	0.500207	4.0206e-17	4.7768e-16
24318	activated CD8+	AP002762.2	8.41205	1.9336	4.02914e-17	4.78452e-16
24319	activated CD8+	SMYD3	8.41129	0.300517	4.05509e-17	4.81049e-16
24320	activated CD8+	PGAP1	8.39416	0.371293	4.69228e-17	5.54679e-16
24321	activated CD8+	SMG6	8.39268	0.270441	4.75164e-17	5.61133e-16
24322	activated CD8+	PAN3	8.39112	0.22202	4.81553e-17	5.67822e-16
24323	activated CD8+	APOBEC3C	8.38379	0.3511	5.1251e-17	6.0372e-16
24324	activated CD8+	SMCO4	8.38166	0.461123	5.21876e-17	6.14445e-16
24325	activated CD8+	ANKRD13C	8.38143	0.3464	5.22901e-17	6.15344e-16
24326	activated CD8+	ZBTB1	8.37956	0.292771	5.31267e-17	6.24564e-16
24327	activated CD8+	PPP1R21	8.35517	0.333346	6.53366e-17	7.65809e-16
24328	activated CD8+	ZNHIT6	8.3491	0.375989	6.87849e-17	8.05423e-16
24329	activated CD8+	ZNF148	8.34749	0.233802	6.9728e-17	8.15655e-16
24330	activated CD8+	ZNF644	8.34238	0.248185	7.28095e-17	8.50433e-16
24331	activated CD8+	ACTR3	8.33995	0.137258	7.4321e-17	8.67225e-16
24332	activated CD8+	PIP4K2A	8.32015	0.223034	8.78534e-17	1.02259e-15
24333	activated CD8+	CCDC57	8.32007	0.347661	8.79087e-17	1.02273e-15
24334	activated CD8+	LIMS1	8.30025	0.247209	1.0389e-16	1.20482e-15
24335	activated CD8+	CNOT6L	8.30022	0.241588	1.03918e-16	1.20482e-15
24336	activated CD8+	KDM5C	8.2969	0.358162	1.06863e-16	1.23835e-15
24337	activated CD8+	RRP12	8.29463	0.674412	1.08923e-16	1.2616e-15
24338	activated CD8+	REPS1	8.29286	0.291462	1.10556e-16	1.27988e-15
24339	activated CD8+	TAOK1	8.28893	0.280724	1.14272e-16	1.32224e-15
24340	activated CD8+	AKT3	8.27992	0.261399	1.23258e-16	1.42483e-15
24341	activated CD8+	TXLNA	8.27222	0.283898	1.31487e-16	1.51697e-15
24342	activated CD8+	GDAP1	8.26053	0.610008	1.45024e-16	1.67233e-15
24343	activated CD8+	PPP1R12A	8.25958	0.182451	1.46186e-16	1.68489e-15
24344	activated CD8+	MARCH6	8.25943	0.261729	1.46368e-16	1.68617e-15
24345	activated CD8+	GLG1	8.25677	0.270183	1.49666e-16	1.72248e-15
24346	activated CD8+	DYNC2H1	8.25478	0.908404	1.52189e-16	1.7498e-15
24347	activated CD8+	HIBCH	8.25133	0.320635	1.56641e-16	1.79923e-15
24348	activated CD8+	SLC16A7	8.24648	0.474277	1.6313e-16	1.87194e-15
24349	activated CD8+	KDM4B	8.2419	0.427669	1.69501e-16	1.94315e-15
24350	activated CD8+	GCNA	8.23447	0.814853	1.80347e-16	2.06447e-15
24351	activated CD8+	MBD5	8.21972	0.286854	2.0397e-16	2.32809e-15
24352	activated CD8+	NRAS	8.21547	0.37074	2.11328e-16	2.40857e-15
24353	activated CD8+	PAM	8.20975	0.335804	2.21645e-16	2.52249e-15
24354	activated CD8+	ZBTB32	8.20968	0.678749	2.21776e-16	2.52276e-15
24355	activated CD8+	XRN2	8.202	0.18291	2.36415e-16	2.68668e-15
24356	activated CD8+	ABR	8.20066	0.55093	2.3907e-16	2.71554e-15
24357	activated CD8+	SDCCAG8	8.19587	0.267911	2.48789e-16	2.82048e-15
24358	activated CD8+	TOGARAM2	8.18888	1.38592	2.63676e-16	2.98638e-15
24359	activated CD8+	HSP90B1	8.18418	0.216804	2.74161e-16	3.10066e-15
24360	activated CD8+	NFAT5	8.17917	0.212853	2.85806e-16	3.2308e-15
24361	activated CD8+	KIAA1958	8.1772	0.691947	2.9051e-16	3.28082e-15
24362	activated CD8+	ZNF207	8.16918	0.207273	3.10503e-16	3.50157e-15
24363	activated CD8+	TANK	8.16849	0.219196	3.12272e-16	3.51814e-15
24364	activated CD8+	NPIPB5	8.16112	0.556968	3.31929e-16	3.73603e-15
24365	activated CD8+	ASXL2	8.15926	0.307232	3.37083e-16	3.79041e-15
24366	activated CD8+	MCL1	8.14703	0.258008	3.72986e-16	4.18613e-15
24367	activated CD8+	FBXO38	8.14178	0.452802	3.89499e-16	4.36729e-15
24368	activated CD8+	DIS3	8.12783	0.309626	4.37047e-16	4.8911e-15
24369	activated CD8+	RBM26	8.11557	0.222948	4.83528e-16	5.40613e-15
24370	activated CD8+	LINC00910	8.11458	0.529698	4.87461e-16	5.44752e-15
24371	activated CD8+	PCM1	8.11205	0.225621	4.97745e-16	5.5598e-15
24372	activated CD8+	GNL3L	8.09846	0.468294	5.56603e-16	6.19665e-15
24373	activated CD8+	BRAF	8.09798	0.241389	5.588e-16	6.21817e-15
24374	activated CD8+	JARID2	8.09671	0.276282	5.64636e-16	6.28014e-15
24375	activated CD8+	ARNTL	8.09344	0.363008	5.80014e-16	6.44814e-15
24376	activated CD8+	DLGAP4-AS1	8.07991	1.09224	6.48137e-16	7.19867e-15
24377	activated CD8+	MCCC2	8.07553	0.369149	6.71827e-16	7.45475e-15
24378	activated CD8+	ABHD18	8.07257	0.347993	6.88353e-16	7.63452e-15
24379	activated CD8+	ATP5ME	8.0644	0.188327	7.35951e-16	8.15091e-15
24380	activated CD8+	GSE1	8.05991	0.658724	7.63532e-16	8.45239e-15
24381	activated CD8+	NDFIP2	8.05635	0.283128	7.86036e-16	8.69333e-15
24382	activated CD8+	MAML2	8.05617	0.252583	7.87201e-16	8.70212e-15
24383	activated CD8+	CAB39	8.05104	0.208127	8.20926e-16	9.06216e-15
24384	activated CD8+	PUDP	8.04947	0.431972	8.31548e-16	9.17511e-15
24385	activated CD8+	NORAD	8.04812	0.331835	8.40766e-16	9.27248e-15
24386	activated CD8+	HLA-DPB1	8.03714	0.491374	9.19619e-16	1.01231e-14
24387	activated CD8+	CUL3	8.03708	0.194041	9.20072e-16	1.01234e-14
24388	activated CD8+	PGPEP1	8.03501	0.588176	9.35743e-16	1.0291e-14
24389	activated CD8+	PTBP1	8.03066	0.275652	9.69533e-16	1.06526e-14
24390	activated CD8+	ROMO1	8.02818	0.276869	9.89264e-16	1.08644e-14
24391	activated CD8+	CCDC141	8.02562	0.645459	1.01012e-15	1.10882e-14
24392	activated CD8+	TM9SF3	8.01211	0.258688	1.12761e-15	1.23491e-14
24393	activated CD8+	ECPAS	8.00952	0.269044	1.15157e-15	1.26056e-14
24394	activated CD8+	S100PBP	8.00594	0.34124	1.18554e-15	1.29654e-14
24395	activated CD8+	CUL4A	7.99718	0.271468	1.27299e-15	1.39089e-14
24396	activated CD8+	UHRF1BP1	7.99617	0.507913	1.28349e-15	1.40171e-14
24397	activated CD8+	GRAMD1B	7.98916	0.278083	1.35862e-15	1.48101e-14
24398	activated CD8+	PDSS2	7.98698	0.311013	1.3829e-15	1.50678e-14
24399	activated CD8+	TFPT	7.98675	0.395461	1.38537e-15	1.50877e-14
24400	activated CD8+	DDX10	7.97937	0.367722	1.47085e-15	1.60112e-14
24401	activated CD8+	CARS2	7.97902	0.377357	1.47504e-15	1.60495e-14
24402	activated CD8+	DIP2B	7.97133	0.259679	1.56975e-15	1.70641e-14
24403	activated CD8+	SERPINB9	7.96777	0.413468	1.61561e-15	1.75545e-14
24404	activated CD8+	HEXA	7.96352	0.353769	1.67217e-15	1.81607e-14
24405	activated CD8+	COX10	7.93569	0.298069	2.09333e-15	2.26719e-14
24406	activated CD8+	USP48	7.93434	0.248702	2.11609e-15	2.2908e-14
24407	activated CD8+	GPHN	7.93327	0.232088	2.13446e-15	2.30961e-14
24408	activated CD8+	HIVEP3	7.92942	0.353794	2.20174e-15	2.38022e-14
24409	activated CD8+	CNPY2	7.92794	0.176677	2.22815e-15	2.40767e-14
24410	activated CD8+	PMM2	7.92684	0.365623	2.24785e-15	2.42785e-14
24411	activated CD8+	TMEM209	7.90926	0.371308	2.5893e-15	2.78258e-14
24412	activated CD8+	DHX33	7.90458	0.517889	2.68847e-15	2.8852e-14
24413	activated CD8+	WARS2-AS1	7.90226	0.508886	2.73883e-15	2.9379e-14
24414	activated CD8+	MYO9A	7.90104	0.425207	2.76589e-15	2.96558e-14
24415	activated CD8+	MRPL12	7.89692	0.354842	2.85883e-15	3.06243e-14
24416	activated CD8+	SEC24B	7.89544	0.301167	2.8929e-15	3.09752e-14
24417	activated CD8+	TASOR2	7.89269	0.251391	2.95744e-15	3.16375e-14
24418	activated CD8+	COX5B	7.87566	0.15617	3.38951e-15	3.61773e-14
24419	activated CD8+	ERICH1	7.87386	0.30318	3.43858e-15	3.66678e-14
24420	activated CD8+	LPCAT1	7.87364	0.958671	3.44473e-15	3.67168e-14
24421	activated CD8+	TRAP1	7.87332	0.336234	3.45355e-15	3.67941e-14
24422	activated CD8+	PIK3C3	7.86377	0.30957	3.72756e-15	3.96595e-14
24423	activated CD8+	ATG7	7.8571	0.28215	3.93143e-15	4.17908e-14
24424	activated CD8+	ERMP1	7.85488	0.611899	4.00169e-15	4.248e-14
24425	activated CD8+	YTHDF3	7.8543	0.283374	4.01999e-15	4.2655e-14
24426	activated CD8+	PHYKPL	7.84857	0.341172	4.20814e-15	4.46313e-14
24427	activated CD8+	WIPF1	7.84387	0.157466	4.36884e-15	4.63096e-14
24428	activated CD8+	AC112721.2	7.84382	1.95898	4.37032e-15	4.63096e-14
24429	activated CD8+	PPP2R1A	7.8398	0.247603	4.51279e-15	4.77978e-14
24430	activated CD8+	NCKAP1L	7.82548	0.272405	5.05739e-15	5.33977e-14
24431	activated CD8+	GALNT2	7.81326	0.415116	5.57264e-15	5.86799e-14
24432	activated CD8+	IPO5	7.8131	0.28869	5.57988e-15	5.87297e-14
24433	activated CD8+	POLR1B	7.81261	0.528673	5.60178e-15	5.89339e-14
24434	activated CD8+	MRPL1	7.81161	0.283559	5.64601e-15	5.93727e-14
24435	activated CD8+	TTI1	7.81006	0.458668	5.71613e-15	6.00832e-14
24436	activated CD8+	SCD	7.80668	0.572926	5.87151e-15	6.16339e-14
24437	activated CD8+	RIC8B	7.79652	0.48104	6.36375e-15	6.66819e-14
24438	activated CD8+	MSC	7.7956	1.19771	6.41029e-15	6.71396e-14
24439	activated CD8+	HNRNPH3	7.79522	0.198926	6.42961e-15	6.72821e-14
24440	activated CD8+	DCAF13	7.7944	0.312414	6.47134e-15	6.76886e-14
24441	activated CD8+	RBM25	7.79114	0.179382	6.64092e-15	6.93392e-14
24442	activated CD8+	EIF3H	7.78614	0.118327	6.90878e-15	7.20719e-14
24443	activated CD8+	ARID1B	7.78529	0.179453	6.95552e-15	7.25273e-14
24444	activated CD8+	RAP1B	7.77332	0.157769	7.64542e-15	7.96153e-14
24445	activated CD8+	RPS6KA3	7.77246	0.260296	7.69792e-15	8.00911e-14
24446	activated CD8+	ANKMY1	7.77109	0.549342	7.78105e-15	8.08845e-14
24447	activated CD8+	SLC10A7	7.76428	0.294659	8.21129e-15	8.52438e-14
24448	activated CD8+	AHRR	7.75881	0.506021	8.57298e-15	8.88418e-14
24449	activated CD8+	EXOC2	7.75034	0.283615	9.16444e-15	9.47207e-14
24450	activated CD8+	IQSEC1	7.74697	0.543499	9.41143e-15	9.71454e-14
24451	activated CD8+	POM121	7.73101	0.287626	1.06695e-14	1.09842e-13
24452	activated CD8+	EIF4A1	7.72812	0.156159	1.09145e-14	1.12316e-13
24453	activated CD8+	AC004817.5	7.72572	0.853559	1.11222e-14	1.14353e-13
24454	activated CD8+	PRELID1	7.72294	0.175141	1.13677e-14	1.16673e-13
24455	activated CD8+	MBNL2	7.72148	0.346309	1.1499e-14	1.17969e-13
24456	activated CD8+	SEC63	7.71614	0.22788	1.19907e-14	1.22852e-13
24457	activated CD8+	DHX30	7.7128	0.332822	1.23083e-14	1.26052e-13
24458	activated CD8+	ZNF121	7.70792	0.460966	1.27888e-14	1.30916e-13
24459	activated CD8+	CTNNB1	7.7078	0.2837	1.28009e-14	1.30983e-13
24460	activated CD8+	CEP170	7.70774	0.328126	1.2807e-14	1.30988e-13
24461	activated CD8+	YEATS2	7.70487	0.270002	1.30973e-14	1.33899e-13
24462	activated CD8+	SUMF1	7.70091	0.44543	1.35101e-14	1.38059e-13
24463	activated CD8+	HK2	7.69461	0.710723	1.41931e-14	1.44913e-13
24464	activated CD8+	TTC3	7.69387	0.260269	1.4275e-14	1.45685e-13
24465	activated CD8+	UCK2	7.68717	0.432756	1.50423e-14	1.5325e-13
24466	activated CD8+	PROSER1	7.68442	0.34585	1.53696e-14	1.56382e-13
24467	activated CD8+	NUFIP2	7.68402	0.267144	1.54175e-14	1.56801e-13
24468	activated CD8+	XPO4	7.68187	0.24517	1.56779e-14	1.59243e-13
24469	activated CD8+	HCG18	7.6738	0.53921	1.66974e-14	1.6916e-13
24470	activated CD8+	DOCK7	7.6705	0.503914	1.71326e-14	1.73345e-13
24471	activated CD8+	METAP2	7.6675	0.189305	1.75376e-14	1.77366e-13
24472	activated CD8+	KIAA2026	7.66151	0.299572	1.83761e-14	1.85687e-13
24473	activated CD8+	ZNF26	7.65372	0.468259	1.95241e-14	1.97034e-13
24474	activated CD8+	ERO1A	7.65013	0.206351	2.00782e-14	2.02452e-13
24475	activated CD8+	ILF3	7.64563	0.219625	2.07925e-14	2.09474e-13
24476	activated CD8+	SH3BP2	7.64281	0.605838	2.12538e-14	2.13938e-13
24477	activated CD8+	DICER1	7.63586	0.301271	2.24313e-14	2.25405e-13
24478	activated CD8+	DOCK2	7.6344	0.153291	2.26881e-14	2.27888e-13
24479	activated CD8+	HLA-DRA	7.63433	0.557582	2.27e-14	2.27911e-13
24480	activated CD8+	SLC39A10	7.6318	0.39793	2.31505e-14	2.32136e-13
24481	activated CD8+	MCM9	7.63151	0.413996	2.32022e-14	2.32556e-13
24482	activated CD8+	MIAT	7.62151	0.613144	2.50729e-14	2.50986e-13
24483	activated CD8+	EVC	7.61356	1.38477	2.66656e-14	2.66815e-13
24484	activated CD8+	PSMD4	7.60479	0.165603	2.85357e-14	2.85285e-13
24485	activated CD8+	CCNL1	7.60319	0.226548	2.88921e-14	2.88725e-13
24486	activated CD8+	ARAP2	7.59344	0.285018	3.11514e-14	3.10642e-13
24487	activated CD8+	ZC3H7B	7.59022	0.463918	3.19375e-14	3.18299e-13
24488	activated CD8+	VPS36	7.589	0.256651	3.22391e-14	3.21081e-13
24489	activated CD8+	TTC17	7.58818	0.238323	3.24421e-14	3.22965e-13
24490	activated CD8+	CUX1	7.57943	0.279756	3.47079e-14	3.45375e-13
24491	activated CD8+	PPRC1	7.57447	0.51826	3.60593e-14	3.58521e-13
24492	activated CD8+	TNFRSF1B	7.57417	0.392264	3.61443e-14	3.59213e-13
24493	activated CD8+	NOP2	7.56501	0.561517	3.87824e-14	3.85107e-13
24494	activated CD8+	DDX31	7.55865	0.534828	4.07266e-14	4.0373e-13
24495	activated CD8+	DPP3	7.5562	0.429343	4.15009e-14	4.11233e-13
24496	activated CD8+	HSPA4	7.54451	0.232144	4.54002e-14	4.48926e-13
24497	activated CD8+	SEC16A	7.5431	0.370929	4.5894e-14	4.53427e-13
24498	activated CD8+	RPS6KA1	7.54119	0.322037	4.65715e-14	4.59928e-13
24499	activated CD8+	PIK3C2B	7.53842	0.592406	4.75714e-14	4.69212e-13
24500	activated CD8+	ATIC	7.52964	0.293032	5.08803e-14	5.01428e-13
24501	activated CD8+	PARP8	7.52702	0.289478	5.19117e-14	5.11379e-13
24502	activated CD8+	GALNT1	7.52361	0.310434	5.32843e-14	5.24679e-13
24503	activated CD8+	MSH6	7.5226	0.32912	5.36956e-14	5.2846e-13
24504	activated CD8+	AL683807.1	7.52256	0.50161	5.37131e-14	5.2846e-13
24505	activated CD8+	KDM5B	7.50401	0.335803	6.18935e-14	6.06407e-13
24506	activated CD8+	ATP9B	7.49255	0.244325	6.75474e-14	6.60701e-13
24507	activated CD8+	DNAJB14	7.49011	0.21699	6.88169e-14	6.7228e-13
24508	activated CD8+	CDK13	7.48557	0.231508	7.12358e-14	6.95621e-13
24509	activated CD8+	LRSAM1	7.48238	0.536204	7.29866e-14	7.12422e-13
24510	activated CD8+	TIMM17A	7.48115	0.263141	7.36744e-14	7.18837e-13
24511	activated CD8+	EP400	7.47905	0.279613	7.48606e-14	7.30108e-13
24512	activated CD8+	LINC01934	7.47504	0.317897	7.71789e-14	7.52407e-13
24513	activated CD8+	IL32	7.47266	0.47725	7.85922e-14	7.65867e-13
24514	activated CD8+	SELENOH	7.46892	0.156829	8.08581e-14	7.87622e-13
24515	activated CD8+	ATF7IP2	7.46736	0.389489	8.18194e-14	7.96656e-13
24516	activated CD8+	ATXN7	7.46278	0.278007	8.47141e-14	8.24499e-13
24517	activated CD8+	ARHGEF7	7.45424	0.284878	9.03841e-14	8.77506e-13
24518	activated CD8+	AGO1	7.45072	0.527546	9.28311e-14	9.00148e-13
24519	activated CD8+	DNM2	7.44954	0.26347	9.36645e-14	9.07855e-13
24520	activated CD8+	NPTN	7.43382	0.42314	1.05509e-13	1.02013e-12
24521	activated CD8+	ZDHHC20	7.43075	0.2585	1.0798e-13	1.04317e-12
24522	activated CD8+	AC093865.1	7.42782	2.26449	1.10404e-13	1.06571e-12
24523	activated CD8+	CDYL	7.42581	0.305531	1.12091e-13	1.08155e-12
24524	activated CD8+	WDR3	7.42239	0.465603	1.15025e-13	1.10941e-12
24525	activated CD8+	MTREX	7.41811	0.24306	1.18799e-13	1.14487e-12
24526	activated CD8+	CSTF3	7.41125	0.303934	1.25111e-13	1.20225e-12
24527	activated CD8+	ISOC2	7.40074	0.497496	1.35427e-13	1.29926e-12
24528	activated CD8+	GBE1	7.3896	0.419854	1.47272e-13	1.40945e-12
24529	activated CD8+	FAM193A	7.38111	0.271267	1.56974e-13	1.50047e-12
24530	activated CD8+	NOP16	7.37262	0.509861	1.67303e-13	1.5979e-12
24531	activated CD8+	USP9X	7.37018	0.231289	1.70398e-13	1.62614e-12
24532	activated CD8+	DOCK3	7.36704	0.769064	1.74458e-13	1.66421e-12
24533	activated CD8+	NAB1	7.36383	0.448597	1.78708e-13	1.70337e-12
24534	activated CD8+	LYST	7.35602	0.261592	1.89475e-13	1.80162e-12
24535	activated CD8+	KARS	7.35359	0.231166	1.92957e-13	1.83399e-12
24536	activated CD8+	MYBBP1A	7.35293	0.705709	1.93903e-13	1.84224e-12
24537	activated CD8+	WDR36	7.34857	0.331613	2.00341e-13	1.90263e-12
24538	activated CD8+	HEATR1	7.34298	0.313444	2.08898e-13	1.98149e-12
24539	activated CD8+	MFSD14A	7.33697	0.251539	2.18479e-13	2.06904e-12
24540	activated CD8+	MIGA1	7.33429	0.344342	2.22903e-13	2.10924e-12
24541	activated CD8+	ADAMTS6	7.33282	1.04055	2.25352e-13	2.13155e-12
24542	activated CD8+	LIMD1	7.32994	0.389687	2.30248e-13	2.17699e-12
24543	activated CD8+	VARS	7.32483	0.476252	2.39201e-13	2.26074e-12
24544	activated CD8+	AK2	7.32259	0.240309	2.43238e-13	2.29796e-12
24545	activated CD8+	ENOSF1	7.32032	0.238751	2.47387e-13	2.33529e-12
24546	activated CD8+	PIGL	7.31967	0.360881	2.48588e-13	2.34568e-12
24547	activated CD8+	NGFR	7.30802	0.58966	2.71106e-13	2.55406e-12
24548	activated CD8+	RSRP1	7.30715	0.18054	2.72867e-13	2.56962e-12
24549	activated CD8+	MYH9	7.29642	0.170875	2.95522e-13	2.78075e-12
24550	activated CD8+	RRP15	7.29337	0.360079	3.02287e-13	2.84326e-12
24551	activated CD8+	POLR2E	7.29145	0.24712	3.06646e-13	2.88196e-12
24552	activated CD8+	PPARD	7.2888	0.473005	3.1272e-13	2.93787e-12
24553	activated CD8+	ZNF438	7.28736	0.402306	3.16084e-13	2.9671e-12
24554	activated CD8+	CHROMR	7.28131	0.328611	3.30595e-13	3.09837e-12
24555	activated CD8+	ASB3	7.2693	0.231504	3.6135e-13	3.38526e-12
24556	activated CD8+	FARSB	7.26887	0.3593	3.6252e-13	3.39352e-12
24557	activated CD8+	RAB11FIP3	7.26595	0.488317	3.70418e-13	3.46469e-12
24558	activated CD8+	MBD3	7.2592	0.428089	3.89372e-13	3.6362e-12
24559	activated CD8+	UBE2V1	7.25784	0.155754	3.93307e-13	3.67149e-12
24560	activated CD8+	SBF1	7.25703	0.67373	3.95668e-13	3.69206e-12
24561	activated CD8+	ATP5F1E	7.25576	0.0976363	3.99402e-13	3.72543e-12
24562	activated CD8+	NT5E	7.25058	0.893102	4.14996e-13	3.86782e-12
24563	activated CD8+	TRIM66	7.24529	0.425016	4.31504e-13	4.01213e-12
24564	activated CD8+	CYTH4	7.24281	0.507613	4.39467e-13	4.08456e-12
24565	activated CD8+	LMBR1	7.23802	0.267942	4.55294e-13	4.22999e-12
24566	activated CD8+	SIL1	7.23658	0.341054	4.60147e-13	4.2717e-12
24567	activated CD8+	TBC1D24	7.22936	1.20269	4.85283e-13	4.5015e-12
24568	activated CD8+	ITGA1	7.20499	0.919595	5.80463e-13	5.37379e-12
24569	activated CD8+	MRPS28	7.20131	0.281746	5.96346e-13	5.51851e-12
24570	activated CD8+	STIM2	7.19485	0.275619	6.2529e-13	5.77742e-12
24571	activated CD8+	BMP2K	7.18882	0.400183	6.53517e-13	6.03349e-12
24572	activated CD8+	EPS15L1	7.18721	0.381016	6.61278e-13	6.10275e-12
24573	activated CD8+	PTEN	7.18647	0.194634	6.64864e-13	6.13344e-12
24574	activated CD8+	KPNA6	7.18641	0.272949	6.65158e-13	6.13374e-12
24575	activated CD8+	SLC41A2	7.17952	0.3712	6.99552e-13	6.44333e-12
24576	activated CD8+	ZNF407	7.1779	0.320956	7.07923e-13	6.51788e-12
24577	activated CD8+	BCL2	7.17752	0.231269	7.09893e-13	6.53346e-12
24578	activated CD8+	SEC24A	7.1765	0.347965	7.15203e-13	6.57976e-12
24579	activated CD8+	LDAH	7.17166	0.353204	7.4094e-13	6.81387e-12
24580	activated CD8+	POLG2	7.17003	0.433805	7.49817e-13	6.8928e-12
24581	activated CD8+	NSD1	7.15714	0.191762	8.23792e-13	7.56396e-12
24582	activated CD8+	PIBF1	7.14665	0.226842	8.89237e-13	8.16169e-12
24583	activated CD8+	ARGLU1	7.14506	0.162031	8.99552e-13	8.25314e-12
24584	activated CD8+	LAYN	7.13218	0.624547	9.87911e-13	9.05322e-12
24585	activated CD8+	SACM1L	7.12835	0.269754	1.0158e-12	9.29434e-12
24586	activated CD8+	PNPLA6	7.12599	0.634358	1.03332e-12	9.45097e-12
24587	activated CD8+	PIK3R6	7.12593	1.15344	1.0338e-12	9.45168e-12
24588	activated CD8+	NAP1L1	7.12095	0.109624	1.07182e-12	9.79168e-12
24589	activated CD8+	SHQ1	7.11805	0.374509	1.09468e-12	9.99662e-12
24590	activated CD8+	WDR70	7.11285	0.211909	1.13674e-12	1.03606e-11
24591	activated CD8+	PDE4A	7.11237	0.37643	1.14064e-12	1.03921e-11
24592	activated CD8+	DOCK11	7.11079	0.242877	1.15381e-12	1.0508e-11
24593	activated CD8+	SERBP1	7.10891	0.142046	1.16959e-12	1.06435e-11
24594	activated CD8+	TET2	7.10818	0.262368	1.17587e-12	1.06965e-11
24595	activated CD8+	OTULIN	7.10696	0.288516	1.18623e-12	1.07824e-11
24596	activated CD8+	QPRT	7.10466	1.04576	1.20619e-12	1.09512e-11
24597	activated CD8+	SLC9B2	7.09873	0.466763	1.2591e-12	1.14183e-11
24598	activated CD8+	PAPOLA	7.09854	0.156309	1.26078e-12	1.14291e-11
24599	activated CD8+	ZDHHC17	7.09751	0.391861	1.27027e-12	1.15108e-11
24600	activated CD8+	WDR27	7.09523	0.511061	1.29136e-12	1.16928e-11
24601	activated CD8+	SRM	7.09263	0.336734	1.31583e-12	1.19098e-11
24602	activated CD8+	MOB1A	7.09127	0.166879	1.3289e-12	1.20234e-11
24603	activated CD8+	HUWE1	7.08573	0.185122	1.3831e-12	1.24946e-11
24604	activated CD8+	PRDX5	7.08453	0.19294	1.39514e-12	1.25937e-11
24605	activated CD8+	COG5	7.0741	0.221364	1.50423e-12	1.35266e-11
24606	activated CD8+	KDM4C	7.0688	0.209992	1.56275e-12	1.40475e-11
24607	activated CD8+	LARP4	7.06117	0.252213	1.65105e-12	1.48298e-11
24608	activated CD8+	NUDCD1	7.05758	0.339294	1.69426e-12	1.52064e-11
24609	activated CD8+	DBI	7.05354	0.177879	1.74419e-12	1.56366e-11
24610	activated CD8+	MSN	7.0533	0.149727	1.74727e-12	1.56522e-11
24611	activated CD8+	AC007952.4	7.04668	0.321083	1.83231e-12	1.63828e-11
24612	activated CD8+	UNC13D	7.04653	0.383562	1.83432e-12	1.63946e-11
24613	activated CD8+	NFX1	7.0325	0.319972	2.02861e-12	1.81104e-11
24614	activated CD8+	SEL1L3	7.03162	0.358547	2.04151e-12	1.82187e-11
24615	activated CD8+	POC1B	7.03064	0.277052	2.0559e-12	1.83402e-11
24616	activated CD8+	CCDC88B	7.01701	0.535106	2.2667e-12	2.01625e-11
24617	activated CD8+	LASP1	7.01082	0.298857	2.36929e-12	2.10481e-11
24618	activated CD8+	SPG7	7.01003	0.308095	2.38262e-12	2.11585e-11
24619	activated CD8+	HLA-DPA1	7.00899	0.4308	2.40053e-12	2.13014e-11
24620	activated CD8+	ATR	7.00693	0.278082	2.436e-12	2.1608e-11
24621	activated CD8+	TRPV2	6.99612	0.593751	2.63139e-12	2.33148e-11
24622	activated CD8+	ANKIB1	6.99345	0.235425	2.68206e-12	2.37459e-11
24623	activated CD8+	XYLT2	6.99301	0.881793	2.6905e-12	2.38116e-11
24624	activated CD8+	ATP1B3	6.98384	0.201111	2.87219e-12	2.53814e-11
24625	activated CD8+	CTSC	6.97934	0.246631	2.96577e-12	2.61887e-11
24626	activated CD8+	ARHGAP30	6.9764	0.222633	3.02848e-12	2.66924e-11
24627	activated CD8+	KANSL3	6.97381	0.360307	3.08469e-12	2.71776e-11
24628	activated CD8+	MBTD1	6.97374	0.343448	3.08633e-12	2.71819e-11
24629	activated CD8+	METTL15	6.95913	0.263045	3.42384e-12	3.00981e-11
24630	activated CD8+	RABGAP1	6.94968	0.27565	3.66112e-12	3.21119e-11
24631	activated CD8+	INPP5D	6.9458	0.283139	3.76332e-12	3.29837e-11
24632	activated CD8+	APOBEC3G	6.93993	0.314738	3.92287e-12	3.43565e-11
24633	activated CD8+	KIAA1109	6.93842	0.268701	3.96511e-12	3.47135e-11
24634	activated CD8+	DNAJC13	6.93196	0.363708	4.15062e-12	3.62836e-11
24635	activated CD8+	ESF1	6.92524	0.264196	4.35227e-12	3.80181e-11
24636	activated CD8+	ATXN7L3B	6.92352	0.288654	4.40554e-12	3.84549e-11
24637	activated CD8+	ZMYND11	6.91972	0.328185	4.52524e-12	3.94704e-11
24638	activated CD8+	KLRC1	6.91781	3.06399	4.5869e-12	3.99935e-11
24639	activated CD8+	RPL13A	6.91652	0.0773564	4.62871e-12	4.0343e-11
24640	activated CD8+	ZBTB11	6.91503	0.343845	4.67756e-12	4.07385e-11
24641	activated CD8+	WDR20	6.91414	0.263626	4.70694e-12	4.09793e-11
24642	activated CD8+	SNX10	6.91396	0.291386	4.7132e-12	4.10186e-11
24643	activated CD8+	SH3BP1	6.90973	0.294138	4.85588e-12	4.22448e-11
24644	activated CD8+	NLRC3	6.90949	0.40419	4.86404e-12	4.23e-11
24645	activated CD8+	NSMAF	6.90686	0.287058	4.95484e-12	4.30579e-11
24646	activated CD8+	NPIPB4	6.90479	0.561401	5.02777e-12	4.36755e-11
24647	activated CD8+	WDR44	6.89054	0.360811	5.55805e-12	4.81812e-11
24648	activated CD8+	MAP2K4	6.88948	0.259751	5.59955e-12	4.85171e-11
24649	activated CD8+	DMGDH	6.88732	0.267498	5.68518e-12	4.92046e-11
24650	activated CD8+	TSEN2	6.88203	0.640536	5.90063e-12	5.10505e-11
24651	activated CD8+	SESTD1	6.87806	0.823841	6.06741e-12	5.23779e-11
24652	activated CD8+	CD244	6.87402	2.66111	6.24192e-12	5.38251e-11
24653	activated CD8+	SNX25	6.87126	0.402686	6.36389e-12	5.48568e-11
24654	activated CD8+	CLIP1	6.86809	0.234971	6.50679e-12	5.60475e-11
24655	activated CD8+	DKC1	6.86536	0.255956	6.63234e-12	5.70454e-11
24656	activated CD8+	VPS41	6.85591	0.24442	7.08616e-12	6.08375e-11
24657	activated CD8+	PIK3R4	6.85155	0.507731	7.30564e-12	6.26533e-11
24658	activated CD8+	NAMPT	6.85103	0.245687	7.33181e-12	6.28527e-11
24659	activated CD8+	TTC27	6.85093	0.3002	7.33691e-12	6.28527e-11
24660	activated CD8+	EFR3A	6.84842	0.273853	7.46719e-12	6.38525e-11
24661	activated CD8+	IQGAP2	6.84759	0.249608	7.51068e-12	6.41544e-11
24662	activated CD8+	AKAP10	6.84602	0.277523	7.59314e-12	6.48352e-11
24663	activated CD8+	MYO19	6.83774	0.376514	8.04499e-12	6.86436e-11
24664	activated CD8+	ARFGEF2	6.83555	0.269737	8.16934e-12	6.96288e-11
24665	activated CD8+	RHBDD1	6.83142	0.362802	8.40788e-12	7.15842e-11
24666	activated CD8+	ACLY	6.82925	0.276569	8.53625e-12	7.26245e-11
24667	activated CD8+	SF3B3	6.8287	0.24064	8.56885e-12	7.28755e-11
24668	activated CD8+	CARNMT1	6.81575	0.409478	9.37759e-12	7.9581e-11
24669	activated CD8+	NDUFAF2	6.81056	0.288003	9.72215e-12	8.24752e-11
24670	activated CD8+	ATXN1	6.80683	0.218652	9.97716e-12	8.46081e-11
24671	activated CD8+	EIF4B	6.80422	0.140738	1.016e-11	8.60964e-11
24672	activated CD8+	EIF4H	6.7999	0.164943	1.04693e-11	8.85895e-11
24673	activated CD8+	TLK1	6.79682	0.169038	1.06956e-11	9.04075e-11
24674	activated CD8+	REG4	6.78767	2.99433	1.13961e-11	9.61901e-11
24675	activated CD8+	AL133268.4	6.78617	0.380994	1.15153e-11	9.71268e-11
24676	activated CD8+	TMEM161B-AS1	6.78581	0.477398	1.1544e-11	9.73336e-11
24677	activated CD8+	PSMB7	6.78301	0.197549	1.17693e-11	9.91271e-11
24678	activated CD8+	CD81	6.77598	0.215403	1.23563e-11	1.03959e-10
24679	activated CD8+	VAV3	6.7752	1.37538	1.24236e-11	1.04488e-10
24680	activated CD8+	AC005670.3	6.77189	0.355884	1.27106e-11	1.06864e-10
24681	activated CD8+	PSME4	6.76908	0.233079	1.29608e-11	1.08928e-10
24682	activated CD8+	CCDC124	6.76619	0.301712	1.32213e-11	1.11078e-10
24683	activated CD8+	HLA-DQB1	6.76396	0.410308	1.34266e-11	1.12722e-10
24684	activated CD8+	TFDP2	6.762	0.268838	1.36099e-11	1.1422e-10
24685	activated CD8+	ST3GAL2	6.75914	0.397961	1.38815e-11	1.16417e-10
24686	activated CD8+	STIM1	6.74765	0.197214	1.5026e-11	1.25791e-10
24687	activated CD8+	RFX3	6.74621	0.282386	1.51757e-11	1.26953e-10
24688	activated CD8+	CRIM1	6.74264	1.65598	1.55529e-11	1.30063e-10
24689	activated CD8+	HECTD4	6.73461	0.24415	1.64369e-11	1.37163e-10
24690	activated CD8+	CBX6	6.73336	0.30905	1.65788e-11	1.38249e-10
24691	activated CD8+	FER	6.72897	0.432648	1.70863e-11	1.42379e-10
24692	activated CD8+	FNIP2	6.7261	0.339344	1.74269e-11	1.45064e-10
24693	activated CD8+	NSUN2	6.71837	0.309158	1.83764e-11	1.52752e-10
24694	activated CD8+	TBXAS1	6.71709	0.664035	1.85392e-11	1.5405e-10
24695	activated CD8+	BIVM	6.71698	0.403115	1.85523e-11	1.54105e-10
24696	activated CD8+	FUBP3	6.71562	0.333067	1.87267e-11	1.55443e-10
24697	activated CD8+	ATP2A3	6.71253	0.409511	1.91277e-11	1.58437e-10
24698	activated CD8+	UHMK1	6.71034	0.242277	1.94172e-11	1.60721e-10
24699	activated CD8+	LDLRAD4	6.70804	0.232154	1.97253e-11	1.63214e-10
24700	activated CD8+	ADIPOR2	6.70798	0.332781	1.9734e-11	1.63228e-10
24701	activated CD8+	MAPK8IP3	6.7038	0.446696	2.03071e-11	1.67711e-10
24702	activated CD8+	SLC35D1	6.70359	0.316572	2.03363e-11	1.67838e-10
24703	activated CD8+	EYA3	6.70355	0.302564	2.03412e-11	1.67838e-10
24704	activated CD8+	PRKDC	6.7033	0.176191	2.03768e-11	1.68073e-10
24705	activated CD8+	PPP3R1	6.70254	0.188971	2.04822e-11	1.68883e-10
24706	activated CD8+	DDX46	6.70045	0.1708	2.07775e-11	1.71258e-10
24707	activated CD8+	TANC2	6.69945	0.908481	2.09204e-11	1.72315e-10
24708	activated CD8+	FGFBP2	6.69519	3.13093	2.15398e-11	1.77355e-10
24709	activated CD8+	WAC	6.68656	0.149596	2.28485e-11	1.87999e-10
24710	activated CD8+	UQCR11	6.68514	0.131007	2.30701e-11	1.89756e-10
24711	activated CD8+	USP45	6.6772	0.447214	2.4355e-11	2.00044e-10
24712	activated CD8+	AC009120.2	6.6767	0.449125	2.44389e-11	2.00663e-10
24713	activated CD8+	PTBP2	6.66982	0.223516	2.56123e-11	2.10151e-10
24714	activated CD8+	TAF2	6.6692	0.226284	2.5721e-11	2.10969e-10
24715	activated CD8+	DMD	6.66673	0.579416	2.61558e-11	2.14312e-10
24716	activated CD8+	CCND3	6.66363	0.236407	2.67139e-11	2.18808e-10
24717	activated CD8+	ATF7	6.65807	0.301975	2.7745e-11	2.27175e-10
24718	activated CD8+	AGAP1	6.65083	1.42337	2.91451e-11	2.38473e-10
24719	activated CD8+	TMED3	6.64833	0.291668	2.96437e-11	2.42468e-10
24720	activated CD8+	AC025040.1	6.64326	1.22808	3.06823e-11	2.50789e-10
24721	activated CD8+	LIMK1	6.64015	0.838028	3.1337e-11	2.55873e-10
24722	activated CD8+	CRYBG1	6.63507	0.278835	3.24359e-11	2.64571e-10
24723	activated CD8+	PEX2	6.62995	0.300046	3.35791e-11	2.73705e-10
24724	activated CD8+	CD52	6.62714	0.31483	3.42258e-11	2.7888e-10
24725	activated CD8+	GNAI1	6.62238	1.08776	3.53463e-11	2.87811e-10
24726	activated CD8+	GART	6.61683	0.222612	3.66979e-11	2.98404e-10
24727	activated CD8+	TNFRSF8	6.60954	0.434939	3.85525e-11	3.13159e-10
24728	activated CD8+	RNF213-AS1	6.60836	0.484574	3.88589e-11	3.15539e-10
24729	activated CD8+	EIF5B	6.60645	0.177176	3.93654e-11	3.19431e-10
24730	activated CD8+	ARHGAP35	6.59941	0.320448	4.12794e-11	3.34616e-10
24731	activated CD8+	ZDHHC24	6.59447	0.330586	4.26765e-11	3.45822e-10
24732	activated CD8+	HIPK1	6.59091	0.27863	4.37153e-11	3.53631e-10
24733	activated CD8+	IL21R	6.58563	0.29837	4.52957e-11	3.66038e-10
24734	activated CD8+	PDPR	6.58522	0.375563	4.54225e-11	3.66937e-10
24735	activated CD8+	IGSF8	6.58451	0.798898	4.5638e-11	3.68551e-10
24736	activated CD8+	SNX13	6.58174	0.361527	4.64967e-11	3.75356e-10
24737	activated CD8+	GON4L	6.57508	0.226825	4.8626e-11	3.92142e-10
24738	activated CD8+	PITRM1	6.57344	0.428459	4.91675e-11	3.96237e-10
24739	activated CD8+	PPP2R5A	6.57111	0.249707	4.99419e-11	4.0234e-10
24740	activated CD8+	IGSF9B	6.57033	0.639325	5.02035e-11	4.04309e-10
24741	activated CD8+	RPN1	6.56491	0.216469	5.20637e-11	4.19147e-10
24742	activated CD8+	DCAF1	6.56467	0.296931	5.21494e-11	4.19693e-10
24743	activated CD8+	SNRK	6.56017	0.265699	5.37476e-11	4.32408e-10
24744	activated CD8+	AUH	6.55621	0.222363	5.51911e-11	4.43717e-10
24745	activated CD8+	TFCP2	6.55566	0.23125	5.53964e-11	4.45215e-10
24746	activated CD8+	SYMPK	6.55027	0.2781	5.74323e-11	4.61105e-10
24747	activated CD8+	MIOS	6.54976	0.38485	5.7628e-11	4.62518e-10
24748	activated CD8+	ACTN1	6.5488	0.500132	5.80019e-11	4.65202e-10
24749	activated CD8+	USP12	6.54402	0.243082	5.98848e-11	4.8014e-10
24750	activated CD8+	CCNA1	6.54174	1.9432	6.08052e-11	4.87198e-10
24751	activated CD8+	ARMH3	6.52938	0.252102	6.60432e-11	5.28256e-10
24752	activated CD8+	PLD3	6.52915	0.37068	6.61435e-11	5.28878e-10
24753	activated CD8+	FBXO41	6.52626	1.08969	6.74337e-11	5.38828e-10
24754	activated CD8+	TRIT1	6.5192	0.394361	7.06835e-11	5.64221e-10
24755	activated CD8+	TMX1	6.51875	0.241573	7.08963e-11	5.65728e-10
24756	activated CD8+	GRK2	6.51363	0.191957	7.33539e-11	5.84545e-10
24757	activated CD8+	ZNF317	6.51151	0.471386	7.44005e-11	5.92484e-10
24758	activated CD8+	TNKS	6.5045	0.220267	7.79541e-11	6.20153e-10
24759	activated CD8+	PCBP1-AS1	6.50378	0.309904	7.83269e-11	6.22908e-10
24760	activated CD8+	KLHL8	6.49527	0.46559	8.28849e-11	6.58488e-10
24761	activated CD8+	PRH1	6.49419	0.396826	8.34795e-11	6.62988e-10
24762	activated CD8+	PDCD6IP	6.49354	0.195388	8.38425e-11	6.65422e-10
24763	activated CD8+	SEMA4A	6.49064	0.993401	8.54735e-11	6.7768e-10
24764	activated CD8+	MAP3K2	6.48824	0.212888	8.68443e-11	6.88317e-10
24765	activated CD8+	ACAP1	6.48633	0.189174	8.79522e-11	6.96629e-10
24766	activated CD8+	GUF1	6.47763	0.402003	9.31751e-11	7.37748e-10
24767	activated CD8+	RPL34-AS1	6.47262	0.678509	9.63171e-11	7.61601e-10
24768	activated CD8+	BDP1	6.46722	0.202069	9.98203e-11	7.88242e-10
24769	activated CD8+	USP20	6.45937	0.394809	1.05142e-10	8.29429e-10
24770	activated CD8+	TLK2	6.45707	0.224601	1.0675e-10	8.41551e-10
24771	activated CD8+	MAP3K4	6.44747	0.296746	1.13733e-10	8.96001e-10
24772	activated CD8+	DNHD1	6.434	0.546615	1.24287e-10	9.76857e-10
24773	activated CD8+	TNPO1	6.43163	0.187941	1.26246e-10	9.91921e-10
24774	activated CD8+	MED27	6.42789	0.243533	1.29384e-10	1.01624e-09
24775	activated CD8+	MCPH1	6.42294	0.238406	1.33665e-10	1.04846e-09
24776	activated CD8+	NME1	6.41913	0.258025	1.37057e-10	1.07435e-09
24777	activated CD8+	TTLL3	6.41811	0.527001	1.37978e-10	1.08085e-09
24778	activated CD8+	SSH1	6.4173	0.436976	1.3871e-10	1.08586e-09
24779	activated CD8+	PREP	6.41258	0.283968	1.43078e-10	1.11894e-09
24780	activated CD8+	N4BP2L2	6.4088	0.141607	1.46666e-10	1.14623e-09
24781	activated CD8+	RBM4	6.40764	0.159505	1.47787e-10	1.15461e-09
24782	activated CD8+	CARD19	6.40028	0.326686	1.55089e-10	1.21054e-09
24783	activated CD8+	RNF111	6.40027	0.198032	1.55099e-10	1.21054e-09
24784	activated CD8+	NPLOC4	6.39568	0.237947	1.59834e-10	1.24625e-09
24785	activated CD8+	PTGIS	6.39227	1.95037	1.63439e-10	1.2731e-09
24786	activated CD8+	GATAD2B	6.39141	0.197817	1.64365e-10	1.27903e-09
24787	activated CD8+	MREG	6.39035	0.652719	1.65506e-10	1.28707e-09
24788	activated CD8+	CHFR	6.38983	0.256723	1.66072e-10	1.29104e-09
24789	activated CD8+	COLGALT1	6.3886	0.618895	1.67408e-10	1.301e-09
24790	activated CD8+	FEZ2	6.3845	0.437052	1.71954e-10	1.33544e-09
24791	activated CD8+	IARS2	6.38231	0.224737	1.74433e-10	1.35425e-09
24792	activated CD8+	RBM6	6.38168	0.165377	1.75151e-10	1.35937e-09
24793	activated CD8+	MT-ND3	6.38127	0.0681171	1.75627e-10	1.36261e-09
24794	activated CD8+	ATAD2B	6.3698	0.227655	1.89269e-10	1.46604e-09
24795	activated CD8+	BCL2L1	6.3681	0.291139	1.9138e-10	1.4819e-09
24796	activated CD8+	COL6A1	6.36375	1.24141	1.96883e-10	1.52251e-09
24797	activated CD8+	SMG5	6.36204	0.389494	1.99091e-10	1.53857e-09
24798	activated CD8+	ZC3HAV1	6.35163	0.177175	2.13044e-10	1.64478e-09
24799	activated CD8+	FAM120B	6.34175	0.282696	2.27169e-10	1.75038e-09
24800	activated CD8+	TWF2	6.32667	0.179541	2.50507e-10	1.92642e-09
24801	activated CD8+	SMURF2	6.32402	0.318432	2.54842e-10	1.95784e-09
24802	activated CD8+	TPD52	6.32213	0.236572	2.57985e-10	1.98134e-09
24803	activated CD8+	KIF1B	6.31848	0.343402	2.6414e-10	2.02795e-09
24804	activated CD8+	VPS13D	6.31218	0.271722	2.75124e-10	2.10953e-09
24805	activated CD8+	FAM91A1	6.3003	0.274817	2.97075e-10	2.27117e-09
24806	activated CD8+	METRNL	6.29748	0.725269	3.02522e-10	2.31131e-09
24807	activated CD8+	SLC1A5	6.2938	0.192745	3.09791e-10	2.36531e-09
24808	activated CD8+	PRPF6	6.29314	0.196585	3.11113e-10	2.37463e-09
24809	activated CD8+	TTC37	6.29024	0.221572	3.16977e-10	2.41782e-09
24810	activated CD8+	COPS2	6.28868	0.187001	3.20176e-10	2.44064e-09
24811	activated CD8+	BRWD3	6.28591	0.31259	3.25939e-10	2.48377e-09
24812	activated CD8+	TTC13	6.28481	0.504081	3.28249e-10	2.49975e-09
24813	activated CD8+	FTO	6.28139	0.211814	3.35562e-10	2.55461e-09
24814	activated CD8+	GFM1	6.28105	0.286468	3.36298e-10	2.55939e-09
24815	activated CD8+	STX6	6.27298	0.328668	3.54205e-10	2.69393e-09
24816	activated CD8+	TCF3	6.27137	0.356625	3.57877e-10	2.7201e-09
24817	activated CD8+	PAICS	6.26963	0.221773	3.61916e-10	2.74902e-09
24818	activated CD8+	USP24	6.2606	0.248366	3.83495e-10	2.90823e-09
24819	activated CD8+	CEP83	6.26024	0.286758	3.84378e-10	2.91399e-09
24820	activated CD8+	DDHD1	6.25945	0.232191	3.86326e-10	2.92687e-09
24821	activated CD8+	PPARA	6.25471	0.399147	3.98247e-10	3.01621e-09
24822	activated CD8+	TMEM161B	6.24946	0.306783	4.11873e-10	3.1174e-09
24823	activated CD8+	IARS	6.24603	0.143889	4.21017e-10	3.18457e-09
24824	activated CD8+	RFX3-AS1	6.24548	0.362025	4.22493e-10	3.1947e-09
24825	activated CD8+	CD58	6.24292	0.24632	4.2949e-10	3.24657e-09
24826	activated CD8+	KIAA0556	6.23953	0.481514	4.38876e-10	3.31326e-09
24827	activated CD8+	DDX18	6.23722	0.170073	4.4542e-10	3.35943e-09
24828	activated CD8+	DHX37	6.23646	0.480198	4.47588e-10	3.3747e-09
24829	activated CD8+	ABCB10	6.23415	0.41883	4.54238e-10	3.42155e-09
24830	activated CD8+	SLC25A12	6.23363	0.226239	4.55755e-10	3.43125e-09
24831	activated CD8+	SNHG25	6.23361	0.504043	4.55817e-10	3.43125e-09
24832	activated CD8+	TENM3	6.23282	2.34804	4.58118e-10	3.44746e-09
24833	activated CD8+	YWHAZ	6.22899	0.12117	4.69453e-10	3.5305e-09
24834	activated CD8+	INTS7	6.22282	0.286894	4.88296e-10	3.66986e-09
24835	activated CD8+	MUC20	6.22084	1.30676	4.94493e-10	3.71525e-09
24836	activated CD8+	TM6SF1	6.21765	0.363539	5.04646e-10	3.78911e-09
24837	activated CD8+	LCORL	6.2169	0.30474	5.07072e-10	3.8049e-09
24838	activated CD8+	DAAM1	6.21357	0.446874	5.17957e-10	3.88286e-09
24839	activated CD8+	AC000065.1	6.21068	0.641657	5.27542e-10	3.95345e-09
24840	activated CD8+	MGAT4A	6.20804	0.207491	5.3651e-10	4.01811e-09
24841	activated CD8+	CSF1	6.20437	0.589034	5.49176e-10	4.11034e-09
24842	activated CD8+	SLCO4A1	6.20183	1.00314	5.581e-10	4.17316e-09
24843	activated CD8+	EIF4E	6.19895	0.171844	5.68396e-10	4.24474e-09
24844	activated CD8+	AC006460.2	6.19585	0.815293	5.797e-10	4.32779e-09
24845	activated CD8+	PAXBP1	6.18271	0.261026	6.3012e-10	4.68636e-09
24846	activated CD8+	SLTM	6.1814	0.160769	6.3536e-10	4.72384e-09
24847	activated CD8+	RFX7	6.18086	0.205648	6.37523e-10	4.73841e-09
24848	activated CD8+	GGA2	6.17342	0.251958	6.68274e-10	4.96228e-09
24849	activated CD8+	SPOPL	6.1687	0.378349	6.88528e-10	5.10622e-09
24850	activated CD8+	GTDC1	6.16809	0.321916	6.91208e-10	5.12448e-09
24851	activated CD8+	KLF13	6.16721	0.181259	6.95052e-10	5.15135e-09
24852	activated CD8+	TXNL4A	6.16711	0.152259	6.95489e-10	5.15297e-09
24853	activated CD8+	MAPRE2	6.16582	0.258563	7.0118e-10	5.1935e-09
24854	activated CD8+	MFNG	6.16321	0.280289	7.12858e-10	5.2717e-09
24855	activated CD8+	DHX32	6.15158	0.376221	7.67164e-10	5.6644e-09
24856	activated CD8+	PFKFB3	6.14983	0.318112	7.75664e-10	5.72536e-09
24857	activated CD8+	RASA1	6.14784	0.220895	7.85432e-10	5.79564e-09
24858	activated CD8+	SLC25A33	6.14661	0.337289	7.91556e-10	5.839e-09
24859	activated CD8+	ATP11C	6.14148	0.35432	8.17581e-10	6.02153e-09
24860	activated CD8+	INTS6	6.14068	0.230875	8.21668e-10	6.04974e-09
24861	activated CD8+	RANBP2	6.13481	0.206285	8.52611e-10	6.26971e-09
24862	activated CD8+	USP32	6.13452	0.238736	8.54155e-10	6.27911e-09
24863	activated CD8+	FBRS	6.13379	0.215139	8.58094e-10	6.3061e-09
24864	activated CD8+	CTSS	6.13016	0.261071	8.77883e-10	6.44749e-09
24865	activated CD8+	CDR2	6.12736	0.2215	8.93498e-10	6.55808e-09
24866	activated CD8+	TIMM13	6.12226	0.234202	9.2256e-10	6.76716e-09
24867	activated CD8+	PIP5K1C	6.11915	0.770422	9.40751e-10	6.89415e-09
24868	activated CD8+	METTL8	6.11807	0.322701	9.47125e-10	6.9387e-09
24869	activated CD8+	ESCO1	6.11455	0.236444	9.68308e-10	7.09168e-09
24870	activated CD8+	AC064834.1	6.11322	0.865961	9.76384e-10	7.1486e-09
24871	activated CD8+	CLEC16A	6.10009	0.214688	1.06011e-09	7.74714e-09
24872	activated CD8+	MCM3AP	6.09962	0.296973	1.0632e-09	7.7649e-09
24873	activated CD8+	OTUD7B	6.09925	0.322249	1.06566e-09	7.78044e-09
24874	activated CD8+	JAKMIP2	6.09703	1.05204	1.08058e-09	7.88449e-09
24875	activated CD8+	GPD2	6.09322	0.384443	1.10663e-09	8.06957e-09
24876	activated CD8+	RICTOR	6.0921	0.173382	1.11437e-09	8.11845e-09
24877	activated CD8+	MAP3K14	6.08502	0.301776	1.16479e-09	8.47786e-09
24878	activated CD8+	UBA1	6.08398	0.274999	1.17238e-09	8.52782e-09
24879	activated CD8+	PHF21A	6.07893	0.202293	1.20987e-09	8.7924e-09
24880	activated CD8+	SLC25A4	6.07293	1.16272	1.25596e-09	9.11608e-09
24881	activated CD8+	SFXN2	6.07007	0.734861	1.27855e-09	9.27434e-09
24882	activated CD8+	BCCIP	6.06793	0.199875	1.29566e-09	9.39262e-09
24883	activated CD8+	UBP1	6.06254	0.311649	1.33989e-09	9.70727e-09
24884	activated CD8+	CD3E	6.06163	0.124904	1.34751e-09	9.75652e-09
24885	activated CD8+	AGPS	6.05918	0.203098	1.3682e-09	9.90326e-09
24886	activated CD8+	TRIM56	6.05365	0.243192	1.41603e-09	1.02368e-08
24887	activated CD8+	PCF11	6.05306	0.219297	1.42116e-09	1.02708e-08
24888	activated CD8+	SRF	6.05254	0.483509	1.42578e-09	1.0301e-08
24889	activated CD8+	POLR2J3	6.04878	0.190525	1.45943e-09	1.05344e-08
24890	activated CD8+	MCM4	6.04477	0.270413	1.49622e-09	1.07834e-08
24891	activated CD8+	ZHX3	6.04058	0.560852	1.53561e-09	1.10537e-08
24892	activated CD8+	DPP9	6.03772	0.338537	1.56309e-09	1.12344e-08
24893	activated CD8+	STK10	6.03727	0.220126	1.56746e-09	1.12624e-08
24894	activated CD8+	PHB	6.03385	0.227816	1.60095e-09	1.14959e-08
24895	activated CD8+	SH2D2A	6.02957	0.247667	1.64392e-09	1.17937e-08
24896	activated CD8+	NTNG2	6.02152	0.987811	1.72791e-09	1.23849e-08
24897	activated CD8+	CRLS1	6.02106	0.269203	1.73281e-09	1.24163e-08
24898	activated CD8+	MTFR1	6.01329	0.299386	1.81795e-09	1.30026e-08
24899	activated CD8+	SND1	6.00796	0.163502	1.87877e-09	1.34294e-08
24900	activated CD8+	PLD1	6.00589	1.39759	1.90282e-09	1.35931e-08
24901	activated CD8+	SLC12A2	6.00223	0.289165	1.94629e-09	1.38994e-08
24902	activated CD8+	WDR75	5.98927	0.244896	2.10783e-09	1.50393e-08
24903	activated CD8+	SPIN1	5.98593	0.386358	2.15153e-09	1.53418e-08
24904	activated CD8+	ZNF587B	5.98518	0.493291	2.16155e-09	1.54086e-08
24905	activated CD8+	BICC1	5.98387	1.34724	2.17893e-09	1.55278e-08
24906	activated CD8+	MTF2	5.98246	0.180409	2.19798e-09	1.5654e-08
24907	activated CD8+	GADD45GIP1	5.9768	0.190062	2.2756e-09	1.61922e-08
24908	activated CD8+	USP8	5.97483	0.185176	2.30324e-09	1.63789e-08
24909	activated CD8+	JAM3	5.96857	1.01898	2.39348e-09	1.70103e-08
24910	activated CD8+	LINC00174	5.96416	0.429724	2.45903e-09	1.74709e-08
24911	activated CD8+	HERC4	5.96129	0.157873	2.50256e-09	1.77695e-08
24912	activated CD8+	BPTF	5.94938	0.144625	2.69153e-09	1.90767e-08
24913	activated CD8+	TPT1-AS1	5.94027	0.390888	2.84551e-09	2.01395e-08
24914	activated CD8+	PTPRN2	5.93933	1.01528	2.8619e-09	2.02476e-08
24915	activated CD8+	PITPNA	5.9371	0.261643	2.90109e-09	2.05187e-08
24916	activated CD8+	IPO8	5.92701	0.336182	3.08494e-09	2.17756e-08
24917	activated CD8+	AHNAK	5.927	0.276986	3.08528e-09	2.17756e-08
24918	activated CD8+	URB2	5.92139	0.661456	3.19223e-09	2.25237e-08
24919	activated CD8+	AC253572.2	5.91743	0.321929	3.27002e-09	2.30587e-08
24920	activated CD8+	GABARAPL1	5.90696	0.798416	3.48476e-09	2.45362e-08
24921	activated CD8+	GOLGA4	5.90517	0.170833	3.52273e-09	2.47887e-08
24922	activated CD8+	AFF4	5.89967	0.181659	3.6423e-09	2.56148e-08
24923	activated CD8+	PTPA	5.89486	0.396259	3.74997e-09	2.63483e-08
24924	activated CD8+	ORAI2	5.88962	0.273065	3.87095e-09	2.71741e-08
24925	activated CD8+	SMARCA5	5.87536	0.157991	4.21936e-09	2.95581e-08
24926	activated CD8+	SLA	5.87064	0.332213	4.34117e-09	3.03392e-08
24927	activated CD8+	RANBP10	5.86778	0.347143	4.41677e-09	3.08479e-08
24928	activated CD8+	UIMC1	5.86773	0.195936	4.4179e-09	3.08479e-08
24929	activated CD8+	SFPQ	5.86653	0.148721	4.45018e-09	3.10641e-08
24930	activated CD8+	SNRNP200	5.86044	0.161046	4.61654e-09	3.21967e-08
24931	activated CD8+	SCP2	5.86037	0.158534	4.61841e-09	3.22002e-08
24932	activated CD8+	TSEN54	5.85107	0.343738	4.88419e-09	3.4023e-08
24933	activated CD8+	BMT2	5.84537	0.427812	5.05442e-09	3.5188e-08
24934	activated CD8+	NPRL3	5.84291	0.329792	5.12981e-09	3.56917e-08
24935	activated CD8+	LRCH3	5.83962	0.2088	5.2321e-09	3.63819e-08
24936	activated CD8+	HEATR5B	5.8309	0.356594	5.51276e-09	3.82882e-08
24937	activated CD8+	SAMD10	5.82064	0.356256	5.86211e-09	4.06306e-08
24938	activated CD8+	EXTL2	5.81981	0.657732	5.89146e-09	4.0822e-08
24939	activated CD8+	MARK3	5.81937	0.163143	5.90713e-09	4.09065e-08
24940	activated CD8+	TRIM44	5.81785	0.259326	5.96095e-09	4.12671e-08
24941	activated CD8+	LIPC	5.81592	1.07403	6.02997e-09	4.17203e-08
24942	activated CD8+	MAPKAPK5	5.81282	0.293699	6.14302e-09	4.249e-08
24943	activated CD8+	ACBD6	5.80645	0.167429	6.3813e-09	4.40992e-08
24944	activated CD8+	BRWD1	5.80535	0.190471	6.42311e-09	4.4362e-08
24945	activated CD8+	ELP2	5.8008	0.214455	6.60012e-09	4.55579e-08
24946	activated CD8+	CHD8	5.79899	0.206821	6.67152e-09	4.60237e-08
24947	activated CD8+	SIPA1L3	5.7976	0.412742	6.72698e-09	4.63927e-08
24948	activated CD8+	SMG7	5.79675	0.188021	6.76139e-09	4.66163e-08
24949	activated CD8+	BACH2	5.79127	0.232985	6.98548e-09	4.81472e-08
24950	activated CD8+	AIFM2	5.79048	0.753747	7.01865e-09	4.83616e-08
24951	activated CD8+	PDE4DIP	5.78938	0.327812	7.0648e-09	4.86369e-08
24952	activated CD8+	ITGA4	5.78568	0.199187	7.22212e-09	4.97055e-08
24953	activated CD8+	TXLNG	5.78455	0.240527	7.2705e-09	5.00238e-08
24954	activated CD8+	BICDL1	5.78395	0.255365	7.29666e-09	5.01891e-08
24955	activated CD8+	CASTOR3	5.78199	0.433308	7.38223e-09	5.07628e-08
24956	activated CD8+	METTL16	5.77928	0.253078	7.50211e-09	5.1557e-08
24957	activated CD8+	MAVS	5.77756	0.352493	7.57929e-09	5.20722e-08
24958	activated CD8+	PGS1	5.77558	0.277905	7.66872e-09	5.26713e-08
24959	activated CD8+	TRIO	5.7742	1.14453	7.73174e-09	5.30886e-08
24960	activated CD8+	TRAF3	5.77191	0.131103	7.83761e-09	5.37841e-08
24961	activated CD8+	ABHD17A	5.76438	0.214375	8.19563e-09	5.62082e-08
24962	activated CD8+	IL17RA	5.76247	0.48051	8.28916e-09	5.68165e-08
24963	activated CD8+	RPL22L1	5.7591	0.207021	8.45618e-09	5.79444e-08
24964	activated CD8+	TTLL5	5.75379	0.32157	8.72625e-09	5.96907e-08
24965	activated CD8+	C15orf48	5.75343	1.12544	8.74498e-09	5.98014e-08
24966	activated CD8+	LINC00539	5.75067	0.51037	8.88931e-09	6.07354e-08
24967	activated CD8+	HDLBP	5.75053	0.200369	8.89659e-09	6.07675e-08
24968	activated CD8+	ZKSCAN1	5.74933	0.24767	8.95961e-09	6.11802e-08
24969	activated CD8+	PHRF1	5.7472	0.361999	9.0734e-09	6.19393e-08
24970	activated CD8+	FANCL	5.74702	0.29211	9.08274e-09	6.1985e-08
24971	activated CD8+	RMND5A	5.74249	0.253145	9.32947e-09	6.36135e-08
24972	activated CD8+	ITCH	5.74137	0.167077	9.39113e-09	6.40153e-08
24973	activated CD8+	RABEPK	5.7388	0.370789	9.53481e-09	6.49759e-08
24974	activated CD8+	AK4	5.73086	0.297528	9.99238e-09	6.80349e-08
24975	activated CD8+	PANK3	5.72978	0.314559	1.00562e-08	6.84496e-08
24976	activated CD8+	GK5	5.72653	0.630466	1.02506e-08	6.97126e-08
24977	activated CD8+	CSNK1G3	5.72072	0.190855	1.06077e-08	7.20574e-08
24978	activated CD8+	VPS53	5.71062	0.233312	1.12564e-08	7.63762e-08
24979	activated CD8+	MYL6B	5.70915	0.17533	1.13539e-08	7.70151e-08
24980	activated CD8+	XPO6	5.70734	0.159391	1.14753e-08	7.7794e-08
24981	activated CD8+	SLC39A8	5.70656	0.192961	1.15281e-08	7.81068e-08
24982	activated CD8+	RHBDF2	5.70643	0.770992	1.15367e-08	7.81429e-08
24983	activated CD8+	TYW1	5.69116	0.237365	1.26182e-08	8.52475e-08
24984	activated CD8+	PCSK7	5.68586	0.223291	1.30153e-08	8.79047e-08
24985	activated CD8+	NUDCD3	5.67729	0.227267	1.36848e-08	9.22939e-08
24986	activated CD8+	RREB1	5.67605	0.316577	1.37843e-08	9.28583e-08
24987	activated CD8+	DGLUCY	5.67546	0.285302	1.38318e-08	9.3152e-08
24988	activated CD8+	FBXL4	5.67439	0.327852	1.39182e-08	9.37067e-08
24989	activated CD8+	NDUFA13	5.67363	0.107628	1.39801e-08	9.40698e-08
24990	activated CD8+	CANX	5.67322	0.11737	1.40135e-08	9.42675e-08
24991	activated CD8+	SNAP25	5.67203	1.42593	1.41118e-08	9.49015e-08
24992	activated CD8+	ANKRD7	5.66755	1.8563	1.44852e-08	9.73692e-08
24993	activated CD8+	MRTO4	5.66753	0.244071	1.4487e-08	9.73692e-08
24994	activated CD8+	HLA-DMA	5.6665	0.313102	1.4574e-08	9.79261e-08
24995	activated CD8+	ATP10D	5.66502	0.939323	1.47008e-08	9.87495e-08
24996	activated CD8+	PXYLP1	5.65681	0.547486	1.54214e-08	1.03501e-07
24997	activated CD8+	AKAP8L	5.65597	0.25094	1.54971e-08	1.03951e-07
24998	activated CD8+	FOXK2	5.65438	0.198605	1.5641e-08	1.04826e-07
24999	activated CD8+	BICD1	5.65151	0.309702	1.59041e-08	1.06498e-07
25000	activated CD8+	GCSH	5.65022	0.451634	1.60239e-08	1.0727e-07
25001	activated CD8+	IMMP2L	5.64878	0.246118	1.61595e-08	1.08147e-07
25002	activated CD8+	MLLT10	5.64816	0.171658	1.62177e-08	1.08505e-07
25003	activated CD8+	HSPH1	5.64761	0.243749	1.62697e-08	1.08822e-07
25004	activated CD8+	RIPOR2	5.64571	0.198091	1.64497e-08	1.09995e-07
25005	activated CD8+	RDX	5.64457	0.182783	1.65595e-08	1.10698e-07
25006	activated CD8+	AC087280.2	5.63595	2.19606	1.74092e-08	1.16279e-07
25007	activated CD8+	FBXW8	5.62926	0.417166	1.80985e-08	1.20814e-07
25008	activated CD8+	SEC13	5.6275	0.1653	1.82839e-08	1.21982e-07
25009	activated CD8+	LINC-PINT	5.62665	0.194825	1.8374e-08	1.22514e-07
25010	activated CD8+	PFKP	5.62563	0.197395	1.84829e-08	1.23205e-07
25011	activated CD8+	INTS4	5.62388	0.324967	1.86721e-08	1.24431e-07
25012	activated CD8+	PARK7	5.62015	0.0865147	1.90788e-08	1.27106e-07
25013	activated CD8+	PHGDH	5.61745	0.294914	1.93796e-08	1.29036e-07
25014	activated CD8+	EIF1AX	5.61494	0.125087	1.96627e-08	1.30847e-07
25015	activated CD8+	OLA1	5.60826	0.114943	2.04372e-08	1.35924e-07
25016	activated CD8+	HBS1L	5.60788	0.147397	2.04821e-08	1.36146e-07
25017	activated CD8+	ITPRIPL2	5.60701	0.704342	2.05849e-08	1.36783e-07
25018	activated CD8+	SH3D19	5.60697	0.422842	2.05895e-08	1.36783e-07
25019	activated CD8+	EVL	5.60534	0.193516	2.07843e-08	1.38037e-07
25020	activated CD8+	ZNF292	5.60285	0.151878	2.1086e-08	1.39962e-07
25021	activated CD8+	RRAS2	5.60218	0.232023	2.11678e-08	1.40466e-07
25022	activated CD8+	UBAP2L	5.59964	0.192814	2.14802e-08	1.42459e-07
25023	activated CD8+	CD2AP	5.59802	0.206862	2.16814e-08	1.43752e-07
25024	activated CD8+	POLR2F	5.59701	0.186038	2.18078e-08	1.4455e-07
25025	activated CD8+	NDUFB7	5.59307	0.140795	2.23095e-08	1.4775e-07
25026	activated CD8+	WSB2	5.59194	0.316975	2.24542e-08	1.48667e-07
25027	activated CD8+	DIDO1	5.58803	0.20071	2.29661e-08	1.52013e-07
25028	activated CD8+	SRFBP1	5.5862	0.271686	2.32096e-08	1.53582e-07
25029	activated CD8+	HMGXB3	5.57972	0.319256	2.40912e-08	1.59236e-07
25030	activated CD8+	EMC10	5.57806	0.282335	2.4322e-08	1.60671e-07
25031	activated CD8+	ZNF621	5.57768	0.477264	2.43752e-08	1.60978e-07
25032	activated CD8+	CAAP1	5.57438	0.230696	2.48406e-08	1.64005e-07
25033	activated CD8+	CHD2	5.57237	0.155366	2.51296e-08	1.6582e-07
25034	activated CD8+	ANKHD1	5.56943	0.128027	2.55579e-08	1.68504e-07
25035	activated CD8+	XXYLT1	5.56243	0.539386	2.66049e-08	1.75162e-07
25036	activated CD8+	BBX	5.55537	0.146128	2.77019e-08	1.82283e-07
25037	activated CD8+	EEF2K	5.55391	0.398535	2.79344e-08	1.83658e-07
25038	activated CD8+	ACTR3B	5.54269	0.564066	2.97853e-08	1.95554e-07
25039	activated CD8+	AC025159.1	5.54168	0.394988	2.99586e-08	1.96607e-07
25040	activated CD8+	TTBK2	5.54165	0.264079	2.99635e-08	1.96607e-07
25041	activated CD8+	INTS1	5.54161	0.45975	2.99708e-08	1.96607e-07
25042	activated CD8+	COMMD1	5.53821	0.146928	3.05587e-08	2.00296e-07
25043	activated CD8+	AP1G1	5.5379	0.194023	3.06127e-08	2.00594e-07
25044	activated CD8+	NAE1	5.53545	0.169626	3.10438e-08	2.03249e-07
25045	activated CD8+	ZNF91	5.53431	0.278937	3.12451e-08	2.04454e-07
25046	activated CD8+	TTC14	5.53309	0.216321	3.14636e-08	2.05826e-07
25047	activated CD8+	DSTYK	5.53134	0.362147	3.17794e-08	2.07718e-07
25048	activated CD8+	OAZ1	5.52916	0.0782111	3.21762e-08	2.10137e-07
25049	activated CD8+	SACS	5.52519	0.369835	3.29125e-08	2.14767e-07
25050	activated CD8+	SLC16A1-AS1	5.52379	0.275997	3.31765e-08	2.16429e-07
25051	activated CD8+	PES1	5.51881	0.357129	3.4131e-08	2.22532e-07
25052	activated CD8+	FASTKD2	5.5169	0.253229	3.4504e-08	2.2484e-07
25053	activated CD8+	RAD54L2	5.5152	0.293361	3.48387e-08	2.26895e-07
25054	activated CD8+	PON2	5.51329	0.902085	3.52192e-08	2.2903e-07
25055	activated CD8+	DRG1	5.51087	0.179942	3.57067e-08	2.32098e-07
25056	activated CD8+	SEM1	5.50605	0.0921008	3.66975e-08	2.38329e-07
25057	activated CD8+	BMPR1A	5.50594	0.393915	3.67197e-08	2.38354e-07
25058	activated CD8+	NIN	5.50438	0.205294	3.70477e-08	2.40416e-07
25059	activated CD8+	ZNF431	5.49771	0.283651	3.84762e-08	2.49343e-07
25060	activated CD8+	ATP2B1	5.4959	0.218009	3.88725e-08	2.51772e-07
25061	activated CD8+	MYO5A	5.49478	0.230817	3.91189e-08	2.53159e-07
25062	activated CD8+	ABCC1	5.49383	0.175233	3.93312e-08	2.54463e-07
25063	activated CD8+	NACC1	5.49193	0.471492	3.97576e-08	2.57151e-07
25064	activated CD8+	POLR3A	5.49022	0.356566	4.01433e-08	2.5936e-07
25065	activated CD8+	AC068631.1	5.48966	1.25478	4.0271e-08	2.60114e-07
25066	activated CD8+	SLC20A2	5.48455	0.263559	4.14527e-08	2.67673e-07
25067	activated CD8+	KLHL2	5.48401	0.18715	4.15786e-08	2.68265e-07
25068	activated CD8+	SPTAN1	5.48148	0.171234	4.21774e-08	2.72054e-07
25069	activated CD8+	GTF3C1	5.47936	0.328302	4.26876e-08	2.7527e-07
25070	activated CD8+	AGTPBP1	5.47833	0.192208	4.29368e-08	2.76801e-07
25071	activated CD8+	MCM6	5.47807	0.201757	4.29989e-08	2.77125e-07
25072	activated CD8+	LETM1	5.47775	0.423589	4.30775e-08	2.77507e-07
25073	activated CD8+	SULT1A1	5.47773	0.570727	4.30818e-08	2.77507e-07
25074	activated CD8+	EIPR1	5.47248	0.197922	4.43771e-08	2.85616e-07
25075	activated CD8+	DEPDC5	5.4681	0.347796	4.54882e-08	2.92527e-07
25076	activated CD8+	CD99	5.46571	0.148301	4.61064e-08	2.96341e-07
25077	activated CD8+	PNPT1	5.46477	0.227825	4.63507e-08	2.9783e-07
25078	activated CD8+	SCAP	5.45875	0.359559	4.79498e-08	3.07517e-07
25079	activated CD8+	ROCK1	5.4582	0.12082	4.80977e-08	3.08381e-07
25080	activated CD8+	CA5B	5.45804	0.346234	4.8141e-08	3.08575e-07
25081	activated CD8+	RAB6A	5.44969	0.191439	5.04576e-08	3.23072e-07
25082	activated CD8+	DUSP22	5.44628	0.345771	5.1434e-08	3.29233e-07
25083	activated CD8+	RCC2	5.44479	0.195044	5.18668e-08	3.31733e-07
25084	activated CD8+	TLE5	5.44418	0.115271	5.20441e-08	3.32776e-07
25085	activated CD8+	TNFRSF9	5.44313	0.428959	5.23523e-08	3.34656e-07
25086	activated CD8+	RALGAPA2	5.4422	0.27921	5.26255e-08	3.36129e-07
25087	activated CD8+	MAPKAPK2	5.44044	0.219726	5.31486e-08	3.39193e-07
25088	activated CD8+	MGMT	5.43781	0.195995	5.39404e-08	3.43967e-07
25089	activated CD8+	U2AF2	5.423	0.264376	5.86057e-08	3.73211e-07
25090	activated CD8+	XPO5	5.42171	0.213637	5.90324e-08	3.75826e-07
25091	activated CD8+	MYO15B	5.40546	1.65379	6.46438e-08	4.10575e-07
25092	activated CD8+	ZSCAN30	5.40258	0.520933	6.56882e-08	4.17071e-07
25093	activated CD8+	MAPK14	5.39877	0.204364	6.70987e-08	4.25682e-07
25094	activated CD8+	TAF7	5.39536	0.160207	6.83881e-08	4.33512e-07
25095	activated CD8+	AC104123.1	5.38985	0.539236	7.0515e-08	4.46753e-07
25096	activated CD8+	NUBPL	5.3854	0.348722	7.22836e-08	4.57712e-07
25097	activated CD8+	ZNF254	5.38082	0.309223	7.41478e-08	4.69264e-07
25098	activated CD8+	IPO9	5.37564	0.214724	7.63094e-08	4.82165e-07
25099	activated CD8+	FAM135A	5.37101	0.267153	7.82987e-08	4.94602e-07
25100	activated CD8+	PPARG	5.37006	0.882146	7.87084e-08	4.97057e-07
25101	activated CD8+	MAK16	5.36731	0.324107	7.99218e-08	5.04448e-07
25102	activated CD8+	AC007038.1	5.36565	0.569405	8.06566e-08	5.0895e-07
25103	activated CD8+	AL645568.1	5.36528	0.322332	8.0825e-08	5.09876e-07
25104	activated CD8+	SUPT6H	5.36342	0.181023	8.16609e-08	5.14873e-07
25105	activated CD8+	PRPF4B	5.36291	0.145462	8.18942e-08	5.16205e-07
25106	activated CD8+	HENMT1	5.35876	0.556385	8.37966e-08	5.27208e-07
25107	activated CD8+	YLPM1	5.35676	0.187538	8.47272e-08	5.32921e-07
25108	activated CD8+	MLLT11	5.35398	0.910922	8.60388e-08	5.40736e-07
25109	activated CD8+	FADS2	5.3505	0.53331	8.77136e-08	5.50821e-07
25110	activated CD8+	XPO7	5.34975	0.244927	8.80776e-08	5.52959e-07
25111	activated CD8+	TUG1	5.3495	0.260218	8.81969e-08	5.53413e-07
25112	activated CD8+	RPF2	5.34313	0.25912	9.13553e-08	5.7262e-07
25113	activated CD8+	TMEM33	5.33612	0.276562	9.4957e-08	5.9472e-07
25114	activated CD8+	SLC23A2	5.33517	0.258	9.54546e-08	5.97678e-07
25115	activated CD8+	VPS35L	5.32499	0.219369	1.00957e-07	6.31796e-07
25116	activated CD8+	PEAK1	5.32307	0.223096	1.02032e-07	6.38351e-07
25117	activated CD8+	ZDHHC21	5.32296	0.268487	1.02092e-07	6.38556e-07
25118	activated CD8+	BAZ2B	5.32287	0.389559	1.02144e-07	6.3871e-07
25119	activated CD8+	RSF1	5.32213	0.135349	1.02557e-07	6.41127e-07
25120	activated CD8+	RBM33	5.31953	0.16844	1.04038e-07	6.50036e-07
25121	activated CD8+	AL078600.1	5.31867	0.581354	1.04528e-07	6.52593e-07
25122	activated CD8+	CTPS1	5.31591	0.279811	1.06123e-07	6.62361e-07
25123	activated CD8+	SASH3	5.30659	0.247257	1.11694e-07	6.96393e-07
25124	activated CD8+	STARD9	5.30573	0.556135	1.12222e-07	6.99312e-07
25125	activated CD8+	MLEC	5.30332	0.141449	1.13713e-07	7.07853e-07
25126	activated CD8+	SLC35B4	5.29838	0.495022	1.16837e-07	7.26722e-07
25127	activated CD8+	AC026471.4	5.29595	0.700958	1.18401e-07	7.36062e-07
25128	activated CD8+	GYG1	5.29323	0.361034	1.20176e-07	7.46706e-07
25129	activated CD8+	CCL3L1	5.2913	3.06322	1.21448e-07	7.54411e-07
25130	activated CD8+	NDUFB3	5.28995	0.129764	1.2235e-07	7.59412e-07
25131	activated CD8+	APOBEC3F	5.28847	0.568633	1.23343e-07	7.65166e-07
25132	activated CD8+	GCDH	5.28813	0.325894	1.23573e-07	7.66391e-07
25133	activated CD8+	CD53	5.28269	0.132983	1.27303e-07	7.8845e-07
25134	activated CD8+	ALDH18A1	5.28265	0.356377	1.27328e-07	7.8845e-07
25135	activated CD8+	FAM214A	5.27903	0.289724	1.29871e-07	8.0249e-07
25136	activated CD8+	SCAF8	5.27498	0.164945	1.32774e-07	8.19136e-07
25137	activated CD8+	PIK3C2A	5.26937	0.253868	1.36892e-07	8.43657e-07
25138	activated CD8+	FANCC	5.26921	0.339224	1.37013e-07	8.44187e-07
25139	activated CD8+	ATG2B	5.26829	0.322024	1.37699e-07	8.47966e-07
25140	activated CD8+	RAB1B	5.26562	0.197468	1.39713e-07	8.59921e-07
25141	activated CD8+	AKT2	5.26025	0.262964	1.43861e-07	8.84758e-07
25142	activated CD8+	SETD2	5.25311	0.149907	1.4955e-07	9.18542e-07
25143	activated CD8+	UBE4A	5.24231	0.214599	1.5858e-07	9.72732e-07
25144	activated CD8+	FKBP8	5.24037	0.155536	1.60255e-07	9.82498e-07
25145	activated CD8+	MAP3K20	5.24024	0.296673	1.60366e-07	9.82922e-07
25146	activated CD8+	DNAJC5	5.23748	0.287209	1.62788e-07	9.97507e-07
25147	activated CD8+	PLEKHA5	5.23138	0.677446	1.68249e-07	1.03016e-06
25148	activated CD8+	PARG	5.23077	0.241029	1.68809e-07	1.03332e-06
25149	activated CD8+	MARK4	5.22759	0.467135	1.71733e-07	1.05095e-06
25150	activated CD8+	CLUH	5.22688	0.635495	1.7239e-07	1.0547e-06
25151	activated CD8+	AC022146.2	5.22614	0.769735	1.7309e-07	1.05843e-06
25152	activated CD8+	PPAT	5.22308	0.286679	1.75967e-07	1.07546e-06
25153	activated CD8+	AC011246.1	5.22163	1.01613	1.77353e-07	1.08365e-06
25154	activated CD8+	DLGAP4	5.21983	0.418032	1.7909e-07	1.09398e-06
25155	activated CD8+	MNAT1	5.21941	0.14538	1.79499e-07	1.09619e-06
25156	activated CD8+	MTHFD1	5.21454	0.219213	1.84278e-07	1.12479e-06
25157	activated CD8+	NDUFA3	5.21138	0.250638	1.87439e-07	1.1432e-06
25158	activated CD8+	STXBP1	5.20938	0.736561	1.89477e-07	1.15533e-06
25159	activated CD8+	USP47	5.19128	0.15779	2.08853e-07	1.27117e-06
25160	activated CD8+	AC016831.5	5.1906	0.322924	2.09615e-07	1.27541e-06
25161	activated CD8+	SLX4IP	5.19056	0.24348	2.09659e-07	1.27541e-06
25162	activated CD8+	HLA-DQA1	5.19051	0.370843	2.09715e-07	1.27542e-06
25163	activated CD8+	RALGPS1	5.18629	0.993999	2.14524e-07	1.304e-06
25164	activated CD8+	RPL7L1	5.18481	0.174731	2.1624e-07	1.31375e-06
25165	activated CD8+	ARHGEF18	5.18465	0.321194	2.16425e-07	1.31453e-06
25166	activated CD8+	TNFSF10	5.18089	0.205328	2.20827e-07	1.34058e-06
25167	activated CD8+	LINC01967	5.18009	1.86046	2.21784e-07	1.34604e-06
25168	activated CD8+	WDR37	5.17996	0.245377	2.21936e-07	1.34661e-06
25169	activated CD8+	PDLIM7	5.17974	0.567201	2.22198e-07	1.34786e-06
25170	activated CD8+	CCT3	5.1754	0.0998355	2.27426e-07	1.3785e-06
25171	activated CD8+	FBL	5.17257	0.133365	2.3089e-07	1.39914e-06
25172	activated CD8+	ZXDC	5.1724	0.22675	2.31106e-07	1.40008e-06
25173	activated CD8+	SLC39A6	5.16878	0.263155	2.3563e-07	1.42639e-06
25174	activated CD8+	DROSHA	5.16092	0.240702	2.45737e-07	1.48566e-06
25175	activated CD8+	ITGA9-AS1	5.16071	0.874339	2.46017e-07	1.48697e-06
25176	activated CD8+	FAM222B	5.1597	0.221512	2.4735e-07	1.49465e-06
25177	activated CD8+	CBR4	5.15813	0.297928	2.49423e-07	1.50563e-06
25178	activated CD8+	BTRC	5.15719	0.230765	2.5068e-07	1.51282e-06
25179	activated CD8+	ATP6V0C	5.15561	0.125196	2.52813e-07	1.52531e-06
25180	activated CD8+	TYW3	5.15363	0.217261	2.55486e-07	1.54065e-06
25181	activated CD8+	AC006504.5	5.15264	0.471179	2.5685e-07	1.54847e-06
25182	activated CD8+	DNAAF5	5.15082	0.523302	2.59348e-07	1.56273e-06
25183	activated CD8+	PARP15	5.1503	0.276365	2.60066e-07	1.56666e-06
25184	activated CD8+	CSGALNACT2	5.15008	0.170962	2.60382e-07	1.56775e-06
25185	activated CD8+	ADAM9	5.14973	0.317316	2.6086e-07	1.56992e-06
25186	activated CD8+	GPR107	5.14897	0.23672	2.61914e-07	1.57577e-06
25187	activated CD8+	PPP2R2B	5.14831	1.31408	2.62838e-07	1.58093e-06
25188	activated CD8+	GPATCH2L	5.14546	0.197142	2.66863e-07	1.60432e-06
25189	activated CD8+	IKBKE	5.14284	0.259102	2.7062e-07	1.62648e-06
25190	activated CD8+	TMEM260	5.14175	0.33142	2.7219e-07	1.63509e-06
25191	activated CD8+	GTF3C3	5.14141	0.285863	2.7268e-07	1.63761e-06
25192	activated CD8+	LRP12	5.13846	0.829732	2.76996e-07	1.66268e-06
25193	activated CD8+	ELK4	5.13629	0.238474	2.80218e-07	1.68116e-06
25194	activated CD8+	SLC35F5	5.13099	0.262174	2.88218e-07	1.72828e-06
25195	activated CD8+	DNAJC11	5.12564	0.324124	2.96533e-07	1.77678e-06
25196	activated CD8+	KCNK5	5.12332	0.747363	3.00205e-07	1.79787e-06
25197	activated CD8+	CLASP2	5.12273	0.16595	3.0114e-07	1.80229e-06
25198	activated CD8+	STAT6	5.12209	0.387835	3.02174e-07	1.80782e-06
25199	activated CD8+	IFT140	5.12169	0.662356	3.02807e-07	1.81068e-06
25200	activated CD8+	LCP2	5.12089	0.15529	3.04099e-07	1.81795e-06
25201	activated CD8+	ABHD3	5.11646	0.213091	3.11329e-07	1.8607e-06
25202	activated CD8+	TRAPPC8	5.11083	0.242905	3.20739e-07	1.91499e-06
25203	activated CD8+	DDX1	5.1029	0.179683	3.34487e-07	1.99505e-06
25204	activated CD8+	LPAR5	5.09999	0.942581	3.39668e-07	2.02493e-06
25205	activated CD8+	CALR	5.09516	0.152057	3.48444e-07	2.07356e-06
25206	activated CD8+	APPL2	5.09241	0.33841	3.53549e-07	2.10288e-06
25207	activated CD8+	NSUN4	5.09156	0.361479	3.55122e-07	2.11117e-06
25208	activated CD8+	PIKFYVE	5.08326	0.205586	3.71017e-07	2.20288e-06
25209	activated CD8+	VTA1	5.0819	0.204476	3.73685e-07	2.21816e-06
25210	activated CD8+	SLC25A29	5.08092	0.88212	3.75604e-07	2.22899e-06
25211	activated CD8+	MRRF	5.08033	0.295045	3.76786e-07	2.23544e-06
25212	activated CD8+	MXRA7	5.07898	1.05164	3.79458e-07	2.25072e-06
25213	activated CD8+	PPP1R9B	5.07712	0.328677	3.83192e-07	2.2723e-06
25214	activated CD8+	ATXN2	5.07481	0.17528	3.87888e-07	2.29957e-06
25215	activated CD8+	CMTM1	5.07325	0.418848	3.91081e-07	2.31733e-06
25216	activated CD8+	GPBP1L1	5.07084	0.148832	3.96055e-07	2.34621e-06
25217	activated CD8+	PNP	5.07035	0.270043	3.97084e-07	2.35112e-06
25218	activated CD8+	TMTC4	5.06847	0.415862	4.0103e-07	2.37329e-06
25219	activated CD8+	NUP214	5.06758	0.17691	4.02897e-07	2.38314e-06
25220	activated CD8+	TTC24	5.05614	2.26659	4.27825e-07	2.52615e-06
25221	activated CD8+	MARS	5.05579	0.119229	4.28614e-07	2.53017e-06
25222	activated CD8+	FAM160B1	5.04847	0.284908	4.45372e-07	2.62711e-06
25223	activated CD8+	DPP8	5.04747	0.20983	4.47695e-07	2.64016e-06
25224	activated CD8+	PI4KA	5.04298	0.218071	4.58331e-07	2.70017e-06
25225	activated CD8+	FZD3	5.04225	0.662484	4.60079e-07	2.70979e-06
25226	activated CD8+	LINC01410	5.04063	1.74913	4.63999e-07	2.73151e-06
25227	activated CD8+	CHM	5.03967	0.252963	4.66329e-07	2.74454e-06
25228	activated CD8+	TMEM120B	5.03419	0.27923	4.79876e-07	2.82074e-06
25229	activated CD8+	GTF2E2	5.03365	0.201866	4.8123e-07	2.82729e-06
25230	activated CD8+	RCN2	5.03263	0.168525	4.83797e-07	2.84166e-06
25231	activated CD8+	ZNF704	5.03251	1.14695	4.84102e-07	2.84274e-06
25232	activated CD8+	ZC3H15	5.02779	0.097442	4.96158e-07	2.91136e-06
25233	activated CD8+	SEC23A	5.02514	0.246839	5.03057e-07	2.95037e-06
25234	activated CD8+	TP53BP2	5.02021	0.196418	5.1615e-07	3.0264e-06
25235	activated CD8+	NARF	5.01837	0.205979	5.21126e-07	3.05405e-06
25236	activated CD8+	P4HA1	5.01678	0.226975	5.25439e-07	3.07856e-06
25237	activated CD8+	AL118516.1	5.01123	0.691923	5.40827e-07	3.16557e-06
25238	activated CD8+	ANKAR	5.01105	0.411279	5.41327e-07	3.1677e-06
25239	activated CD8+	EVC2	5.00777	1.2941	5.50656e-07	3.21989e-06
25240	activated CD8+	TMEM268	5.00673	0.345776	5.5363e-07	3.23648e-06
25241	activated CD8+	MRPS25	5.00467	0.208281	5.59572e-07	3.26821e-06
25242	activated CD8+	COG7	5.00466	0.343654	5.59613e-07	3.26821e-06
25243	activated CD8+	FAM217B	5.00381	0.396494	5.62084e-07	3.28101e-06
25244	activated CD8+	MYO6	5.00259	1.14828	5.65649e-07	3.30018e-06
25245	activated CD8+	LRIG2	5.00032	0.383443	5.72348e-07	3.33844e-06
25246	activated CD8+	HLA-DOA	4.99953	0.740582	5.74704e-07	3.35126e-06
25247	activated CD8+	FAM120C	4.99595	0.433807	5.8547e-07	3.4099e-06
25248	activated CD8+	NUDT3	4.99334	0.425478	5.93431e-07	3.45114e-06
25249	activated CD8+	SCCPDH	4.99334	0.255856	5.93431e-07	3.45114e-06
25250	activated CD8+	PLCB1	4.98994	1.81695	6.03969e-07	3.50982e-06
25251	activated CD8+	CHRM3-AS2	4.98972	0.225564	6.04657e-07	3.51296e-06
25252	activated CD8+	UBQLN2	4.98588	0.316418	6.1679e-07	3.57991e-06
25253	activated CD8+	HACE1	4.98583	0.367704	6.16949e-07	3.57995e-06
25254	activated CD8+	AGO2	4.98445	0.222043	6.21396e-07	3.60486e-06
25255	activated CD8+	CALN1	4.98336	1.26421	6.24909e-07	3.62366e-06
25256	activated CD8+	CD7	4.98283	0.205926	6.2661e-07	3.63242e-06
25257	activated CD8+	GSR	4.98097	0.419817	6.32678e-07	3.66579e-06
25258	activated CD8+	PMS2	4.98024	0.277423	6.35063e-07	3.67871e-06
25259	activated CD8+	MIEF1	4.97993	0.347267	6.36066e-07	3.68361e-06
25260	activated CD8+	INPP5A	4.97825	0.416419	6.41634e-07	3.71311e-06
25261	activated CD8+	CDCA7L	4.97347	0.339519	6.57643e-07	3.80202e-06
25262	activated CD8+	CCNT1	4.97121	0.228771	6.65365e-07	3.84477e-06
25263	activated CD8+	CTNND1	4.96678	0.74773	6.80735e-07	3.92876e-06
25264	activated CD8+	AL049828.1	4.9667	0.710886	6.81009e-07	3.92937e-06
25265	activated CD8+	RBBP6	4.96421	0.145708	6.89802e-07	3.97913e-06
25266	activated CD8+	ARHGAP10	4.96255	0.188466	6.95734e-07	4.01138e-06
25267	activated CD8+	RASSF5	4.95963	0.165421	7.06258e-07	4.07006e-06
25268	activated CD8+	RIC1	4.95779	0.170487	7.13002e-07	4.10692e-06
25269	activated CD8+	GMCL1	4.95664	0.193438	7.17223e-07	4.13022e-06
25270	activated CD8+	GARS-DT	4.95617	0.272119	7.18981e-07	4.13832e-06
25271	activated CD8+	MRPS12	4.95	0.130149	7.42136e-07	4.26533e-06
25272	activated CD8+	FARSA	4.94461	0.233475	7.62957e-07	4.38286e-06
25273	activated CD8+	AL645465.1	4.93742	0.523355	7.91628e-07	4.54201e-06
25274	activated CD8+	PGAM1	4.93685	0.141854	7.93952e-07	4.55424e-06
25275	activated CD8+	AL096865.1	4.93578	0.502921	7.98313e-07	4.57554e-06
25276	activated CD8+	SON	4.93575	0.101053	7.98444e-07	4.57554e-06
25277	activated CD8+	URM1	4.93319	0.162527	8.08958e-07	4.63354e-06
25278	activated CD8+	POLR3G	4.92966	0.889267	8.23713e-07	4.7169e-06
25279	activated CD8+	SLC7A6	4.92751	0.243748	8.32851e-07	4.76459e-06
25280	activated CD8+	RXYLT1	4.92646	0.313719	8.37327e-07	4.78903e-06
25281	activated CD8+	PIGT	4.92418	0.302373	8.47148e-07	4.84402e-06
25282	activated CD8+	SNRPD2	4.92329	0.0778487	8.51003e-07	4.8637e-06
25283	activated CD8+	BCKDHB	4.92252	0.227358	8.54362e-07	4.88171e-06
25284	activated CD8+	KPNA3	4.91804	0.174021	8.74137e-07	4.99228e-06
25285	activated CD8+	UBAP2	4.91686	0.185406	8.79433e-07	5.0213e-06
25286	activated CD8+	PCGF3	4.91651	0.389256	8.81029e-07	5.0292e-06
25287	activated CD8+	TACC1	4.91503	0.129643	8.87683e-07	5.06595e-06
25288	activated CD8+	HRH2	4.91483	0.331071	8.88601e-07	5.06996e-06
25289	activated CD8+	DCAF5	4.91465	0.207244	8.89406e-07	5.07302e-06
25290	activated CD8+	SFXN5	4.91409	0.514285	8.91957e-07	5.08541e-06
25291	activated CD8+	RELCH	4.90988	0.176155	9.11314e-07	5.19326e-06
25292	activated CD8+	ORC2	4.90874	0.161544	9.16611e-07	5.22091e-06
25293	activated CD8+	ACADM	4.9071	0.162746	9.24326e-07	5.26103e-06
25294	activated CD8+	NEK9	4.90649	0.272977	9.27191e-07	5.27606e-06
25295	activated CD8+	ZNF195	4.90371	0.314389	9.40455e-07	5.34766e-06
25296	activated CD8+	TSR1	4.90269	0.257621	9.4535e-07	5.37289e-06
25297	activated CD8+	MKNK1	4.90244	0.245453	9.46547e-07	5.3784e-06
25298	activated CD8+	AL354696.2	4.90072	0.679646	9.54868e-07	5.42437e-06
25299	activated CD8+	NFATC2	4.89851	0.174216	9.65646e-07	5.48427e-06
25300	activated CD8+	CHD1	4.89816	0.14074	9.67375e-07	5.49277e-06
25301	activated CD8+	RAI1	4.89636	0.378199	9.76295e-07	5.54074e-06
25302	activated CD8+	TGIF2	4.89503	0.216448	9.82912e-07	5.57577e-06
25303	activated CD8+	NCLN	4.89498	0.362598	9.83179e-07	5.57577e-06
25304	activated CD8+	SZRD1	4.89262	0.142642	9.95001e-07	5.63874e-06
25305	activated CD8+	HSH2D	4.89237	0.410684	9.96313e-07	5.64481e-06
25306	activated CD8+	NLRP2	4.88983	0.864141	1.00922e-06	5.71378e-06
25307	activated CD8+	LRRC8D	4.88892	0.256725	1.01392e-06	5.73906e-06
25308	activated CD8+	UBA6-AS1	4.88691	0.37438	1.02431e-06	5.79644e-06
25309	activated CD8+	NME2	4.88615	0.118846	1.02825e-06	5.81735e-06
25310	activated CD8+	CDC16	4.88529	0.216466	1.03276e-06	5.84148e-06
25311	activated CD8+	GPATCH2	4.87106	0.247129	1.11001e-06	6.26482e-06
25312	activated CD8+	PIK3CD-AS2	4.87101	0.579115	1.11027e-06	6.26482e-06
25313	activated CD8+	LRRC69	4.87062	0.597547	1.11247e-06	6.27572e-06
25314	activated CD8+	TCOF1	4.8649	0.198388	1.14516e-06	6.45549e-06
25315	activated CD8+	LIPE-AS1	4.85781	0.522767	1.18692e-06	6.68448e-06
25316	activated CD8+	SLC35A4	4.85586	0.371436	1.19864e-06	6.74725e-06
25317	activated CD8+	PPAN	4.85256	0.374152	1.21878e-06	6.85571e-06
25318	activated CD8+	MEF2D	4.8351	0.258749	1.33081e-06	7.47694e-06
25319	activated CD8+	KLHDC10	4.83207	0.27719	1.35123e-06	7.58092e-06
25320	activated CD8+	DHX35	4.83206	0.370831	1.35125e-06	7.58092e-06
25321	activated CD8+	HECW2-AS1	4.82969	0.31004	1.36742e-06	7.66983e-06
25322	activated CD8+	ZNF358	4.82803	0.818034	1.37893e-06	7.7307e-06
25323	activated CD8+	SMIM10	4.82015	1.8467	1.43451e-06	8.03274e-06
25324	activated CD8+	ATP6V1E1	4.81664	0.158222	1.45999e-06	8.16954e-06
25325	activated CD8+	FBXO11	4.81642	0.152335	1.4616e-06	8.17661e-06
25326	activated CD8+	ABCF1	4.81533	0.130151	1.4696e-06	8.21943e-06
25327	activated CD8+	TBRG4	4.81492	0.285203	1.47261e-06	8.2343e-06
25328	activated CD8+	AC020916.1	4.8098	0.675334	1.51082e-06	8.44594e-06
25329	activated CD8+	P2RY14	4.80554	0.402508	1.54334e-06	8.62157e-06
25330	activated CD8+	FARP2	4.80392	0.352249	1.55591e-06	8.68561e-06
25331	activated CD8+	ITFG2	4.80361	0.319424	1.55828e-06	8.69475e-06
25332	activated CD8+	ATM	4.80324	0.201275	1.56119e-06	8.7089e-06
25333	activated CD8+	MIF	4.80215	0.135001	1.56969e-06	8.75423e-06
25334	activated CD8+	SLC38A2	4.80011	0.133343	1.58581e-06	8.84204e-06
25335	activated CD8+	INTS9	4.79881	0.260974	1.59608e-06	8.89718e-06
25336	activated CD8+	PHC3	4.79121	0.156434	1.65775e-06	9.22786e-06
25337	activated CD8+	ANKFY1	4.78836	0.20649	1.68148e-06	9.35773e-06
25338	activated CD8+	PIP5K1A	4.78751	0.187664	1.68863e-06	9.39311e-06
25339	activated CD8+	CWC27	4.7831	0.157636	1.72613e-06	9.58808e-06
25340	activated CD8+	FAM13B	4.78292	0.16614	1.72766e-06	9.5943e-06
25341	activated CD8+	CDRT4	4.7822	0.444185	1.73384e-06	9.62634e-06
25342	activated CD8+	OSBPL9	4.77879	0.15006	1.76353e-06	9.78193e-06
25343	activated CD8+	LATS2	4.77573	1.18722	1.7906e-06	9.92978e-06
25344	activated CD8+	ZNF655	4.77548	0.173962	1.79275e-06	9.93936e-06
25345	activated CD8+	IFNG-AS1	4.77173	1.06835	1.82653e-06	1.01243e-05
25346	activated CD8+	CD2	4.76852	0.107728	1.85581e-06	1.02817e-05
25347	activated CD8+	GM2A	4.7671	0.41912	1.86894e-06	1.03496e-05
25348	activated CD8+	IDS	4.76325	0.180576	1.905e-06	1.05393e-05
25349	activated CD8+	CSK	4.76084	0.137128	1.92791e-06	1.06586e-05
25350	activated CD8+	DDX6	4.75933	0.120273	1.94238e-06	1.07335e-05
25351	activated CD8+	P2RY11	4.75735	1.25135	1.96151e-06	1.08341e-05
25352	activated CD8+	PDGFA	4.75691	1.95278	1.96576e-06	1.08525e-05
25353	activated CD8+	CLEC12A	4.74707	1.81215	2.06386e-06	1.13674e-05
25354	activated CD8+	CEP112	4.74458	0.761915	2.08941e-06	1.15027e-05
25355	activated CD8+	TMEM131L	4.7435	0.191636	2.10054e-06	1.15613e-05
25356	activated CD8+	ANKRD13D	4.74013	0.258483	2.13579e-06	1.17471e-05
25357	activated CD8+	AC108047.1	4.73392	0.636423	2.20224e-06	1.21041e-05
25358	activated CD8+	TTC21B	4.73141	0.28096	2.22962e-06	1.22489e-05
25359	activated CD8+	STAT5B	4.72951	0.163176	2.25067e-06	1.23529e-05
25360	activated CD8+	SLC25A46	4.72768	0.17211	2.27095e-06	1.24585e-05
25361	activated CD8+	MRPL23	4.72621	0.216503	2.28753e-06	1.25435e-05
25362	activated CD8+	INKA2	4.7244	0.419747	2.30793e-06	1.26525e-05
25363	activated CD8+	SLC35G2	4.72229	0.602443	2.33205e-06	1.27787e-05
25364	activated CD8+	SPATS2	4.71984	0.194383	2.36032e-06	1.29306e-05
25365	activated CD8+	SUPT16H	4.71828	0.12111	2.37851e-06	1.30212e-05
25366	activated CD8+	AC079142.1	4.71411	0.486879	2.42765e-06	1.3284e-05
25367	activated CD8+	DNAJC10	4.71275	0.231913	2.444e-06	1.33704e-05
25368	activated CD8+	ZNF496	4.71199	0.634115	2.45309e-06	1.3417e-05
25369	activated CD8+	SUCLG2	4.70453	0.15014	2.54454e-06	1.39042e-05
25370	activated CD8+	LINC00571	4.70032	0.881229	2.5975e-06	1.41772e-05
25371	activated CD8+	UBN2	4.7	0.284393	2.60166e-06	1.41966e-05
25372	activated CD8+	STK39	4.69987	0.15168	2.60324e-06	1.42019e-05
25373	activated CD8+	SYNGR2	4.697	0.210036	2.64012e-06	1.43931e-05
25374	activated CD8+	C4orf50	4.69248	1.65652	2.69906e-06	1.47042e-05
25375	activated CD8+	MCC	4.69213	0.499377	2.70376e-06	1.47264e-05
25376	activated CD8+	ERCC8	4.68837	0.292543	2.75392e-06	1.49926e-05
25377	activated CD8+	ENPP2	4.68812	0.527719	2.75726e-06	1.50074e-05
25378	activated CD8+	DPY19L1	4.67495	0.522706	2.94029e-06	1.59777e-05
25379	activated CD8+	CAPN15	4.67199	0.441823	2.98297e-06	1.61946e-05
25380	activated CD8+	PANX1	4.66678	0.485697	3.05958e-06	1.65876e-05
25381	activated CD8+	RUBCNL	4.6652	0.602561	3.08319e-06	1.67079e-05
25382	activated CD8+	STRADA	4.66105	0.229231	3.146e-06	1.70365e-05
25383	activated CD8+	L3MBTL3	4.6607	0.533531	3.15132e-06	1.70607e-05
25384	activated CD8+	PTPRA	4.65708	0.130554	3.20726e-06	1.73563e-05
25385	activated CD8+	MT-ND6	4.65628	0.1423	3.21973e-06	1.74197e-05
25386	activated CD8+	PYGB	4.65477	0.329098	3.24335e-06	1.75435e-05
25387	activated CD8+	INPP4A	4.65255	0.174249	3.27859e-06	1.77259e-05
25388	activated CD8+	SCAND1	4.64962	0.152301	3.32545e-06	1.7971e-05
25389	activated CD8+	BRCC3	4.64916	0.203955	3.33284e-06	1.80068e-05
25390	activated CD8+	GRB2	4.64815	0.0889723	3.34924e-06	1.80871e-05
25391	activated CD8+	SCAMP3	4.64441	0.181182	3.41048e-06	1.84136e-05
25392	activated CD8+	FOCAD	4.64424	0.216839	3.41335e-06	1.84249e-05
25393	activated CD8+	LINC01980	4.64135	1.25889	3.4614e-06	1.86757e-05
25394	activated CD8+	CDK8	4.63764	0.236094	3.52406e-06	1.89956e-05
25395	activated CD8+	RPL12	4.63664	0.0542581	3.54111e-06	1.90795e-05
25396	activated CD8+	TEP1	4.63603	0.533709	3.55165e-06	1.91275e-05
25397	activated CD8+	RRN3	4.63236	0.216122	3.61525e-06	1.94522e-05
25398	activated CD8+	LPCAT4	4.62372	0.483696	3.76918e-06	2.02342e-05
25399	activated CD8+	AC005726.1	4.62037	0.548263	3.83048e-06	2.05492e-05
25400	activated CD8+	EVI5	4.61884	0.205264	3.85897e-06	2.06926e-05
25401	activated CD8+	MTFMT	4.61283	0.410001	3.97228e-06	2.12566e-05
25402	activated CD8+	DNAJC16	4.60772	0.349021	4.07115e-06	2.17609e-05
25403	activated CD8+	MED1	4.60461	0.152613	4.13234e-06	2.20779e-05
25404	activated CD8+	GAPVD1	4.60445	0.151845	4.13551e-06	2.20899e-05
25405	activated CD8+	SPSB1	4.60291	0.495854	4.16625e-06	2.2249e-05
25406	activated CD8+	DPP4	4.59929	0.187896	4.23928e-06	2.26339e-05
25407	activated CD8+	VPS39	4.59889	0.245659	4.24753e-06	2.26726e-05
25408	activated CD8+	IPMK	4.59696	0.300652	4.28709e-06	2.28684e-05
25409	activated CD8+	SNHG8	4.59321	0.108972	4.36474e-06	2.32668e-05
25410	activated CD8+	SCLY	4.58931	0.217983	4.44708e-06	2.36895e-05
25411	activated CD8+	DIP2A	4.58904	0.266329	4.45298e-06	2.37156e-05
25412	activated CD8+	IQCB1	4.58833	0.126344	4.46816e-06	2.37911e-05
25413	activated CD8+	BLOC1S6	4.58335	0.171589	4.57578e-06	2.43421e-05
25414	activated CD8+	THBS4	4.58006	0.912939	4.64848e-06	2.47177e-05
25415	activated CD8+	AL136018.1	4.57816	1.16258	4.6909e-06	2.49375e-05
25416	activated CD8+	POLR3H	4.57365	0.493673	4.79291e-06	2.54626e-05
25417	activated CD8+	AC104806.2	4.57072	0.443738	4.86042e-06	2.5798e-05
25418	activated CD8+	MPST	4.56524	0.265338	4.98922e-06	2.64339e-05
25419	activated CD8+	EXT1	4.56446	0.190848	5.00784e-06	2.65206e-05
25420	activated CD8+	SLC16A6	4.56339	0.447159	5.03342e-06	2.6644e-05
25421	activated CD8+	WDFY2	4.55518	0.205562	5.23401e-06	2.76685e-05
25422	activated CD8+	BYSL	4.55334	0.410481	5.28019e-06	2.79064e-05
25423	activated CD8+	GTF2H3	4.55184	0.188291	5.31777e-06	2.80861e-05
25424	activated CD8+	CNIH3	4.55033	0.649188	5.35616e-06	2.82761e-05
25425	activated CD8+	NPW	4.54974	0.835857	5.37118e-06	2.83491e-05
25426	activated CD8+	ZNF100	4.54729	0.263917	5.43408e-06	2.86617e-05
25427	activated CD8+	EFHD2	4.54637	0.158001	5.45778e-06	2.87803e-05
25428	activated CD8+	CCDC152	4.5446	0.436754	5.50409e-06	2.90115e-05
25429	activated CD8+	UST	4.54409	0.667671	5.51719e-06	2.9074e-05
25430	activated CD8+	SMARCA4	4.54052	0.149015	5.61161e-06	2.95583e-05
25431	activated CD8+	SLC38A5	4.53958	0.543143	5.63672e-06	2.96839e-05
25432	activated CD8+	DCAF6	4.53913	0.160489	5.64869e-06	2.97403e-05
25433	activated CD8+	NCOA2	4.53883	0.130098	5.65678e-06	2.97763e-05
25434	activated CD8+	MICOS13	4.53648	0.164154	5.72009e-06	3.01028e-05
25435	activated CD8+	PHEX	4.53588	1.67288	5.73628e-06	3.01812e-05
25436	activated CD8+	TM9SF4	4.52589	0.212178	6.0142e-06	3.15847e-05
25437	activated CD8+	MAP2K3	4.5245	0.215214	6.05372e-06	3.17662e-05
25438	activated CD8+	MTMR10	4.52299	0.39092	6.09717e-06	3.19799e-05
25439	activated CD8+	XRRA1	4.51984	0.179168	6.1885e-06	3.24445e-05
25440	activated CD8+	RLF	4.519	0.153614	6.21326e-06	3.2567e-05
25441	activated CD8+	CCT4	4.51872	0.0865795	6.2216e-06	3.26034e-05
25442	activated CD8+	GNAQ	4.51799	0.114093	6.24302e-06	3.26972e-05
25443	activated CD8+	CAMTA1	4.51408	0.145149	6.3591e-06	3.32869e-05
25444	activated CD8+	AC007384.1	4.51342	0.287178	6.37895e-06	3.33834e-05
25445	activated CD8+	ELL	4.50783	0.324048	6.54952e-06	3.42608e-05
25446	activated CD8+	TTC28	4.50692	0.645627	6.57763e-06	3.43926e-05
25447	activated CD8+	BRI3BP	4.50201	0.266199	6.73153e-06	3.5166e-05
25448	activated CD8+	TASOR	4.49766	0.151748	6.87049e-06	3.58442e-05
25449	activated CD8+	POLR2B	4.49448	0.143965	6.97414e-06	3.63527e-05
25450	activated CD8+	ABCD3	4.49298	0.28303	7.02343e-06	3.66015e-05
25451	activated CD8+	ZNF136	4.49287	0.315508	7.02694e-06	3.66117e-05
25452	activated CD8+	ITFG1	4.49254	0.133263	7.03785e-06	3.66604e-05
25453	activated CD8+	SMARCE1	4.49232	0.111154	7.04525e-06	3.66908e-05
25454	activated CD8+	FKBP15	4.4913	0.23723	7.07906e-06	3.68343e-05
25455	activated CD8+	RPRD1B	4.49035	0.201937	7.11065e-06	3.69905e-05
25456	activated CD8+	XCL2	4.48982	1.6654	7.12822e-06	3.70655e-05
25457	activated CD8+	DCP1A	4.48783	0.147597	7.19531e-06	3.74061e-05
25458	activated CD8+	TVP23C	4.48342	0.25628	7.34573e-06	3.81628e-05
25459	activated CD8+	AC003093.1	4.48007	0.688202	7.46194e-06	3.87323e-05
25460	activated CD8+	STK26	4.47985	0.164197	7.4694e-06	3.87624e-05
25461	activated CD8+	ITGA9	4.47814	1.47031	7.52978e-06	3.90586e-05
25462	activated CD8+	XKR6	4.47683	0.13108	7.57601e-06	3.92897e-05
25463	activated CD8+	KMT2D	4.47587	0.365587	7.60997e-06	3.94571e-05
25464	activated CD8+	PAFAH1B1	4.47546	0.110287	7.62453e-06	3.95239e-05
25465	activated CD8+	SLC39A11	4.47374	0.19788	7.68637e-06	3.98357e-05
25466	activated CD8+	HLTF	4.47299	0.221416	7.71336e-06	3.99646e-05
25467	activated CD8+	RNMT	4.47295	0.121028	7.71465e-06	3.99646e-05
25468	activated CD8+	GAS5	4.46775	0.0969032	7.9045e-06	4.09121e-05
25469	activated CD8+	KCTD13	4.46447	0.31672	8.02688e-06	4.15273e-05
25470	activated CD8+	ACAA1	4.46153	0.184482	8.13771e-06	4.20729e-05
25471	activated CD8+	NAA50	4.45521	0.156817	8.38096e-06	4.33019e-05
25472	activated CD8+	EIF2B3	4.45506	0.213544	8.38693e-06	4.33173e-05
25473	activated CD8+	PISD	4.45424	0.252014	8.4192e-06	4.34709e-05
25474	activated CD8+	CASP3	4.45378	0.178063	8.43705e-06	4.35439e-05
25475	activated CD8+	SLAIN2	4.44947	0.175141	8.60806e-06	4.43973e-05
25476	activated CD8+	BTBD9	4.44766	0.186788	8.68109e-06	4.47543e-05
25477	activated CD8+	ZNF286A	4.4413	0.396427	8.94189e-06	4.60383e-05
25478	activated CD8+	AC096751.2	4.43709	1.80707	9.11845e-06	4.69063e-05
25479	activated CD8+	HNRNPM	4.43517	0.079927	9.19986e-06	4.73147e-05
25480	activated CD8+	TFB2M	4.43454	0.28977	9.22704e-06	4.74338e-05
25481	activated CD8+	PDSS1	4.43384	0.309661	9.25705e-06	4.75777e-05
25482	activated CD8+	ZFP64	4.43224	0.442663	9.3258e-06	4.78891e-05
25483	activated CD8+	CCDC32	4.43191	0.188366	9.3401e-06	4.79521e-05
25484	activated CD8+	FXN	4.42163	0.279781	9.79572e-06	5.02474e-05
25485	activated CD8+	HPDL	4.41806	1.50546	9.95918e-06	5.10747e-05
25486	activated CD8+	NT5DC3	4.41794	0.800511	9.96475e-06	5.10921e-05
25487	activated CD8+	GAK	4.41445	0.172018	1.01267e-05	5.19001e-05
25488	activated CD8+	ZNF248	4.40534	0.439864	1.05617e-05	5.40701e-05
25489	activated CD8+	ACIN1	4.40425	0.107292	1.06151e-05	5.432e-05
25490	activated CD8+	PRPF19	4.4004	0.175411	1.08054e-05	5.52456e-05
25491	activated CD8+	RABGGTB	4.39978	0.211014	1.08362e-05	5.53912e-05
25492	activated CD8+	SETX	4.39777	0.139716	1.09366e-05	5.58804e-05
25493	activated CD8+	MYO1E	4.39404	0.564758	1.11262e-05	5.68121e-05
25494	activated CD8+	PITPNM1	4.38731	0.455557	1.14762e-05	5.85229e-05
25495	activated CD8+	RHOT1	4.38584	0.219199	1.1554e-05	5.89069e-05
25496	activated CD8+	DUS2	4.38568	0.415886	1.15623e-05	5.89364e-05
25497	activated CD8+	ATF2	4.38384	0.15462	1.16608e-05	5.94256e-05
25498	activated CD8+	TRIM37	4.382	0.185845	1.17597e-05	5.98909e-05
25499	activated CD8+	DTHD1	4.38139	1.11725	1.17924e-05	6.00441e-05
25500	activated CD8+	RNF169	4.3813	0.224766	1.17976e-05	6.00575e-05
25501	activated CD8+	TP53BP1	4.379	0.219094	1.19224e-05	6.06801e-05
25502	activated CD8+	IDH1	4.37869	0.557497	1.19393e-05	6.07399e-05
25503	activated CD8+	HEATR3	4.37718	0.447719	1.20225e-05	6.11364e-05
25504	activated CD8+	MTM1	4.37338	0.197972	1.22338e-05	6.21571e-05
25505	activated CD8+	MTF1	4.36963	0.349438	1.2446e-05	6.31943e-05
25506	activated CD8+	XPR1	4.36893	0.204099	1.24859e-05	6.33698e-05
25507	activated CD8+	NPC1	4.36649	0.282507	1.26257e-05	6.40655e-05
25508	activated CD8+	RAB11FIP2	4.365	0.342838	1.27122e-05	6.44765e-05
25509	activated CD8+	AGL	4.36476	0.262231	1.27263e-05	6.45338e-05
25510	activated CD8+	ERCC3	4.36041	0.252426	1.29822e-05	6.57748e-05
25511	activated CD8+	RGPD1	4.3598	1.72777	1.3018e-05	6.59423e-05
25512	activated CD8+	CCAR1	4.35773	0.123724	1.31418e-05	6.65261e-05
25513	activated CD8+	CCDC28B	4.35485	0.255367	1.33155e-05	6.73768e-05
25514	activated CD8+	ESYT1	4.35306	0.199949	1.3425e-05	6.79159e-05
25515	activated CD8+	TATDN2	4.34633	0.305932	1.38431e-05	6.99712e-05
25516	activated CD8+	PHF3	4.34614	0.120938	1.38555e-05	7.00185e-05
25517	activated CD8+	PAK1	4.34227	0.308726	1.41017e-05	7.12323e-05
25518	activated CD8+	R3HDM2	4.34142	0.11442	1.41563e-05	7.14927e-05
25519	activated CD8+	ZNF37A	4.34117	0.187933	1.41728e-05	7.15606e-05
25520	activated CD8+	C22orf34	4.34003	0.380087	1.42465e-05	7.19174e-05
25521	activated CD8+	YES1	4.33996	0.174781	1.42511e-05	7.19253e-05
25522	activated CD8+	ZNF235	4.33848	0.5269	1.4347e-05	7.23627e-05
[truncated: 5,234 more rows]

## Sheet: Suppl. Table 3
	group	names	scores	logfoldchanges	pvals	pvals_adj
47048	cytox. CD4+	ADAM19	38.5443	1.70626	0	0
47049	cytox. CD4+	ALOX5AP	34.2429	1.50111	5.56121e-257	7.97695e-255
47050	cytox. CD4+	CD52	33.5411	1.4939	1.21233e-246	1.59324e-244
47051	cytox. CD4+	PRKX	32.3575	1.39344	1.08896e-229	1.24959e-227
47052	cytox. CD4+	SH3BGRL3	32.2616	0.667465	2.42195e-228	2.76572e-226
47053	cytox. CD4+	STK17B	32.0115	0.825116	7.55459e-225	8.38275e-223
47054	cytox. CD4+	SATB1-AS1	31.8837	1.1171	4.49888e-223	4.9454e-221
47055	cytox. CD4+	CD7	31.6471	1.14745	8.31479e-220	8.97234e-218
47056	cytox. CD4+	S100A4	31.5782	1.73863	7.3451e-219	7.88978e-217
47057	cytox. CD4+	GZMA	30.6424	2.41085	3.34162e-206	3.10704e-204
47058	cytox. CD4+	HCST	30.3027	1.06296	1.05767e-201	9.46035e-200
47059	cytox. CD4+	IL32	29.9674	1.27186	2.60765e-197	2.26356e-195
47060	cytox. CD4+	FOXN3	29.854	0.677827	7.77866e-196	6.6299e-194
47061	cytox. CD4+	IFITM2	29.5389	1.04699	9.10857e-192	7.54472e-190
47062	cytox. CD4+	RHOH	29.5282	0.757482	1.25046e-191	1.02852e-189
47063	cytox. CD4+	CD3D	29.2973	0.651361	1.12104e-188	9.00043e-187
47064	cytox. CD4+	SSR4	29.2346	0.641535	7.03992e-188	5.63289e-186
47065	cytox. CD4+	SLFN5	29.0909	1.00697	4.67997e-186	3.65753e-184
47066	cytox. CD4+	SKAP1	28.6388	0.676616	2.21103e-180	1.66174e-178
47067	cytox. CD4+	RPS26	28.2225	0.356321	3.10121e-175	2.2586e-173
47068	cytox. CD4+	SAMHD1	27.9163	1.27843	1.69013e-171	1.18683e-169
47069	cytox. CD4+	ITM2B	27.8906	0.790443	3.46572e-171	2.41206e-169
47070	cytox. CD4+	CYBA	27.8672	0.586928	6.65801e-171	4.60656e-169
47071	cytox. CD4+	CD96	27.7732	0.758365	9.15273e-170	6.2228e-168
47072	cytox. CD4+	CARD11	27.7622	0.921447	1.24275e-169	8.42493e-168
47073	cytox. CD4+	RPL28	27.5648	0.270807	2.94519e-167	1.97387e-165
47074	cytox. CD4+	CD2	26.9099	0.560098	1.6801e-159	1.07399e-157
47075	cytox. CD4+	GATA3	26.6756	1.04988	9.02493e-157	5.69176e-155
47076	cytox. CD4+	MT-CO1	26.5728	0.270356	1.39856e-155	8.6807e-154
47077	cytox. CD4+	MBD5	26.453	0.830774	3.36851e-154	2.05821e-152
47078	cytox. CD4+	MYL6	26.2219	0.671196	1.49434e-151	8.96754e-150
47079	cytox. CD4+	LTB	26.214	1.56059	1.84097e-151	1.10196e-149
47080	cytox. CD4+	ARL6IP5	26.0536	0.509251	1.22586e-149	7.22734e-148
47081	cytox. CD4+	RPS15	26.0393	0.314275	1.77954e-149	1.04394e-147
47082	cytox. CD4+	CBLB	25.9518	0.820139	1.73461e-148	1.00505e-146
47083	cytox. CD4+	TMSB10	25.5966	0.516648	1.66296e-144	9.3587e-143
47084	cytox. CD4+	ARHGDIB	25.44	0.568285	9.09792e-143	5.00045e-141
47085	cytox. CD4+	SAMSN1	25.4251	0.704874	1.33295e-142	7.20836e-141
47086	cytox. CD4+	RNF125	25.3821	0.996514	3.97316e-142	2.13878e-140
47087	cytox. CD4+	FAM49B	25.1209	0.584618	2.93747e-139	1.55633e-137
47088	cytox. CD4+	SRSF5	25.0951	0.474445	5.62944e-139	2.97589e-137
47089	cytox. CD4+	UQCRB	25.0353	0.428044	2.52215e-138	1.31263e-136
47090	cytox. CD4+	MB21D2	25.0135	0.922553	4.35543e-138	2.25676e-136
47091	cytox. CD4+	DDX5	24.8782	0.410964	1.2796e-136	6.5867e-135
47092	cytox. CD4+	CCNL1	24.8516	0.594007	2.48776e-136	1.27499e-134
47093	cytox. CD4+	SIPA1L1	24.8443	0.678785	2.98159e-136	1.52476e-134
47094	cytox. CD4+	SSR2	24.7121	0.591537	7.92803e-135	4.00212e-133
47095	cytox. CD4+	PTPRJ	24.712	0.640624	7.9458e-135	4.00251e-133
47096	cytox. CD4+	RFLNB	24.7111	0.900539	8.12093e-135	4.08198e-133
47097	cytox. CD4+	CSGALNACT1	24.7105	1.76535	8.24372e-135	4.13487e-133
47098	cytox. CD4+	MAP3K5	24.499	0.729014	1.51369e-132	7.43384e-131
47099	cytox. CD4+	NFKBIZ	24.3916	0.729861	2.1019e-131	1.01739e-129
47100	cytox. CD4+	INPP5D	24.3624	0.815289	4.28481e-131	2.05706e-129
47101	cytox. CD4+	USP15	24.3068	0.518753	1.66041e-130	7.92282e-129
47102	cytox. CD4+	CD63	24.2219	0.698237	1.30648e-129	6.19631e-128
47103	cytox. CD4+	GIMAP7	24.1685	1.02267	4.77558e-129	2.24682e-127
47104	cytox. CD4+	CD4	24.1592	0.916994	5.97329e-129	2.80471e-127
47105	cytox. CD4+	IL2RG	24.0521	0.511591	7.94259e-128	3.68524e-126
47106	cytox. CD4+	FURIN	24.0493	0.748755	8.48683e-128	3.92228e-126
47107	cytox. CD4+	CXCR6	23.8169	2.29262	2.23002e-125	1.01077e-123
47108	cytox. CD4+	BST2	23.7512	0.725274	1.06801e-124	4.80381e-123
47109	cytox. CD4+	PFDN5	23.578	0.427822	6.4857e-123	2.84115e-121
47110	cytox. CD4+	DENND1B	23.5715	0.754529	7.5538e-123	3.30289e-121
47111	cytox. CD4+	FBXL17	23.4104	0.818131	3.35185e-121	1.43361e-119
47112	cytox. CD4+	PDE3B	23.2312	0.642228	2.20442e-119	9.26014e-118
47113	cytox. CD4+	EVL	23.2276	0.577339	2.39446e-119	1.00405e-117
47114	cytox. CD4+	STAT4	23.0546	0.771076	1.32223e-117	5.4283e-116
47115	cytox. CD4+	PLAAT4	22.9942	1.05525	5.32533e-117	2.17488e-115
47116	cytox. CD4+	CD38	22.9802	0.811173	7.35082e-117	2.99171e-115
47117	cytox. CD4+	LCP2	22.8033	0.578369	4.25101e-115	1.70359e-113
47118	cytox. CD4+	MYO1F	22.6653	1.09454	9.86553e-114	3.8744e-112
47119	cytox. CD4+	TMC8	22.5936	0.873736	5.01079e-113	1.95479e-111
47120	cytox. CD4+	ST6GAL1	22.5524	0.77351	1.27251e-112	4.93962e-111
47121	cytox. CD4+	IFI27L2	22.5523	0.56862	1.27459e-112	4.93962e-111
47122	cytox. CD4+	TRAF3IP3	22.4186	0.454497	2.59396e-111	9.97064e-110
47123	cytox. CD4+	PCNX1	22.3636	0.571719	8.91169e-111	3.41431e-109
47124	cytox. CD4+	TNFRSF18	22.3091	1.15791	3.01601e-110	1.14804e-108
47125	cytox. CD4+	DUSP16	22.1529	0.808185	9.77252e-109	3.626e-107
47126	cytox. CD4+	TNFSF10	21.9831	0.683469	4.17561e-107	1.51585e-105
47127	cytox. CD4+	PYCARD	21.9612	0.793067	6.77617e-107	2.45235e-105
47128	cytox. CD4+	CD3E	21.8923	0.389941	3.0773e-106	1.1052e-104
47129	cytox. CD4+	SPOCK2	21.8719	0.717195	4.81167e-106	1.72021e-104
47130	cytox. CD4+	LINC02694	21.8146	1.61053	1.6872e-105	5.95942e-104
47131	cytox. CD4+	SELPLG	21.8002	0.901211	2.30966e-105	8.13361e-104
47132	cytox. CD4+	SYTL2	21.7938	1.14356	2.65659e-105	9.34135e-104
47133	cytox. CD4+	B2M	21.7758	0.376842	3.93807e-105	1.38267e-103
47134	cytox. CD4+	UTRN	21.6531	0.551379	5.681e-104	1.95666e-102
47135	cytox. CD4+	ZC3HAV1	21.6031	0.542771	1.67908e-103	5.75781e-102
47136	cytox. CD4+	TRAC	21.5956	0.597016	1.97627e-103	6.76706e-102
47137	cytox. CD4+	CDC42SE2	21.3147	0.393281	8.29401e-101	2.76749e-99
47138	cytox. CD4+	PPIB	21.3045	0.470023	1.03023e-100	3.42789e-99
47139	cytox. CD4+	SERF2	21.2943	0.274252	1.28096e-100	4.25011e-99
47140	cytox. CD4+	STAT3	21.2492	0.460627	3.35629e-100	1.10734e-98
47141	cytox. CD4+	SP100	21.2408	0.475738	4.00824e-100	1.32059e-98
47142	cytox. CD4+	EFHD2	21.0823	0.6521	1.15551e-98	3.7236e-97
47143	cytox. CD4+	NFATC3	21.0416	0.620117	2.73268e-98	8.78192e-97
47144	cytox. CD4+	UBA52	20.9872	0.240234	8.59174e-98	2.74236e-96
47145	cytox. CD4+	TENT5C	20.9462	1.58732	2.03391e-97	6.45692e-96
47146	cytox. CD4+	PDIA3	20.9344	0.459203	2.6012e-97	8.24673e-96
47147	cytox. CD4+	XRN1	20.9035	0.498768	4.97649e-97	1.56507e-95
47148	cytox. CD4+	GPR171	20.7483	0.667672	1.27e-95	3.95701e-94
47149	cytox. CD4+	RPL36AL	20.583	0.354555	3.89722e-94	1.19373e-92
47150	cytox. CD4+	RSRP1	20.5665	0.480592	5.4786e-94	1.67375e-92
47151	cytox. CD4+	PTPRC	20.5077	0.331373	1.8374e-93	5.58438e-92
47152	cytox. CD4+	FYB1	20.3922	0.532332	1.96278e-92	5.89686e-91
47153	cytox. CD4+	PRKCA	20.3099	0.510011	1.05217e-91	3.13308e-90
47154	cytox. CD4+	CST7	20.2921	1.03728	1.50915e-91	4.48249e-90
47155	cytox. CD4+	MSI2	20.2435	0.519885	4.05071e-91	1.19559e-89
47156	cytox. CD4+	PBXIP1	20.1836	1.14968	1.36373e-90	4.00504e-89
47157	cytox. CD4+	SOCS3	20.099	1.16131	7.52745e-90	2.18342e-88
47158	cytox. CD4+	S100A11	20.0513	0.551668	1.96529e-89	5.67956e-88
47159	cytox. CD4+	INPP4A	20.0148	0.621615	4.0953e-89	1.17199e-87
47160	cytox. CD4+	CYSLTR1	19.9997	1.2482	5.53755e-89	1.58089e-87
47161	cytox. CD4+	CD69	19.9844	0.984803	7.52185e-89	2.14218e-87
47162	cytox. CD4+	GPAT3	19.9727	1.44515	9.51339e-89	2.70608e-87
47163	cytox. CD4+	ATP6V1G1	19.9724	0.467424	9.56524e-89	2.71754e-87
47164	cytox. CD4+	GNG2	19.9682	0.627728	1.04217e-88	2.95729e-87
47165	cytox. CD4+	GRAP2	19.968	0.810662	1.04576e-88	2.96391e-87
47166	cytox. CD4+	PPP1R16B	19.9305	0.552711	2.21286e-88	6.23416e-87
47167	cytox. CD4+	ARHGEF6	19.9175	0.52897	2.8683e-88	8.07103e-87
47168	cytox. CD4+	S100A6	19.8713	0.512783	7.21017e-88	2.0144e-86
47169	cytox. CD4+	GMFG	19.8108	0.398174	2.40147e-87	6.65397e-86
47170	cytox. CD4+	SQSTM1	19.7817	0.496954	4.28156e-87	1.18493e-85
47171	cytox. CD4+	APBB1IP	19.7525	0.547053	7.6403e-87	2.10704e-85
47172	cytox. CD4+	HAVCR2	19.7361	1.00135	1.05655e-86	2.90354e-85
47173	cytox. CD4+	AC114760.2	19.6741	1.23406	3.59754e-86	9.79496e-85
47174	cytox. CD4+	RNF149	19.6237	0.690445	9.69757e-86	2.62818e-84
47175	cytox. CD4+	FKBP11	19.6167	1.00301	1.11354e-85	3.01437e-84
47176	cytox. CD4+	LAPTM5	19.5538	0.497395	3.82856e-85	1.02694e-83
47177	cytox. CD4+	CHST11	19.523	0.498019	7.00286e-85	1.87199e-83
47178	cytox. CD4+	IKZF1	19.3684	0.471025	1.42759e-83	3.75645e-82
47179	cytox. CD4+	NEAT1	19.3331	0.590681	2.82861e-83	7.4181e-82
47180	cytox. CD4+	CD53	19.3223	0.44096	3.4895e-83	9.13092e-82
47181	cytox. CD4+	DAZAP2	19.2474	0.488963	1.48569e-82	3.85754e-81
47182	cytox. CD4+	TOMM7	19.2386	0.260817	1.76018e-82	4.56521e-81
47183	cytox. CD4+	ITK	19.2079	0.522939	3.17668e-82	8.19388e-81
47184	cytox. CD4+	DOCK8	19.2064	0.348441	3.27372e-82	8.43494e-81
47185	cytox. CD4+	GIMAP1	19.1451	1.07645	1.0632e-81	2.70386e-80
47186	cytox. CD4+	AKNA	19.0962	0.459101	2.71424e-81	6.83617e-80
47187	cytox. CD4+	RABAC1	19.0565	0.686987	5.79985e-81	1.45144e-79
47188	cytox. CD4+	TC2N	18.9909	1.06027	2.02927e-80	5.05149e-79
47189	cytox. CD4+	PLPP1	18.9143	0.823317	8.70044e-80	2.14538e-78
47190	cytox. CD4+	RASGRP1	18.8815	0.463759	1.61926e-79	3.98447e-78
47191	cytox. CD4+	DNAJC3	18.791	0.624302	8.94253e-79	2.17318e-77
47192	cytox. CD4+	C4orf3	18.7756	0.670225	1.19605e-78	2.89464e-77
47193	cytox. CD4+	CYTIP	18.7698	0.380767	1.33504e-78	3.22438e-77
47194	cytox. CD4+	EXT1	18.7179	0.670172	3.53798e-78	8.52741e-77
47195	cytox. CD4+	EPSTI1	18.7169	0.77516	3.60491e-78	8.67984e-77
47196	cytox. CD4+	TNFRSF1B	18.7124	0.836055	3.91974e-78	9.42822e-77
47197	cytox. CD4+	PELI1	18.7095	0.652991	4.14354e-78	9.93605e-77
47198	cytox. CD4+	FXYD5	18.6941	0.459838	5.53185e-78	1.31979e-76
47199	cytox. CD4+	ARL15	18.6837	0.656391	6.72356e-78	1.60086e-76
47200	cytox. CD4+	KDM5B	18.6272	0.648333	1.93298e-77	4.58381e-76
47201	cytox. CD4+	RPL34	18.6113	0.220966	2.60348e-77	6.16139e-76
47202	cytox. CD4+	RPL17	18.5944	0.22887	3.57014e-77	8.4406e-76
47203	cytox. CD4+	P2RY14	18.5654	1.30169	6.12136e-77	1.43712e-75
47204	cytox. CD4+	FTX	18.5524	0.456248	7.80066e-77	1.82772e-75
47205	cytox. CD4+	SIRPG	18.5286	0.68026	1.2151e-76	2.84417e-75
47206	cytox. CD4+	ATM	18.4805	0.654144	2.9626e-76	6.87977e-75
47207	cytox. CD4+	SFMBT2	18.4611	0.673859	4.25002e-76	9.84029e-75
47208	cytox. CD4+	GAB2	18.3898	0.820248	1.58592e-75	3.65756e-74
47209	cytox. CD4+	SH3BGRL	18.3474	0.566801	3.46266e-75	7.95464e-74
47210	cytox. CD4+	RPS25	18.3307	0.210423	4.70813e-75	1.07842e-73
47211	cytox. CD4+	CMIP	18.2888	0.682017	1.01602e-74	2.3115e-73
47212	cytox. CD4+	GIMAP4	18.2857	0.856779	1.07525e-74	2.44387e-73
47213	cytox. CD4+	HM13	18.2631	0.544998	1.62712e-74	3.68397e-73
47214	cytox. CD4+	SYNRG	18.2514	0.513391	2.01558e-74	4.5547e-73
47215	cytox. CD4+	RNF213	18.2478	0.508004	2.15448e-74	4.8639e-73
47216	cytox. CD4+	NLRC3	18.1991	0.891134	5.24279e-74	1.17683e-72
47217	cytox. CD4+	DPYD	18.1927	0.602813	5.89829e-74	1.3227e-72
47218	cytox. CD4+	IER2	18.0775	0.591457	4.79219e-73	1.0615e-71
47219	cytox. CD4+	N4BP2L2	18.0705	0.320082	5.44398e-73	1.20474e-71
47220	cytox. CD4+	COX6B1	18.0572	0.387644	6.92093e-73	1.52728e-71
47221	cytox. CD4+	NDFIP2	18.0531	0.432877	7.45836e-73	1.63972e-71
47222	cytox. CD4+	FAU	18.0144	0.215781	1.50175e-72	3.28931e-71
47223	cytox. CD4+	NCOA3	17.9345	0.487625	6.33948e-72	1.37194e-70
47224	cytox. CD4+	BTG2	17.8928	0.886118	1.34191e-71	2.88548e-70
47225	cytox. CD4+	NDUFA1	17.86	0.345817	2.41455e-71	5.16832e-70
47226	cytox. CD4+	ABI1	17.7717	0.406437	1.17148e-70	2.48046e-69
47227	cytox. CD4+	PRKCQ	17.7627	0.529711	1.37444e-70	2.90236e-69
47228	cytox. CD4+	TNFRSF4	17.7238	0.861654	2.74501e-70	5.76035e-69
47229	cytox. CD4+	PBX4	17.6438	0.61045	1.13584e-69	2.36666e-68
47230	cytox. CD4+	RBMS1	17.6354	0.54112	1.31831e-69	2.742e-68
47231	cytox. CD4+	MX1	17.632	0.885044	1.39853e-69	2.90371e-68
47232	cytox. CD4+	SP140L	17.5504	0.555072	5.90491e-69	1.21848e-67
47233	cytox. CD4+	RPS27	17.5274	0.191222	8.85997e-69	1.82028e-67
47234	cytox. CD4+	PDE7B	17.5238	1.19652	9.42466e-69	1.9346e-67
47235	cytox. CD4+	ATP6V0E1	17.4547	0.396634	3.17124e-68	6.46449e-67
47236	cytox. CD4+	AC079793.1	17.4279	0.541671	5.0655e-68	1.02725e-66
47237	cytox. CD4+	ARL4C	17.3867	0.697304	1.04108e-67	2.10579e-66
47238	cytox. CD4+	FAM172A	17.3636	0.44629	1.55711e-67	3.14146e-66
47239	cytox. CD4+	MGAT5	17.3481	1.33758	2.03704e-67	4.10267e-66
47240	cytox. CD4+	AOAH	17.3012	0.976752	4.60944e-67	9.2048e-66
47241	cytox. CD4+	TPCN1	17.2923	0.985946	5.38e-67	1.07344e-65
47242	cytox. CD4+	ISG15	17.2035	0.784019	2.50015e-66	4.94232e-65
47243	cytox. CD4+	ACAP2	17.1896	0.40595	3.17562e-66	6.26179e-65
47244	cytox. CD4+	EXOC4	17.1769	0.416484	3.95823e-66	7.79193e-65
47245	cytox. CD4+	SP140	17.1102	0.567187	1.24628e-65	2.43905e-64
47246	cytox. CD4+	CEP85L	17.0972	0.41037	1.55651e-65	3.03862e-64
47247	cytox. CD4+	HERC6	17.095	0.979001	1.6166e-65	3.1533e-64
47248	cytox. CD4+	GZMM	17.0831	0.709869	1.98313e-65	3.85866e-64
47249	cytox. CD4+	PRKCH	17.0661	0.434673	2.65435e-65	5.15615e-64
47250	cytox. CD4+	ARHGAP25	17.0572	0.769326	3.0913e-65	5.99009e-64
47251	cytox. CD4+	CLEC2D	17.045	0.31908	3.80755e-65	7.34773e-64
47252	cytox. CD4+	PATJ	17.0354	0.665601	4.48408e-65	8.6391e-64
47253	cytox. CD4+	RNASET2	17.0226	0.713523	5.58625e-65	1.0745e-63
47254	cytox. CD4+	TNFSF12	16.8959	0.93929	4.82635e-64	9.17084e-63
47255	cytox. CD4+	AC013652.1	16.8473	1.84348	1.0978e-63	2.07593e-62
47256	cytox. CD4+	ATF7IP2	16.8414	0.831324	1.21404e-63	2.29022e-62
47257	cytox. CD4+	PARP8	16.7764	0.487979	3.63396e-63	6.81157e-62
47258	cytox. CD4+	HELB	16.7758	0.546794	3.66584e-63	6.86586e-62
47259	cytox. CD4+	GSTK1	16.7753	0.458237	3.70006e-63	6.92445e-62
47260	cytox. CD4+	ERN1	16.7559	0.666245	5.12467e-63	9.56009e-62
47261	cytox. CD4+	SRP14	16.7342	0.232235	7.38147e-63	1.37375e-61
47262	cytox. CD4+	MAF	16.6944	1.34885	1.43944e-62	2.66207e-61
47263	cytox. CD4+	TMEM135	16.648	0.594417	3.12986e-62	5.77726e-61
47264	cytox. CD4+	CD37	16.6431	0.435701	3.39504e-62	6.24921e-61
47265	cytox. CD4+	ACAP1	16.6424	0.406719	3.43374e-62	6.31551e-61
47266	cytox. CD4+	ZBTB20	16.589	0.499439	8.3688e-62	1.52492e-60
47267	cytox. CD4+	SOS1	16.5686	0.644019	1.17528e-61	2.13822e-60
47268	cytox. CD4+	TBL1X	16.5679	0.722677	1.18987e-61	2.16309e-60
47269	cytox. CD4+	ANKRD44	16.5363	0.353709	2.01059e-61	3.64104e-60
47270	cytox. CD4+	DDX3X	16.5164	0.357156	2.79668e-61	5.04517e-60
47271	cytox. CD4+	KIAA0319L	16.4804	0.610584	5.07437e-61	9.10522e-60
47272	cytox. CD4+	CAMK4	16.4795	0.465617	5.14883e-61	9.23179e-60
47273	cytox. CD4+	MSN	16.4437	0.276507	9.30202e-61	1.65773e-59
47274	cytox. CD4+	VPS8	16.3959	0.532085	2.04615e-60	3.63e-59
47275	cytox. CD4+	CREM	16.3205	0.534837	7.05307e-60	1.24096e-58
47276	cytox. CD4+	SLC2A3	16.2971	0.495213	1.0354e-59	1.81631e-58
47277	cytox. CD4+	RNF145	16.2756	0.434695	1.47104e-59	2.57285e-58
47278	cytox. CD4+	APOL6	16.2749	0.412735	1.48884e-59	2.60203e-58
47279	cytox. CD4+	GNAQ	16.2527	0.426667	2.13843e-59	3.72074e-58
47280	cytox. CD4+	MYL12A	16.242	0.339716	2.54634e-59	4.4272e-58
47281	cytox. CD4+	PAG1	16.2049	0.419996	4.65416e-59	8.06812e-58
47282	cytox. CD4+	RGS10	16.1799	0.332064	6.99523e-59	1.20997e-57
47283	cytox. CD4+	YPEL3	16.1671	0.718037	8.60527e-59	1.48409e-57
47284	cytox. CD4+	HDAC4	16.0653	0.616667	4.46515e-58	7.60044e-57
47285	cytox. CD4+	MACF1	16.0595	0.332449	4.90697e-58	8.34647e-57
47286	cytox. CD4+	HCLS1	16.0568	0.267231	5.121e-58	8.70422e-57
47287	cytox. CD4+	ARID5B	16.0382	0.543596	6.91234e-58	1.16983e-56
47288	cytox. CD4+	LCK	16.0115	0.358072	1.06294e-57	1.7963e-56
47289	cytox. CD4+	PHTF2	15.9337	0.540833	3.69888e-57	6.22407e-56
47290	cytox. CD4+	SRGN	15.8091	0.357707	2.69295e-56	4.46433e-55
47291	cytox. CD4+	FGD3	15.8084	0.516185	2.72485e-56	4.51404e-55
47292	cytox. CD4+	SAMD9	15.7312	0.628676	9.24472e-56	1.52079e-54
47293	cytox. CD4+	DDX60L	15.711	1.14009	1.27196e-55	2.08367e-54
47294	cytox. CD4+	GIMAP5	15.7092	0.711386	1.30879e-55	2.14252e-54
47295	cytox. CD4+	S100A10	15.6957	0.520597	1.6194e-55	2.64731e-54
47296	cytox. CD4+	ERO1A	15.589	0.335309	8.6508e-55	1.39576e-53
47297	cytox. CD4+	HERC1	15.581	0.380115	9.80441e-55	1.57864e-53
47298	cytox. CD4+	CTSS	15.5743	0.593489	1.08886e-54	1.752e-53
47299	cytox. CD4+	THEMIS	15.5382	0.450271	1.91203e-54	3.05977e-53
47300	cytox. CD4+	HSPA5	15.4724	0.474957	5.32835e-54	8.48065e-53
47301	cytox. CD4+	SUCLG2	15.4682	0.374571	5.68881e-54	9.04214e-53
47302	cytox. CD4+	TMSB4X	15.4467	0.329142	7.94065e-54	1.25704e-52
47303	cytox. CD4+	TPT1	15.4274	0.186246	1.07062e-53	1.68916e-52
47304	cytox. CD4+	TRAM1	15.4022	0.379674	1.58271e-53	2.49208e-52
47305	cytox. CD4+	IFI6	15.402	0.77005	1.58767e-53	2.49821e-52
47306	cytox. CD4+	RPL10	15.3991	0.201635	1.66015e-53	2.61052e-52
47307	cytox. CD4+	BIRC3	15.3989	0.493678	1.66566e-53	2.61743e-52
47308	cytox. CD4+	ATP8B4	15.3492	0.746856	3.58677e-53	5.61378e-52
47309	cytox. CD4+	IL2RB	15.2824	0.487776	1.00257e-52	1.56188e-51
47310	cytox. CD4+	ABHD17A	15.2704	0.494472	1.20414e-52	1.87343e-51
47311	cytox. CD4+	CSTB	15.2635	0.319814	1.33848e-52	2.07968e-51
47312	cytox. CD4+	PYHIN1	15.2598	0.780717	1.41595e-52	2.1986e-51
47313	cytox. CD4+	VAMP8	15.2183	0.431517	2.6726e-52	4.12534e-51
47314	cytox. CD4+	SENP7	15.2101	0.454324	3.02885e-52	4.66911e-51
47315	cytox. CD4+	IQGAP2	15.2044	0.438231	3.30865e-52	5.09043e-51
47316	cytox. CD4+	GLIPR1	15.1669	0.750116	5.85366e-52	8.98835e-51
47317	cytox. CD4+	IRF1	15.1641	0.428921	6.10975e-52	9.36935e-51
47318	cytox. CD4+	SYTL3	15.0854	0.526701	2.02003e-51	3.06377e-50
47319	cytox. CD4+	ATP2B4	15.0365	0.442246	4.23539e-51	6.37449e-50
47320	cytox. CD4+	VPS13B	15.016	0.326557	5.76896e-51	8.6494e-50
47321	cytox. CD4+	ACYP2	14.9922	0.569245	8.2585e-51	1.2327e-49
47322	cytox. CD4+	RAB7A	14.9752	0.283172	1.06581e-50	1.58785e-49
47323	cytox. CD4+	CDK2AP2	14.9702	0.409855	1.14996e-50	1.71104e-49
47324	cytox. CD4+	SAT1	14.9526	0.55858	1.49725e-50	2.21936e-49
47325	cytox. CD4+	BIRC6	14.9504	0.24368	1.54857e-50	2.29399e-49
47326	cytox. CD4+	MEAK7	14.9498	0.883442	1.56182e-50	2.31215e-49
47327	cytox. CD4+	CARD16	14.9449	0.886689	1.68192e-50	2.48684e-49
47328	cytox. CD4+	AC124248.1	14.9191	1.29856	2.47704e-50	3.64871e-49
47329	cytox. CD4+	KLF13	14.9132	0.336939	2.70634e-50	3.98398e-49
47330	cytox. CD4+	GLG1	14.8798	0.393604	4.45858e-50	6.51855e-49
47331	cytox. CD4+	BABAM2	14.8435	0.34757	7.66196e-50	1.11604e-48
47332	cytox. CD4+	LY6E	14.8222	0.391024	1.05282e-49	1.53259e-48
47333	cytox. CD4+	LAT	14.8139	0.369567	1.19129e-49	1.73201e-48
47334	cytox. CD4+	RPL11	14.7711	0.153714	2.24849e-49	3.25498e-48
47335	cytox. CD4+	RPS29	14.7526	0.132484	2.9602e-49	4.27476e-48
47336	cytox. CD4+	AL138828.1	14.7344	1.29964	3.87349e-49	5.57309e-48
47337	cytox. CD4+	AL645568.1	14.7325	0.794668	3.9847e-49	5.72959e-48
47338	cytox. CD4+	RASAL3	14.6894	0.468628	7.53937e-49	1.07881e-47
47339	cytox. CD4+	ARHGAP15	14.6844	0.307343	8.11745e-49	1.16082e-47
47340	cytox. CD4+	CRTC3	14.6789	0.385657	8.79933e-49	1.25757e-47
47341	cytox. CD4+	CASP4	14.6759	0.551395	9.19544e-49	1.31338e-47
47342	cytox. CD4+	COX10-AS1	14.6732	0.58488	9.57602e-49	1.36691e-47
47343	cytox. CD4+	DUSP5	14.6362	0.669746	1.65079e-48	2.34642e-47
47344	cytox. CD4+	RPS6KA5	14.6267	0.442982	1.89798e-48	2.69288e-47
47345	cytox. CD4+	HECW2	14.5746	1.28957	4.07626e-48	5.74192e-47
47346	cytox. CD4+	OXNAD1	14.5646	0.329094	4.71522e-48	6.63403e-47
47347	cytox. CD4+	HECW2-AS1	14.5265	0.882366	8.23663e-48	1.15401e-46
47348	cytox. CD4+	EML4	14.5251	0.376814	8.40623e-48	1.17707e-46
47349	cytox. CD4+	CUL3	14.5007	0.280143	1.19965e-47	1.67581e-46
47350	cytox. CD4+	ITPR1	14.497	0.368443	1.26649e-47	1.76813e-46
47351	cytox. CD4+	IL2RA	14.4902	0.531502	1.39689e-47	1.94671e-46
47352	cytox. CD4+	DDX17	14.4662	0.255324	1.98023e-47	2.7515e-46
47353	cytox. CD4+	AP003086.1	14.4397	0.832911	2.91305e-47	4.02861e-46
47354	cytox. CD4+	GBP2	14.4303	0.384643	3.3366e-47	4.60353e-46
47355	cytox. CD4+	AC004687.1	14.4159	0.570213	4.1134e-47	5.65538e-46
47356	cytox. CD4+	MMP25-AS1	14.4129	0.923781	4.29239e-47	5.89803e-46
47357	cytox. CD4+	DRAP1	14.3822	0.281852	6.69386e-47	9.15503e-46
47358	cytox. CD4+	MAST4	14.3228	0.495328	1.57544e-46	2.13482e-45
47359	cytox. CD4+	IL16	14.2733	0.877174	3.20873e-46	4.30588e-45
47360	cytox. CD4+	RASA2	14.2403	0.336166	5.15369e-46	6.90406e-45
47361	cytox. CD4+	H3F3A	14.2399	0.226824	5.18313e-46	6.93956e-45
47362	cytox. CD4+	OSTF1	14.2216	0.321125	6.72491e-46	8.97316e-45
47363	cytox. CD4+	FRMD4B	14.2079	0.477403	8.18037e-46	1.08967e-44
47364	cytox. CD4+	ITGB2	14.1484	0.373894	1.90942e-45	2.5277e-44
47365	cytox. CD4+	MIAT	14.1036	0.971394	3.60634e-45	4.74738e-44
47366	cytox. CD4+	PTDSS1	14.086	0.380804	4.63162e-45	6.08343e-44
47367	cytox. CD4+	SETX	14.0755	0.329362	5.37334e-45	7.04193e-44
47368	cytox. CD4+	FUT8	14.0374	0.340361	9.19778e-45	1.19938e-43
47369	cytox. CD4+	PPP2R5C	14.0361	0.279713	9.376e-45	1.22194e-43
47370	cytox. CD4+	ARPC3	14.0298	0.1926	1.02409e-44	1.33024e-43
47371	cytox. CD4+	PSME1	14.028	0.246157	1.05127e-44	1.36479e-43
47372	cytox. CD4+	REEP5	13.9996	0.308689	1.56809e-44	2.02569e-43
47373	cytox. CD4+	VMP1	13.9953	0.259646	1.6652e-44	2.14996e-43
47374	cytox. CD4+	MTRNR2L12	13.9417	0.220103	3.5361e-44	4.52821e-43
47375	cytox. CD4+	TBC1D10C	13.9013	0.620704	6.22123e-44	7.92356e-43
47376	cytox. CD4+	MFHAS1	13.8635	0.424047	1.05379e-43	1.33491e-42
47377	cytox. CD4+	ELF1	13.863	0.250118	1.06107e-43	1.34342e-42
47378	cytox. CD4+	TIMP1	13.8623	1.18924	1.07134e-43	1.35568e-42
47379	cytox. CD4+	XYLT1	13.8087	0.594819	2.25883e-43	2.8385e-42
47380	cytox. CD4+	GIMAP6	13.7617	0.879208	4.33268e-43	5.40987e-42
47381	cytox. CD4+	EIF4G3	13.7531	0.343252	4.87843e-43	6.08162e-42
47382	cytox. CD4+	RAPGEF6	13.7492	0.303307	5.15145e-43	6.41858e-42
47383	cytox. CD4+	RPS6KA3	13.7361	0.359142	6.17213e-43	7.67406e-42
47384	cytox. CD4+	TMEM156	13.7217	0.440278	7.53009e-43	9.34271e-42
47385	cytox. CD4+	GSAP	13.7143	1.28853	8.34004e-43	1.03313e-41
47386	cytox. CD4+	SP110	13.711	0.377602	8.7289e-43	1.08016e-41
47387	cytox. CD4+	MIR4435-2HG	13.7064	0.67249	9.29436e-43	1.14912e-41
47388	cytox. CD4+	ANTXR2	13.7045	0.572882	9.54291e-43	1.17841e-41
47389	cytox. CD4+	CSDE1	13.6731	0.229861	1.47082e-42	1.80865e-41
47390	cytox. CD4+	CAB39	13.6606	0.285315	1.74524e-42	2.14052e-41
47391	cytox. CD4+	RAB11FIP1	13.6566	0.35821	1.84354e-42	2.25873e-41
47392	cytox. CD4+	STAU2	13.6163	0.364077	3.20333e-42	3.91252e-41
47393	cytox. CD4+	ATP5F1E	13.6106	0.190486	3.46228e-42	4.2266e-41
47394	cytox. CD4+	SH3KBP1	13.5815	0.274443	5.15309e-42	6.27765e-41
47395	cytox. CD4+	PDE7A	13.5651	0.336011	6.44957e-42	7.84081e-41
47396	cytox. CD4+	SAMD9L	13.5544	0.564954	7.45776e-42	9.03846e-41
47397	cytox. CD4+	LINC01943	13.5249	0.885508	1.11511e-41	1.3466e-40
47398	cytox. CD4+	PARP15	13.458	0.654244	2.76469e-41	3.31144e-40
47399	cytox. CD4+	AF165147.1	13.4304	1.11238	4.01427e-41	4.79349e-40
47400	cytox. CD4+	COMMD7	13.4237	0.325359	4.39248e-41	5.2398e-40
47401	cytox. CD4+	SRPK2	13.3879	0.306064	7.11583e-41	8.46273e-40
47402	cytox. CD4+	SEMA4D	13.3143	0.345986	1.91077e-40	2.24073e-39
47403	cytox. CD4+	COX4I1	13.3142	0.169608	1.91448e-40	2.24396e-39
47404	cytox. CD4+	ZNHIT1	13.2995	0.314984	2.32893e-40	2.71889e-39
47405	cytox. CD4+	RPL14	13.2975	0.155189	2.39196e-40	2.78833e-39
47406	cytox. CD4+	EXOC6B	13.2907	0.707641	2.6223e-40	3.05532e-39
47407	cytox. CD4+	LINC02328	13.2852	0.805656	2.81985e-40	3.28387e-39
47408	cytox. CD4+	ATG16L1	13.275	0.843805	3.23076e-40	3.75311e-39
47409	cytox. CD4+	ODAPH	13.2618	2.15022	3.85281e-40	4.4625e-39
47410	cytox. CD4+	TAPBP	13.2603	0.283886	3.93235e-40	4.55015e-39
47411	cytox. CD4+	SMYD3	13.2183	0.40007	6.88117e-40	7.93494e-39
47412	cytox. CD4+	DDX60	13.2076	0.965236	7.92733e-40	9.12787e-39
47413	cytox. CD4+	GBP5	13.1837	0.425345	1.08859e-39	1.24856e-38
47414	cytox. CD4+	AC018816.1	13.1724	0.419354	1.26511e-39	1.4496e-38
47415	cytox. CD4+	UFC1	13.1702	0.26101	1.30198e-39	1.49113e-38
47416	cytox. CD4+	CTSD	13.097	0.599395	3.42751e-39	3.90076e-38
47417	cytox. CD4+	STX3	13.0899	1.35364	3.76123e-39	4.27849e-38
47418	cytox. CD4+	VPS54	13.0714	0.444719	4.79538e-39	5.44171e-38
47419	cytox. CD4+	RPL31	13.0639	0.151898	5.29691e-39	6.00214e-38
47420	cytox. CD4+	NCOA2	13.0474	0.293127	6.57368e-39	7.431e-38
47421	cytox. CD4+	VAMP5	13.0134	0.370846	1.02694e-38	1.15532e-37
47422	cytox. CD4+	MYO9B	13.0072	0.373364	1.11301e-38	1.24857e-37
47423	cytox. CD4+	MXD4	12.9632	1.07903	1.97894e-38	2.20419e-37
47424	cytox. CD4+	CDC14A	12.9604	0.371681	2.05241e-38	2.28495e-37
47425	cytox. CD4+	SUSD6	12.9314	0.3946	2.9932e-38	3.32446e-37
47426	cytox. CD4+	CUTA	12.9156	0.338207	3.6767e-38	4.0759e-37
47427	cytox. CD4+	C5orf56	12.9109	0.432071	3.90706e-38	4.32924e-37
47428	cytox. CD4+	RASA1	12.9026	0.376824	4.35321e-38	4.81906e-37
47429	cytox. CD4+	ICAM3	12.8698	0.418088	6.65935e-38	7.33745e-37
47430	cytox. CD4+	KAT2B	12.8648	0.610715	7.10221e-38	7.81442e-37
47431	cytox. CD4+	GPSM3	12.857	0.246527	7.85607e-38	8.6358e-37
47432	cytox. CD4+	PPFIBP1	12.8521	0.948506	8.37341e-38	9.20019e-37
47433	cytox. CD4+	LINC01871	12.8461	0.76209	9.04791e-38	9.93202e-37
47434	cytox. CD4+	PCED1B	12.8233	0.51554	1.21395e-37	1.32885e-36
47435	cytox. CD4+	SCP2	12.822	0.288795	1.23482e-37	1.35106e-36
47436	cytox. CD4+	TNRC6B	12.809	0.24748	1.45986e-37	1.59432e-36
47437	cytox. CD4+	MFSD14A	12.772	0.332157	2.35105e-37	2.5581e-36
47438	cytox. CD4+	GZMB	12.7712	0.751842	2.37367e-37	2.58151e-36
47439	cytox. CD4+	VCP	12.7137	0.223436	4.96233e-37	5.35722e-36
47440	cytox. CD4+	SEC24D	12.698	0.680834	6.06599e-37	6.53671e-36
47441	cytox. CD4+	RNASEK	12.6956	0.278397	6.25735e-37	6.73983e-36
47442	cytox. CD4+	CTLA4	12.6495	0.846031	1.12633e-36	1.2049e-35
47443	cytox. CD4+	PDE4B	12.6226	0.691175	1.58526e-36	1.68817e-35
47444	cytox. CD4+	CSF1	12.6083	1.05557	1.90037e-36	2.02099e-35
47445	cytox. CD4+	ANKRD12	12.5935	0.261614	2.29241e-36	2.42913e-35
47446	cytox. CD4+	VPS13C	12.57	0.268661	3.08761e-36	3.26e-35
47447	cytox. CD4+	TANK	12.5584	0.243347	3.57427e-36	3.76876e-35
47448	cytox. CD4+	SARAF	12.5509	0.220514	3.92779e-36	4.13595e-35
47449	cytox. CD4+	CAPZB	12.5458	0.164653	4.18989e-36	4.40209e-35
47450	cytox. CD4+	LMBRD1	12.5365	0.39603	4.71342e-36	4.94331e-35
47451	cytox. CD4+	AC112206.2	12.5156	2.2819	6.13317e-36	6.40945e-35
47452	cytox. CD4+	IL10RA	12.5154	0.66998	6.14903e-36	6.42178e-35
47453	cytox. CD4+	PHYKPL	12.5091	0.425455	6.65753e-36	6.93279e-35
47454	cytox. CD4+	NCF4	12.4914	0.65473	8.3169e-36	8.63021e-35
47455	cytox. CD4+	WDR26	12.4248	0.336978	1.91612e-35	1.96748e-34
47456	cytox. CD4+	GOLPH3	12.4088	0.269477	2.34063e-35	2.39604e-34
47457	cytox. CD4+	DOCK2	12.4063	0.195199	2.41687e-35	2.47193e-34
47458	cytox. CD4+	WDR7	12.4045	0.310596	2.46941e-35	2.52457e-34
47459	cytox. CD4+	RTF2	12.3945	0.272468	2.79876e-35	2.85631e-34
47460	cytox. CD4+	EDF1	12.357	0.204171	4.46376e-35	4.53784e-34
47461	cytox. CD4+	TSPOAP1-AS1	12.3458	0.392317	5.13444e-35	5.20839e-34
47462	cytox. CD4+	MAN1C1	12.3239	1.1828	6.73351e-35	6.82166e-34
47463	cytox. CD4+	ZBTB1	12.228	0.329699	2.20277e-34	2.20408e-33
47464	cytox. CD4+	ARPC1B	12.2149	0.183106	2.58759e-34	2.58473e-33
47465	cytox. CD4+	TRAPPC10	12.1958	0.269238	3.27281e-34	3.25676e-33
47466	cytox. CD4+	MAL	12.1825	0.678016	3.85208e-34	3.82186e-33
47467	cytox. CD4+	CTNNB1	12.1609	0.331484	5.02313e-34	4.96905e-33
47468	cytox. CD4+	ZNF282	12.1405	0.75746	6.44227e-34	6.36221e-33
47469	cytox. CD4+	CD44	12.0775	0.58315	1.38932e-33	1.36404e-32
47470	cytox. CD4+	ADA2	12.0718	1.23925	1.48853e-33	1.45962e-32
47471	cytox. CD4+	TGFBR3	12.056	1.35557	1.8027e-33	1.76254e-32
47472	cytox. CD4+	CCDC88C	12.0533	0.286828	1.86315e-33	1.82013e-32
47473	cytox. CD4+	TMED5	12.0357	0.406104	2.30804e-33	2.24914e-32
47474	cytox. CD4+	CD3G	12.0277	0.210989	2.54168e-33	2.47477e-32
47475	cytox. CD4+	YME1L1	12.0264	0.21079	2.5806e-33	2.51162e-32
47476	cytox. CD4+	SRGAP2	12.015	0.478923	2.96223e-33	2.87949e-32
47477	cytox. CD4+	G3BP2	12.0146	0.27576	2.97816e-33	2.89378e-32
47478	cytox. CD4+	CD40LG	12.0076	0.857361	3.23999e-33	3.14429e-32
47479	cytox. CD4+	CHST12	12.0072	0.746114	3.25753e-33	3.16e-32
47480	cytox. CD4+	RNF38	11.9881	0.308267	4.1014e-33	3.97042e-32
47481	cytox. CD4+	ACTN4	11.987	0.29972	4.15641e-33	4.02203e-32
47482	cytox. CD4+	PLEKHA2	11.9658	0.449225	5.37023e-33	5.17743e-32
47483	cytox. CD4+	NEDD9	11.9587	0.389115	5.8459e-33	5.63372e-32
47484	cytox. CD4+	HAPLN3	11.9508	0.598024	6.4277e-33	6.18933e-32
47485	cytox. CD4+	PLCL1	11.9447	1.01212	6.91983e-33	6.65503e-32
47486	cytox. CD4+	PNRC1	11.9344	0.353439	7.82983e-33	7.51792e-32
47487	cytox. CD4+	DISC1	11.9314	0.596401	8.11911e-33	7.78931e-32
47488	cytox. CD4+	ZNF652	11.8822	0.626502	1.46532e-32	1.39612e-31
47489	cytox. CD4+	KMT5B	11.8761	0.508501	1.57605e-32	1.50101e-31
47490	cytox. CD4+	SND1	11.8609	0.256189	1.89015e-32	1.79362e-31
47491	cytox. CD4+	SYNE1	11.8525	0.52606	2.08987e-32	1.98154e-31
47492	cytox. CD4+	TPM4	11.8262	0.218856	2.85626e-32	2.70277e-31
47493	cytox. CD4+	SLAMF1	11.8219	0.374655	3.00626e-32	2.84356e-31
47494	cytox. CD4+	DOCK9	11.8087	0.485159	3.51778e-32	3.32205e-31
47495	cytox. CD4+	TAX1BP1	11.7951	0.204702	4.1375e-32	3.90572e-31
47496	cytox. CD4+	GPR174	11.7714	0.511406	5.48146e-32	5.15784e-31
47497	cytox. CD4+	TRIP12	11.7634	0.231689	6.02698e-32	5.66209e-31
47498	cytox. CD4+	SATB1	11.7576	0.350781	6.4517e-32	6.05384e-31
47499	cytox. CD4+	RSAD2	11.7571	1.31579	6.49053e-32	6.08784e-31
47500	cytox. CD4+	ATP11B	11.7317	0.263206	8.7637e-32	8.2069e-31
47501	cytox. CD4+	EVI2A	11.7105	0.502689	1.12642e-31	1.05276e-30
47502	cytox. CD4+	RASSF5	11.7073	0.309954	1.16962e-31	1.09183e-30
47503	cytox. CD4+	MAN1A2	11.6718	0.328686	1.77657e-31	1.64925e-30
47504	cytox. CD4+	ARID4B	11.6615	0.190948	2.0049e-31	1.85828e-30
47505	cytox. CD4+	LAIR1	11.6405	0.921254	2.56648e-31	2.37319e-30
47506	cytox. CD4+	DENND4C	11.6385	0.382554	2.627e-31	2.42724e-30
47507	cytox. CD4+	RAB1A	11.6285	0.239971	2.95347e-31	2.72674e-30
47508	cytox. CD4+	IL9R	11.6254	1.57991	3.06292e-31	2.82557e-30
47509	cytox. CD4+	CD99	11.6161	0.229228	3.41383e-31	3.14436e-30
47510	cytox. CD4+	TBC1D22A	11.581	0.25253	5.14478e-31	4.72757e-30
47511	cytox. CD4+	ITPR2	11.5624	0.324512	6.39282e-31	5.85839e-30
47512	cytox. CD4+	THADA	11.554	0.338481	7.04576e-31	6.4492e-30
47513	cytox. CD4+	CELF2	11.534	0.183414	8.89095e-31	8.10976e-30
47514	cytox. CD4+	VAV1	11.4947	0.415244	1.40334e-30	1.27166e-29
47515	cytox. CD4+	UBR1	11.4852	0.269343	1.56508e-30	1.41604e-29
47516	cytox. CD4+	HERC4	11.4805	0.246582	1.65339e-30	1.49479e-29
47517	cytox. CD4+	COX7C	11.4213	0.143282	3.27402e-30	2.94187e-29
47518	cytox. CD4+	TMED10	11.4017	0.270758	4.10063e-30	3.67619e-29
47519	cytox. CD4+	EIF3G	11.4005	0.234328	4.15685e-30	3.72517e-29
47520	cytox. CD4+	RPS27A	11.3726	0.107469	5.72321e-30	5.11717e-29
47521	cytox. CD4+	NDFIP1	11.3558	0.23373	6.93735e-30	6.19098e-29
47522	cytox. CD4+	SRGAP2C	11.3555	0.489436	6.96374e-30	6.20982e-29
47523	cytox. CD4+	PSAP	11.3553	0.438589	6.97914e-30	6.22119e-29
47524	cytox. CD4+	ERP44	11.3242	0.242828	9.95604e-30	8.83129e-29
47525	cytox. CD4+	EEF1A1	11.3231	0.203917	1.00829e-29	8.94049e-29
47526	cytox. CD4+	ST3GAL5	11.3213	0.959624	1.02905e-29	9.12107e-29
47527	cytox. CD4+	AFF4	11.295	0.301624	1.38922e-29	1.22489e-28
47528	cytox. CD4+	FOXP1	11.2882	0.393261	1.50014e-29	1.3207e-28
47529	cytox. CD4+	TM2D1	11.2809	0.256334	1.63149e-29	1.4342e-28
47530	cytox. CD4+	LAMTOR4	11.2377	0.226767	2.66287e-29	2.32263e-28
47531	cytox. CD4+	PSME4	11.2113	0.310802	3.58826e-29	3.11592e-28
47532	cytox. CD4+	P2RY8	11.1956	0.580091	4.28571e-29	3.71744e-28
47533	cytox. CD4+	CEACAM1	11.1857	1.50567	4.79148e-29	4.14393e-28
47534	cytox. CD4+	HSH2D	11.1849	0.714024	4.83321e-29	4.17694e-28
47535	cytox. CD4+	PICALM	11.1793	0.253474	5.15114e-29	4.45007e-28
47536	cytox. CD4+	JAK3	11.1742	0.243336	5.45115e-29	4.7058e-28
47537	cytox. CD4+	RPL13	11.1738	0.10046	5.47695e-29	4.72633e-28
47538	cytox. CD4+	YTHDF3	11.1738	0.310966	5.48049e-29	4.72765e-28
47539	cytox. CD4+	CDK17	11.1581	0.291061	6.53524e-29	5.62514e-28
47540	cytox. CD4+	FYCO1	11.1565	0.794175	6.65289e-29	5.72012e-28
47541	cytox. CD4+	EVA1B	11.142	0.758963	7.83582e-29	6.71756e-28
47542	cytox. CD4+	TRADD	11.1219	0.356838	9.81698e-29	8.40374e-28
47543	cytox. CD4+	RICTOR	11.058	0.243707	2.00512e-28	1.7053e-27
47544	cytox. CD4+	TMC6	11.0578	0.584601	2.00856e-28	1.70761e-27
47545	cytox. CD4+	DOCK10	11.0277	0.21721	2.80929e-28	2.37719e-27
47546	cytox. CD4+	RUNX1	11.0229	0.415784	2.9642e-28	2.50737e-27
47547	cytox. CD4+	HS3ST3B1	11.0202	0.707247	3.05303e-28	2.57972e-27
47548	cytox. CD4+	PTPN2	10.9538	0.191562	6.37479e-28	5.35191e-27
47549	cytox. CD4+	UBE2H	10.9211	0.314931	9.13479e-28	7.62821e-27
47550	cytox. CD4+	RPS19	10.9082	0.130871	1.05377e-27	8.79351e-27
47551	cytox. CD4+	IL27RA	10.9047	0.335125	1.09449e-27	9.13007e-27
47552	cytox. CD4+	SIDT1	10.8974	0.605511	1.18549e-27	9.87517e-27
47553	cytox. CD4+	CASP1	10.8788	0.851167	1.4552e-27	1.21004e-26
47554	cytox. CD4+	ARRB1	10.8347	0.835026	2.35808e-27	1.95322e-26
47555	cytox. CD4+	STK10	10.8156	0.299996	2.9033e-27	2.39724e-26
47556	cytox. CD4+	POU2F2	10.7934	0.659782	3.69779e-27	3.03831e-26
47557	cytox. CD4+	STX8	10.7599	0.325945	5.32511e-27	4.35866e-26
47558	cytox. CD4+	UBE2W	10.7496	0.319544	5.95321e-27	4.86431e-26
47559	cytox. CD4+	CLIC1	10.7427	0.186018	6.41724e-27	5.238e-26
47560	cytox. CD4+	C9orf16	10.7303	0.173577	7.33679e-27	5.9782e-26
47561	cytox. CD4+	IKBKE	10.7239	0.45207	7.85875e-27	6.39244e-26
47562	cytox. CD4+	LAMTOR5	10.696	0.229972	1.06247e-26	8.60657e-26
47563	cytox. CD4+	NCKAP1L	10.6833	0.26618	1.2188e-26	9.84921e-26
47564	cytox. CD4+	BCAS3	10.6788	0.424646	1.27951e-26	1.03292e-25
47565	cytox. CD4+	CD164	10.6688	0.180069	1.42476e-26	1.14702e-25
47566	cytox. CD4+	TAOK3	10.6686	0.177475	1.42698e-26	1.14842e-25
47567	cytox. CD4+	KDM4C	10.6675	0.219228	1.44385e-26	1.1612e-25
47568	cytox. CD4+	GPCPD1	10.662	0.262345	1.53252e-26	1.23167e-25
47569	cytox. CD4+	OPTN	10.6596	0.28198	1.57261e-26	1.26302e-25
47570	cytox. CD4+	RNF19A	10.6164	0.281816	2.5001e-26	1.99431e-25
47571	cytox. CD4+	SLC35D2	10.5553	1.01675	4.80072e-26	3.80243e-25
47572	cytox. CD4+	EPB41	10.5311	0.355188	6.21346e-26	4.90817e-25
47573	cytox. CD4+	JAK1	10.5279	0.177889	6.42709e-26	5.07352e-25
47574	cytox. CD4+	CSTF2T	10.4777	0.573196	1.09416e-25	8.56826e-25
47575	cytox. CD4+	FBXL20	10.4445	0.362074	1.55342e-25	1.21083e-24
47576	cytox. CD4+	JARID2	10.4241	0.26765	1.92566e-25	1.49651e-24
47577	cytox. CD4+	STT3B	10.4129	0.200954	2.16456e-25	1.67884e-24
47578	cytox. CD4+	CCDC18-AS1	10.4091	0.321532	2.25274e-25	1.74608e-24
47579	cytox. CD4+	TTC14	10.3984	0.332318	2.52101e-25	1.95098e-24
47580	cytox. CD4+	SLC12A6	10.3874	0.500135	2.8301e-25	2.18854e-24
47581	cytox. CD4+	IFI44	10.3842	0.901794	2.92608e-25	2.26127e-24
47582	cytox. CD4+	PDLIM2	10.3827	1.04943	2.97297e-25	2.29675e-24
47583	cytox. CD4+	NME7	10.3348	0.50201	4.90332e-25	3.76824e-24
47584	cytox. CD4+	UQCR11	10.3336	0.158328	4.9651e-25	3.81322e-24
47585	cytox. CD4+	MBNL1	10.333	0.198594	4.99816e-25	3.83736e-24
47586	cytox. CD4+	GMDS-DT	10.3169	0.410498	5.90879e-25	4.52911e-24
47587	cytox. CD4+	WIPF1	10.313	0.166854	6.15189e-25	4.71238e-24
47588	cytox. CD4+	GALK2	10.309	0.418543	6.41335e-25	4.90946e-24
47589	cytox. CD4+	COP1	10.2956	0.203779	7.37877e-25	5.64115e-24
47590	cytox. CD4+	LGALS1	10.2943	0.449439	7.47959e-25	5.71637e-24
47591	cytox. CD4+	BTAF1	10.247	0.278934	1.22065e-24	9.24488e-24
47592	cytox. CD4+	CTSC	10.2382	0.235658	1.33769e-24	1.01183e-23
47593	cytox. CD4+	NOP53	10.2354	0.153895	1.37561e-24	1.03951e-23
47594	cytox. CD4+	CNN2	10.2344	0.328893	1.39079e-24	1.05064e-23
47595	cytox. CD4+	SPN	10.2281	0.325403	1.48472e-24	1.12088e-23
47596	cytox. CD4+	GORASP2	10.2091	0.332664	1.80583e-24	1.35893e-23
47597	cytox. CD4+	CASP8	10.1979	0.329546	2.02562e-24	1.52287e-23
47598	cytox. CD4+	SEC31A	10.186	0.211607	2.29064e-24	1.71992e-23
47599	cytox. CD4+	LINC02798	10.1677	1.54082	2.76384e-24	2.07257e-23
47600	cytox. CD4+	POLD4	10.1676	0.265649	2.76752e-24	2.07467e-23
47601	cytox. CD4+	LUZP1	10.1631	0.442353	2.89824e-24	2.1699e-23
47602	cytox. CD4+	SOD1	10.1573	0.225706	3.07495e-24	2.29927e-23
47603	cytox. CD4+	ACP6	10.1537	0.998545	3.19071e-24	2.38431e-23
47604	cytox. CD4+	CORO1B	10.1409	0.344456	3.6368e-24	2.71508e-23
47605	cytox. CD4+	CARD8	10.1394	0.194619	3.69304e-24	2.75619e-23
47606	cytox. CD4+	ZNF394	10.1298	0.495066	4.0755e-24	3.03777e-23
47607	cytox. CD4+	PRF1	10.1118	0.912616	4.89896e-24	3.64463e-23
47608	cytox. CD4+	BRI3	10.1054	0.215794	5.22645e-24	3.88704e-23
47609	cytox. CD4+	TRAPPC1	10.0961	0.192587	5.74584e-24	4.2612e-23
47610	cytox. CD4+	YES1	10.0848	0.343365	6.44903e-24	4.77366e-23
47611	cytox. CD4+	IFNAR2	10.0597	0.28228	8.32254e-24	6.13921e-23
47612	cytox. CD4+	CCR2	10.0552	2.34891	8.71626e-24	6.42763e-23
47613	cytox. CD4+	KCNQ1	10.0412	1.16389	1.00449e-23	7.38429e-23
47614	cytox. CD4+	RBBP6	10.0392	0.197049	1.02554e-23	7.53428e-23
47615	cytox. CD4+	BTBD9	10.0308	0.34019	1.11645e-23	8.19452e-23
47616	cytox. CD4+	TMEM59	10.0118	0.196044	1.35289e-23	9.89592e-23
47617	cytox. CD4+	COX7B	10.0101	0.182398	1.3764e-23	1.00616e-22
47618	cytox. CD4+	CKLF	9.99974	0.202105	1.52801e-23	1.11595e-22
47619	cytox. CD4+	SEL1L3	9.9727	0.429029	2.00687e-23	1.45664e-22
47620	cytox. CD4+	ARG2	9.97112	0.86422	2.03926e-23	1.47969e-22
47621	cytox. CD4+	VPS13D	9.96871	0.362806	2.08934e-23	1.51463e-22
47622	cytox. CD4+	IL6ST	9.95953	0.304258	2.29145e-23	1.65807e-22
47623	cytox. CD4+	ABRACL	9.94823	0.192407	2.567e-23	1.85575e-22
47624	cytox. CD4+	FBXW7	9.92644	0.216008	3.19459e-23	2.30379e-22
47625	cytox. CD4+	ZMYND8	9.90899	0.239362	3.80462e-23	2.737e-22
47626	cytox. CD4+	RPL24	9.90639	0.118383	3.90503e-23	2.80837e-22
47627	cytox. CD4+	GSK3B	9.903	0.226992	4.03962e-23	2.90339e-22
47628	cytox. CD4+	SEC61A1	9.90263	0.341401	4.05464e-23	2.9133e-22
47629	cytox. CD4+	FYN	9.89015	0.20548	4.59355e-23	3.29347e-22
47630	cytox. CD4+	CLEC2B	9.8854	0.391096	4.81661e-23	3.44897e-22
47631	cytox. CD4+	SMAP1	9.88251	0.177607	4.95773e-23	3.54809e-22
47632	cytox. CD4+	DTNB	9.87703	0.419268	5.23597e-23	3.74379e-22
47633	cytox. CD4+	TCF25	9.86077	0.175509	6.15773e-23	4.38687e-22
47634	cytox. CD4+	IL3RA	9.85345	1.13679	6.62333e-23	4.71714e-22
47635	cytox. CD4+	CD27	9.85098	0.530315	6.78818e-23	4.83309e-22
47636	cytox. CD4+	TRANK1	9.84437	0.826906	7.249e-23	5.15494e-22
47637	cytox. CD4+	SUPT3H	9.83137	0.246038	8.24897e-23	5.85719e-22
47638	cytox. CD4+	OSM	9.81756	1.22001	9.46028e-23	6.69506e-22
47639	cytox. CD4+	RPL30	9.81359	0.0946605	9.84066e-23	6.96215e-22
47640	cytox. CD4+	OST4	9.77921	0.150534	1.3829e-22	9.74287e-22
47641	cytox. CD4+	USP25	9.76444	0.269044	1.59991e-22	1.12448e-21
47642	cytox. CD4+	GPR183	9.76094	0.583755	1.65609e-22	1.16292e-21
47643	cytox. CD4+	LIMD2	9.75665	0.22027	1.72773e-22	1.2125e-21
47644	cytox. CD4+	TSPAN14	9.7541	0.458874	1.77163e-22	1.24257e-21
47645	cytox. CD4+	RAB2A	9.72682	0.157108	2.31729e-22	1.61949e-21
47646	cytox. CD4+	EIF3H	9.70608	0.0970372	2.8406e-22	1.97816e-21
47647	cytox. CD4+	PDE4D	9.68942	0.269449	3.3442e-22	2.32474e-21
47648	cytox. CD4+	ZNF75D	9.6752	0.734284	3.84346e-22	2.66943e-21
47649	cytox. CD4+	ISG20	9.66308	0.690288	4.3265e-22	3.00049e-21
47650	cytox. CD4+	TXNDC15	9.66221	0.340643	4.36361e-22	3.02444e-21
47651	cytox. CD4+	MYO1E	9.65781	0.908374	4.55475e-22	3.15043e-21
47652	cytox. CD4+	IGBP1	9.6462	0.199526	5.10087e-22	3.52402e-21
47653	cytox. CD4+	CD247	9.61863	0.17283	6.67125e-22	4.59141e-21
47654	cytox. CD4+	COG5	9.6061	0.205825	7.53499e-22	5.17225e-21
47655	cytox. CD4+	UBE2V1	9.60064	0.143829	7.94479e-22	5.44878e-21
47656	cytox. CD4+	SLC4A7	9.59284	0.333166	8.56892e-22	5.86656e-21
47657	cytox. CD4+	HELZ	9.59022	0.187859	8.78944e-22	6.01579e-21
47658	cytox. CD4+	DPP4	9.57842	0.273816	9.85375e-22	6.73445e-21
47659	cytox. CD4+	C4orf48	9.57474	0.429013	1.02114e-21	6.97682e-21
47660	cytox. CD4+	ITGA1	9.55494	1.15603	1.23658e-21	8.42437e-21
47661	cytox. CD4+	SMAD3	9.55188	0.224158	1.27361e-21	8.67412e-21
47662	cytox. CD4+	BPTF	9.5499	0.15863	1.29825e-21	8.83936e-21
47663	cytox. CD4+	DERL1	9.54208	0.267956	1.39989e-21	9.50391e-21
47664	cytox. CD4+	ORAI3	9.5359	0.655685	1.48598e-21	1.00738e-20
47665	cytox. CD4+	PRKX-AS1	9.52211	1.51121	1.69697e-21	1.14711e-20
47666	cytox. CD4+	SDCBP	9.50214	0.298477	2.05611e-21	1.3863e-20
47667	cytox. CD4+	HMOX2	9.4917	0.370257	2.27285e-21	1.53024e-20
47668	cytox. CD4+	MT-ATP6	9.49164	0.108017	2.27437e-21	1.53082e-20
47669	cytox. CD4+	SNHG14	9.48107	0.348816	2.5169e-21	1.6931e-20
47670	cytox. CD4+	EIF3K	9.46952	0.118617	2.81142e-21	1.88851e-20
47671	cytox. CD4+	GLIPR2	9.46678	0.718731	2.88601e-21	1.93807e-20
47672	cytox. CD4+	TMEM140	9.46655	0.50725	2.89252e-21	1.94188e-20
47673	cytox. CD4+	SEC61B	9.45999	0.184636	3.07979e-21	2.06584e-20
47674	cytox. CD4+	DEF6	9.45403	0.299901	3.2602e-21	2.18498e-20
47675	cytox. CD4+	TBC1D5	9.43606	0.206732	3.87054e-21	2.5874e-20
47676	cytox. CD4+	PPP3CA	9.41341	0.312697	4.80302e-21	3.19622e-20
47677	cytox. CD4+	CD6	9.39536	0.290326	5.70216e-21	3.7892e-20
47678	cytox. CD4+	SERINC1	9.38704	0.206361	6.17087e-21	4.09835e-20
47679	cytox. CD4+	CUL5	9.3775	0.221408	6.75564e-21	4.47914e-20
47680	cytox. CD4+	CREBRF	9.37409	0.307252	6.9775e-21	4.62493e-20
47681	cytox. CD4+	PHACTR2	9.34547	0.228061	9.14844e-21	6.03838e-20
47682	cytox. CD4+	ARIH1	9.3397	0.184359	9.66101e-21	6.37134e-20
47683	cytox. CD4+	PDE4A	9.33853	0.444586	9.7681e-21	6.44016e-20
47684	cytox. CD4+	INPP4B	9.32924	0.266253	1.0663e-20	7.02429e-20
47685	cytox. CD4+	LAPTM4B	9.32605	0.660927	1.09892e-20	7.23713e-20
47686	cytox. CD4+	RORA	9.24801	0.291849	2.28716e-20	1.49122e-19
47687	cytox. CD4+	CLK1	9.22328	0.21725	2.88158e-20	1.86996e-19
47688	cytox. CD4+	BBS9	9.22256	0.651285	2.90094e-20	1.88201e-19
47689	cytox. CD4+	DHRS7	9.22152	0.258566	2.92916e-20	1.89979e-19
47690	cytox. CD4+	TTC17	9.2174	0.193895	3.0439e-20	1.97258e-19
47691	cytox. CD4+	ZRANB2	9.21581	0.114558	3.08943e-20	2.00098e-19
47692	cytox. CD4+	CHMP2A	9.21304	0.156224	3.17011e-20	2.05211e-19
47693	cytox. CD4+	SEPTIN6	9.21077	0.142548	3.23801e-20	2.09261e-19
47694	cytox. CD4+	LSP1	9.20918	0.20177	3.28642e-20	2.12273e-19
47695	cytox. CD4+	MIDN	9.207	0.433973	3.35357e-20	2.16491e-19
47696	cytox. CD4+	ITSN2	9.20455	0.189267	3.43123e-20	2.21383e-19
47697	cytox. CD4+	RBM47	9.16684	1.42182	4.87103e-20	3.1282e-19
47698	cytox. CD4+	RPL29	9.14806	0.0940478	5.79653e-20	3.7185e-19
47699	cytox. CD4+	ANKRD13D	9.14482	0.401717	5.97292e-20	3.82644e-19
47700	cytox. CD4+	AL360178.1	9.12168	1.08535	7.39657e-20	4.72946e-19
47701	cytox. CD4+	RNF213-AS1	9.11278	0.675003	8.02998e-20	5.1289e-19
47702	cytox. CD4+	WWP1	9.06762	0.332272	1.21643e-19	7.71095e-19
47703	cytox. CD4+	SLC10A7	9.06587	0.259126	1.23611e-19	7.8315e-19
47704	cytox. CD4+	PPP1R12A	9.03537	0.129912	1.63448e-19	1.03137e-18
47705	cytox. CD4+	ATG7	9.02891	0.219173	1.73396e-19	1.09268e-18
47706	cytox. CD4+	ACVR2A	9.02344	0.907915	1.82268e-19	1.14828e-18
47707	cytox. CD4+	PRKCA-AS1	9.01944	0.513594	1.89057e-19	1.19041e-18
47708	cytox. CD4+	ST3GAL1	9.00985	0.211371	2.0633e-19	1.29536e-18
47709	cytox. CD4+	NEK7	8.99861	0.200129	2.28601e-19	1.43365e-18
47710	cytox. CD4+	ACTR2	8.97163	0.112836	2.92172e-19	1.82648e-18
47711	cytox. CD4+	COX10	8.96061	0.236658	3.2289e-19	2.01477e-18
47712	cytox. CD4+	PTPN22	8.94026	0.213817	3.88254e-19	2.41648e-18
47713	cytox. CD4+	EPC1	8.9115	0.156487	5.03485e-19	3.12177e-18
47714	cytox. CD4+	MON2	8.9042	0.19176	5.37727e-19	3.33144e-18
47715	cytox. CD4+	KIAA1109	8.90113	0.253106	5.52786e-19	3.42384e-18
47716	cytox. CD4+	GON4L	8.89863	0.226661	5.65396e-19	3.49826e-18
47717	cytox. CD4+	OAS2	8.88927	0.398135	6.15126e-19	3.80095e-18
47718	cytox. CD4+	LRBA	8.86549	0.197161	7.61683e-19	4.69176e-18
47719	cytox. CD4+	NFAT5	8.86376	0.19601	7.73611e-19	4.76274e-18
47720	cytox. CD4+	STAP1	8.8526	0.476072	8.55029e-19	5.25436e-18
47721	cytox. CD4+	SEC61G	8.85158	0.158267	8.62877e-19	5.30121e-18
47722	cytox. CD4+	SEC63	8.83528	0.175243	9.98443e-19	6.12448e-18
47723	cytox. CD4+	UNC119	8.81182	0.306555	1.23128e-18	7.52325e-18
47724	cytox. CD4+	S1PR4	8.76943	0.292582	1.79568e-18	1.09151e-17
47725	cytox. CD4+	TSPOAP1	8.7198	0.974396	2.7869e-18	1.6823e-17
47726	cytox. CD4+	ZNFX1	8.70613	0.283875	3.1444e-18	1.89324e-17
47727	cytox. CD4+	SERINC5	8.70198	0.308398	3.26142e-18	1.96068e-17
47728	cytox. CD4+	ZNF644	8.6989	0.152375	3.35123e-18	2.01365e-17
47729	cytox. CD4+	XKR9	8.69499	1.61856	3.46846e-18	2.08249e-17
47730	cytox. CD4+	HBEGF	8.68881	0.954215	3.66252e-18	2.19733e-17
47731	cytox. CD4+	CATSPERB	8.67339	1.24851	4.19449e-18	2.512e-17
47732	cytox. CD4+	IRF9	8.67284	0.234382	4.21466e-18	2.52343e-17
47733	cytox. CD4+	RBL2	8.66726	0.216726	4.42624e-18	2.64607e-17
47734	cytox. CD4+	WDFY1	8.65793	0.441416	4.80399e-18	2.87044e-17
47735	cytox. CD4+	NACA	8.64965	0.0885671	5.16566e-18	3.08497e-17
47736	cytox. CD4+	NLK	8.64939	0.43425	5.17769e-18	3.09137e-17
47737	cytox. CD4+	RPN2	8.63589	0.123731	5.82709e-18	3.47469e-17
47738	cytox. CD4+	IFI35	8.63088	0.403267	6.08843e-18	3.62869e-17
47739	cytox. CD4+	MCL1	8.62959	0.183913	6.15722e-18	3.66876e-17
47740	cytox. CD4+	SPTLC2	8.62353	0.339209	6.49193e-18	3.86526e-17
47741	cytox. CD4+	TRAF3	8.61065	0.14514	7.26473e-18	4.31555e-17
47742	cytox. CD4+	IL18R1	8.599	0.599658	8.04152e-18	4.76735e-17
47743	cytox. CD4+	GBP1	8.58752	0.363813	8.88663e-18	5.26042e-17
47744	cytox. CD4+	PTPN1	8.58558	0.202756	9.03761e-18	5.3471e-17
47745	cytox. CD4+	ANKRD17	8.58484	0.122406	9.09638e-18	5.37916e-17
47746	cytox. CD4+	NAPA	8.58324	0.345388	9.2235e-18	5.45297e-17
47747	cytox. CD4+	LMBR1	8.5725	0.227642	1.01261e-17	5.97906e-17
47748	cytox. CD4+	SORL1	8.56166	0.527751	1.11256e-17	6.55607e-17
47749	cytox. CD4+	BCL11B	8.55991	0.198654	1.1296e-17	6.64817e-17
47750	cytox. CD4+	ESYT2	8.55627	0.160024	1.16574e-17	6.85745e-17
47751	cytox. CD4+	ZHX2	8.55445	0.318227	1.18433e-17	6.96506e-17
47752	cytox. CD4+	CCDC85B	8.551	0.186252	1.22026e-17	7.17094e-17
47753	cytox. CD4+	Z93930.2	8.54315	0.726397	1.30609e-17	7.67152e-17
47754	cytox. CD4+	FCMR	8.52147	1.13018	1.57544e-17	9.21678e-17
47755	cytox. CD4+	TM9SF2	8.51693	0.248326	1.63837e-17	9.5778e-17
47756	cytox. CD4+	MMP25	8.5055	1.35873	1.80817e-17	1.0552e-16
47757	cytox. CD4+	KANSL1	8.49481	0.133126	1.98249e-17	1.15522e-16
47758	cytox. CD4+	GIMAP2	8.48811	0.466461	2.10026e-17	1.22082e-16
47759	cytox. CD4+	ARID1B	8.47289	0.121653	2.39369e-17	1.38829e-16
47760	cytox. CD4+	PRPF4B	8.47191	0.151852	2.41405e-17	1.39976e-16
47761	cytox. CD4+	PHF20	8.46891	0.156468	2.477e-17	1.4359e-16
47762	cytox. CD4+	MKNK2	8.45172	0.437393	2.87043e-17	1.6607e-16
47763	cytox. CD4+	CCR1	8.45053	1.96416	2.89996e-17	1.67696e-16
47764	cytox. CD4+	MKNK1	8.41297	0.388426	3.99754e-17	2.29922e-16
47765	cytox. CD4+	RAP1A	8.41063	0.136017	4.07803e-17	2.34494e-16
47766	cytox. CD4+	CMTM8	8.38739	0.834791	4.97046e-17	2.84351e-16
47767	cytox. CD4+	MEF2D	8.38128	0.393127	5.23575e-17	2.99091e-16
47768	cytox. CD4+	ATP5PD	8.37988	0.14536	5.29825e-17	3.02588e-16
47769	cytox. CD4+	TYMP	8.37551	0.469439	5.49851e-17	3.13644e-16
47770	cytox. CD4+	ORAI2	8.36264	0.368955	6.13304e-17	3.495e-16
47771	cytox. CD4+	RGS1	8.34217	0.621256	7.29375e-17	4.1444e-16
47772	cytox. CD4+	PIKFYVE	8.33341	0.301868	7.85462e-17	4.45771e-16
47773	cytox. CD4+	DYNLRB1	8.32365	0.146556	8.52934e-17	4.82782e-16
47774	cytox. CD4+	KMT2C	8.31559	0.141156	9.12994e-17	5.16157e-16
47775	cytox. CD4+	FOXO1	8.31241	0.185041	9.3775e-17	5.2977e-16
47776	cytox. CD4+	SAT2	8.30027	0.526791	1.03878e-16	5.85581e-16
47777	cytox. CD4+	NMRK1	8.29739	0.375833	1.06425e-16	5.99505e-16
47778	cytox. CD4+	DOK2	8.2879	0.36291	1.15269e-16	6.4824e-16
47779	cytox. CD4+	FAM89B	8.28219	0.356047	1.20928e-16	6.7974e-16
47780	cytox. CD4+	RESF1	8.27835	0.230447	1.24894e-16	7.01364e-16
47781	cytox. CD4+	CLDND1	8.27762	0.161029	1.25662e-16	7.05171e-16
47782	cytox. CD4+	AMBRA1	8.27464	0.183119	1.28839e-16	7.22651e-16
47783	cytox. CD4+	HLA-A	8.27205	0.107682	1.3168e-16	7.38415e-16
47784	cytox. CD4+	ADAM10	8.27167	0.182715	1.32094e-16	7.40559e-16
47785	cytox. CD4+	DEGS1	8.26212	0.329609	1.43114e-16	8.01e-16
47786	cytox. CD4+	ZDHHC20	8.22814	0.171167	1.9015e-16	1.05997e-15
47787	cytox. CD4+	PHF11	8.21771	0.255467	2.07419e-16	1.15405e-15
47788	cytox. CD4+	BICRAL	8.20997	0.229907	2.21237e-16	1.22948e-15
47789	cytox. CD4+	BHLHE40-AS1	8.20811	0.438896	2.24692e-16	1.24809e-15
47790	cytox. CD4+	BTBD11	8.20213	0.409478	2.36168e-16	1.30998e-15
47791	cytox. CD4+	GLCCI1	8.19968	0.358659	2.41036e-16	1.33604e-15
47792	cytox. CD4+	SNED1	8.19711	1.37194	2.46225e-16	1.36448e-15
47793	cytox. CD4+	DNPH1	8.18891	0.247148	2.63608e-16	1.45874e-15
47794	cytox. CD4+	LAMP1	8.17519	0.222849	2.95396e-16	1.63196e-15
47795	cytox. CD4+	MTDH	8.16985	0.0930277	3.08774e-16	1.70467e-15
47796	cytox. CD4+	SIT1	8.16112	0.226812	3.31931e-16	1.83037e-15
47797	cytox. CD4+	TRAPPC6A	8.15966	0.304235	3.3596e-16	1.85215e-15
47798	cytox. CD4+	ID2	8.13661	0.316517	4.06482e-16	2.23361e-15
47799	cytox. CD4+	N4BP1	8.13318	0.178036	4.18175e-16	2.29518e-15
47800	cytox. CD4+	COMMD6	8.11979	0.113874	4.66981e-16	2.55887e-15
47801	cytox. CD4+	FES	8.1133	1.25661	4.92639e-16	2.69696e-15
47802	cytox. CD4+	PRKCQ-AS1	8.10966	0.306184	5.07626e-16	2.77707e-15
47803	cytox. CD4+	UBE2F	8.09274	0.31717	5.83379e-16	3.1863e-15
47804	cytox. CD4+	ITCH	8.09171	0.143553	5.88343e-16	3.21267e-15
47805	cytox. CD4+	MYO5A	8.08423	0.284349	6.256e-16	3.41136e-15
47806	cytox. CD4+	BLZF1	8.07833	0.479961	6.566e-16	3.57626e-15
47807	cytox. CD4+	COG3	8.07615	0.457097	6.68411e-16	3.63891e-15
47808	cytox. CD4+	IL12RB1	8.07594	0.460168	6.69602e-16	3.64455e-15
47809	cytox. CD4+	CHRM3-AS2	8.07221	0.289674	6.90392e-16	3.75509e-15
47810	cytox. CD4+	DGLUCY	8.05962	0.339883	7.65309e-16	4.15489e-15
47811	cytox. CD4+	NCK1	8.05677	0.189928	7.8336e-16	4.24897e-15
47812	cytox. CD4+	VAMP2	8.04092	0.160369	8.91642e-16	4.82961e-15
47813	cytox. CD4+	TUT7	8.01717	0.188297	1.08205e-15	5.84883e-15
47814	cytox. CD4+	BIN2	8.00926	0.219873	1.15403e-15	6.23364e-15
47815	cytox. CD4+	LASP1	8.00552	0.264352	1.18963e-15	6.41855e-15
47816	cytox. CD4+	SPCS3	7.99961	0.114061	1.24816e-15	6.73127e-15
47817	cytox. CD4+	TMBIM4	7.96981	0.154742	1.5892e-15	8.545e-15
47818	cytox. CD4+	GABARAP	7.96776	0.153473	1.61572e-15	8.68161e-15
47819	cytox. CD4+	COMMD10	7.96758	0.219305	1.61816e-15	8.69277e-15
47820	cytox. CD4+	CLSTN1	7.96413	0.408563	1.66388e-15	8.9302e-15
47821	cytox. CD4+	SON	7.95535	0.118651	1.78629e-15	9.57407e-15
47822	cytox. CD4+	SLC39A10	7.94843	0.354011	1.88883e-15	1.01122e-14
47823	cytox. CD4+	EHMT1	7.9461	0.138058	1.9248e-15	1.02977e-14
47824	cytox. CD4+	CMPK2	7.94576	0.977746	1.93005e-15	1.03235e-14
47825	cytox. CD4+	AC009313.1	7.94303	0.418813	1.97303e-15	1.05509e-14
47826	cytox. CD4+	NFATC2	7.94025	0.227739	2.01772e-15	1.07826e-14
47827	cytox. CD4+	SCAND1	7.92861	0.203674	2.21606e-15	1.18263e-14
47828	cytox. CD4+	NLRP1	7.91778	0.474132	2.41785e-15	1.28769e-14
47829	cytox. CD4+	PREX1	7.87101	0.395503	3.51782e-15	1.86088e-14
47830	cytox. CD4+	CCDC12	7.86626	0.127942	3.65404e-15	1.9325e-14
47831	cytox. CD4+	GALNT10	7.86484	0.26478	3.69575e-15	1.95412e-14
47832	cytox. CD4+	FNDC3A	7.86467	0.176412	3.70074e-15	1.95632e-14
47833	cytox. CD4+	PCNX2	7.85209	0.213899	4.09167e-15	2.15861e-14
47834	cytox. CD4+	LYST	7.85026	0.184385	4.15166e-15	2.18878e-14
47835	cytox. CD4+	CD46	7.824	0.205697	5.11723e-15	2.6858e-14
47836	cytox. CD4+	PRNP	7.81793	0.353603	5.36976e-15	2.81521e-14
47837	cytox. CD4+	TNIK	7.7832	0.203868	7.07146e-15	3.68763e-14
47838	cytox. CD4+	PSMB10	7.77586	0.136584	7.49344e-15	3.90077e-14
47839	cytox. CD4+	MPHOSPH8	7.75357	0.123823	8.93448e-15	4.63042e-14
47840	cytox. CD4+	CSGALNACT2	7.7527	0.164621	8.99605e-15	4.6613e-14
47841	cytox. CD4+	PEX14	7.73976	0.262182	9.96066e-15	5.15544e-14
47842	cytox. CD4+	TMEM219	7.73096	0.182047	1.06737e-14	5.516e-14
47843	cytox. CD4+	APOL2	7.7168	0.618162	1.19287e-14	6.14936e-14
47844	cytox. CD4+	RAPGEF2	7.69518	0.383271	1.4129e-14	7.26972e-14
47845	cytox. CD4+	CYTOR	7.67663	0.249394	1.63328e-14	8.37794e-14
47846	cytox. CD4+	TARSL2	7.66241	0.369734	1.82483e-14	9.33202e-14
47847	cytox. CD4+	PARP9	7.62777	0.234061	2.38848e-14	1.21432e-13
47848	cytox. CD4+	DNAJB9	7.62687	0.457346	2.40529e-14	1.2226e-13
47849	cytox. CD4+	HERC5	7.62046	0.421665	2.52769e-14	1.28343e-13
47850	cytox. CD4+	DENND1C	7.61967	0.490786	2.54315e-14	1.291e-13
47851	cytox. CD4+	BTN3A2	7.61592	0.307348	2.61827e-14	1.32856e-13
47852	cytox. CD4+	CCDC91	7.61015	0.156512	2.73773e-14	1.38798e-13
47853	cytox. CD4+	GARS-DT	7.60096	0.368929	2.93953e-14	1.48837e-13
47854	cytox. CD4+	NFKB1	7.5883	0.140757	3.24119e-14	1.63723e-13
47855	cytox. CD4+	LONP2	7.55816	0.159723	4.08806e-14	2.0597e-13
47856	cytox. CD4+	KDM5A	7.55192	0.117914	4.28876e-14	2.15805e-13
47857	cytox. CD4+	MKLN1	7.55188	0.144084	4.29015e-14	2.15829e-13
47858	cytox. CD4+	SELENOF	7.55012	0.0966923	4.34858e-14	2.18674e-13
47859	cytox. CD4+	CREB3L2	7.53469	0.321834	4.89515e-14	2.4553e-13
47860	cytox. CD4+	GGA2	7.53451	0.224508	4.9016e-14	2.45801e-13
47861	cytox. CD4+	TAF7	7.5224	0.114768	5.378e-14	2.69118e-13
47862	cytox. CD4+	SEPTIN9	7.52102	0.135503	5.43502e-14	2.71855e-13
47863	cytox. CD4+	EGR1	7.51313	0.869683	5.77302e-14	2.88393e-13
47864	cytox. CD4+	CAPN2	7.51011	0.290595	5.90775e-14	2.94999e-13
47865	cytox. CD4+	IKBKB	7.51	0.178395	5.91292e-14	2.95194e-13
47866	cytox. CD4+	APOL3	7.49878	0.488316	6.44126e-14	3.20958e-13
47867	cytox. CD4+	KLHL5	7.48791	0.167464	6.99791e-14	3.48326e-13
47868	cytox. CD4+	RBM39	7.48459	0.0894502	7.17715e-14	3.56946e-13
47869	cytox. CD4+	ZMYM2	7.47631	0.147202	7.64375e-14	3.7975e-13
47870	cytox. CD4+	TMEM87A	7.45883	0.113072	8.72929e-14	4.32676e-13
47871	cytox. CD4+	MVP	7.45817	0.25181	8.77316e-14	4.34667e-13
47872	cytox. CD4+	AP001011.1	7.43661	0.29794	1.03302e-13	5.09877e-13
47873	cytox. CD4+	TVP23C	7.43542	0.443184	1.04235e-13	5.14267e-13
47874	cytox. CD4+	ETS1	7.42321	0.12741	1.14319e-13	5.62958e-13
47875	cytox. CD4+	COX5B	7.4142	0.0951232	1.22366e-13	6.01573e-13
47876	cytox. CD4+	YPEL5	7.38306	0.266777	1.54692e-13	7.56859e-13
47877	cytox. CD4+	GLS	7.38028	0.105372	1.57962e-13	7.72374e-13
47878	cytox. CD4+	SLMAP	7.36768	0.126238	1.7362e-13	8.48054e-13
47879	cytox. CD4+	GK	7.36013	0.187909	1.83736e-13	8.96724e-13
47880	cytox. CD4+	UBA6-AS1	7.35729	0.561353	1.87688e-13	9.15633e-13
47881	cytox. CD4+	MX2	7.3547	0.993342	1.91361e-13	9.32775e-13
47882	cytox. CD4+	USP36	7.34499	0.28952	2.05779e-13	1.00181e-12
47883	cytox. CD4+	CAPZA1	7.33419	0.0714297	2.23069e-13	1.08396e-12
47884	cytox. CD4+	TP53INP1	7.32916	0.619871	2.31594e-13	1.12446e-12
47885	cytox. CD4+	FAM214A	7.32751	0.386388	2.34463e-13	1.13797e-12
47886	cytox. CD4+	BCAR3	7.31583	1.33649	2.558e-13	1.23892e-12
47887	cytox. CD4+	ZNF148	7.30642	0.0853511	2.74361e-13	1.32663e-12
47888	cytox. CD4+	CSF2	7.2969	0.827976	2.94474e-13	1.42126e-12
47889	cytox. CD4+	ZNF862	7.29632	0.532043	2.95737e-13	1.42706e-12
47890	cytox. CD4+	ZMYM4	7.28038	0.177941	3.32876e-13	1.60167e-12
47891	cytox. CD4+	WDR83OS	7.27965	0.108213	3.34697e-13	1.60978e-12
47892	cytox. CD4+	CCND3	7.27568	0.181192	3.44673e-13	1.65708e-12
47893	cytox. CD4+	SOCS1	7.27097	0.233148	3.56913e-13	1.71487e-12
47894	cytox. CD4+	LINC01891	7.26788	1.05665	3.65175e-13	1.7535e-12
47895	cytox. CD4+	ARHGAP30	7.26264	0.137487	3.796e-13	1.82202e-12
47896	cytox. CD4+	TNFRSF14	7.25908	0.226993	3.89722e-13	1.86946e-12
47897	cytox. CD4+	CNPY2	7.22867	0.0882208	4.87729e-13	2.33008e-12
47898	cytox. CD4+	PAIP2	7.22128	0.0914232	5.14986e-13	2.45681e-12
47899	cytox. CD4+	AAK1	7.21001	0.0933702	5.59491e-13	2.66265e-12
47900	cytox. CD4+	ALKBH7	7.20068	0.264193	5.9913e-13	2.84841e-12
47901	cytox. CD4+	KLHL24	7.17697	0.540037	7.12727e-13	3.37892e-12
47902	cytox. CD4+	AC139887.2	7.1755	0.653183	7.20439e-13	3.41479e-12
47903	cytox. CD4+	RELL1	7.16533	0.20087	7.75972e-13	3.67431e-12
47904	cytox. CD4+	DCP1A	7.13619	0.133127	9.59558e-13	4.53084e-12
47905	cytox. CD4+	CYFIP2	7.11795	0.138725	1.09547e-12	5.15603e-12
47906	cytox. CD4+	GBP4	7.1158	0.206223	1.11262e-12	5.23464e-12
47907	cytox. CD4+	AGO3	7.09446	0.131881	1.2986e-12	6.09379e-12
47908	cytox. CD4+	FTO	7.09105	0.173957	1.33102e-12	6.24469e-12
47909	cytox. CD4+	MBOAT7	7.07813	0.608619	1.46109e-12	6.83996e-12
47910	cytox. CD4+	WWC3	7.06231	0.243235	1.63755e-12	7.65382e-12
47911	cytox. CD4+	SEPTIN1	7.05018	0.171838	1.78683e-12	8.33497e-12
47912	cytox. CD4+	SLC39A11	7.04655	0.285474	1.8341e-12	8.54874e-12
47913	cytox. CD4+	JMJD1C	7.04449	0.117704	1.86136e-12	8.67236e-12
47914	cytox. CD4+	KLHL28	7.01853	0.387957	2.24211e-12	1.04072e-11
47915	cytox. CD4+	ADAM8	7.01673	0.383166	2.27114e-12	1.05294e-11
47916	cytox. CD4+	ATP6AP2	7.01566	0.128688	2.2887e-12	1.06025e-11
47917	cytox. CD4+	NAPG	7.01379	0.24224	2.31942e-12	1.07406e-11
47918	cytox. CD4+	SSH2	6.97981	0.111334	2.95578e-12	1.36337e-11
47919	cytox. CD4+	PIP4K2A	6.96029	0.0855572	3.39569e-12	1.56383e-11
47920	cytox. CD4+	PNISR	6.9588	0.0855695	3.43172e-12	1.58011e-11
47921	cytox. CD4+	PAK2	6.95354	0.0755481	3.56237e-12	1.63834e-11
47922	cytox. CD4+	AL683807.1	6.95203	0.464081	3.60075e-12	1.65567e-11
47923	cytox. CD4+	RPL18	6.94903	0.0761771	3.67803e-12	1.68955e-11
47924	cytox. CD4+	AC010894.3	6.94727	0.304068	3.72423e-12	1.71011e-11
47925	cytox. CD4+	EIF2AK2	6.94127	0.186017	3.88598e-12	1.78299e-11
47926	cytox. CD4+	GBP3	6.94029	0.600559	3.91304e-12	1.79506e-11
47927	cytox. CD4+	SSR1	6.93512	0.131217	4.05877e-12	1.86082e-11
47928	cytox. CD4+	KMT2E	6.92598	0.131747	4.32958e-12	1.98266e-11
47929	cytox. CD4+	STIM2	6.92423	0.175406	4.38351e-12	2.00696e-11
47930	cytox. CD4+	SUMF1	6.9219	0.417131	4.45629e-12	2.03989e-11
47931	cytox. CD4+	LINC00426	6.91835	0.632975	4.56939e-12	2.09084e-11
47932	cytox. CD4+	TMEM273	6.91324	0.712284	4.73721e-12	2.16469e-11
47933	cytox. CD4+	PPP1R10	6.90862	0.165984	4.89399e-12	2.23425e-11
47934	cytox. CD4+	ROMO1	6.90861	0.145575	4.89419e-12	2.23425e-11
47935	cytox. CD4+	ERAP2	6.908	0.368701	4.91546e-12	2.24309e-11
47936	cytox. CD4+	ARPC5	6.90161	0.0671917	5.14173e-12	2.34271e-11
47937	cytox. CD4+	UNC13D	6.89532	0.401499	5.37431e-12	2.44726e-11
47938	cytox. CD4+	UBC	6.89313	0.15806	5.45773e-12	2.48428e-11
47939	cytox. CD4+	RPL39	6.88746	0.0438261	5.67982e-12	2.58387e-11
47940	cytox. CD4+	ATP11A	6.88515	0.359099	5.77278e-12	2.62515e-11
47941	cytox. CD4+	TRAPPC9	6.87756	0.179015	6.08847e-12	2.76603e-11
47942	cytox. CD4+	CBFA2T2	6.86689	0.23073	6.56171e-12	2.97873e-11
47943	cytox. CD4+	LGALS3BP	6.85754	0.680573	7.00588e-12	3.17852e-11
47944	cytox. CD4+	TLK1	6.84334	0.101749	7.73661e-12	3.50262e-11
47945	cytox. CD4+	TESPA1	6.83435	0.195525	8.23805e-12	3.72533e-11
47946	cytox. CD4+	ZFC3H1	6.83275	0.110746	8.33006e-12	3.76622e-11
47947	cytox. CD4+	ECHDC2	6.83107	0.358756	8.4284e-12	3.80995e-11
47948	cytox. CD4+	RERE	6.82925	0.104284	8.53594e-12	3.8556e-11
47949	cytox. CD4+	LGALS9	6.82195	0.699659	8.98105e-12	4.05198e-11
47950	cytox. CD4+	EIF3E	6.82008	0.0773671	9.09913e-12	4.10368e-11
47951	cytox. CD4+	LDLR	6.8094	0.568192	9.80048e-12	4.41153e-11
47952	cytox. CD4+	RHOC	6.80848	0.247957	9.86376e-12	4.43832e-11
47953	cytox. CD4+	TRA2B	6.80783	0.0626012	9.90853e-12	4.4576e-11
47954	cytox. CD4+	RPL19	6.80586	0.0648784	1.00444e-11	4.51788e-11
47955	cytox. CD4+	TULP4	6.80474	0.505267	1.01232e-11	4.55246e-11
47956	cytox. CD4+	LGALS8	6.79165	0.266357	1.1086e-11	4.97304e-11
47957	cytox. CD4+	GRK5	6.78936	0.216415	1.12633e-11	5.05163e-11
47958	cytox. CD4+	MYDGF	6.77763	0.0964255	1.2216e-11	5.46329e-11
47959	cytox. CD4+	IL4R	6.76993	0.136073	1.28847e-11	5.7558e-11
47960	cytox. CD4+	TCEAL8	6.76831	0.261256	1.30295e-11	5.81826e-11
47961	cytox. CD4+	RALGAPA2	6.7594	0.278141	1.38562e-11	6.18388e-11
47962	cytox. CD4+	ARPC2	6.75687	0.0669521	1.41008e-11	6.28831e-11
47963	cytox. CD4+	P2RX5	6.75521	0.689566	1.42631e-11	6.35948e-11
47964	cytox. CD4+	TOP2B	6.74465	0.0871722	1.53393e-11	6.81764e-11
47965	cytox. CD4+	GPR155	6.71706	0.778205	1.85429e-11	8.2194e-11
47966	cytox. CD4+	USP9X	6.70505	0.128363	2.01337e-11	8.91109e-11
47967	cytox. CD4+	CDK13	6.69819	0.103883	2.11019e-11	9.33262e-11
47968	cytox. CD4+	LAMTOR2	6.69739	0.0825759	2.12176e-11	9.38203e-11
47969	cytox. CD4+	TOR1AIP1	6.69318	0.166279	2.18366e-11	9.64847e-11
47970	cytox. CD4+	COQ10B	6.67817	0.209839	2.41947e-11	1.06643e-10
47971	cytox. CD4+	CAPN1	6.67781	0.225949	2.42545e-11	1.06887e-10
47972	cytox. CD4+	DCAF6	6.65736	0.173793	2.78793e-11	1.22471e-10
47973	cytox. CD4+	RABGEF1	6.65666	0.15448	2.80117e-11	1.2303e-10
47974	cytox. CD4+	ANKHD1	6.64865	0.0910309	2.95793e-11	1.29697e-10
47975	cytox. CD4+	MAPKAPK2	6.64537	0.160963	3.0246e-11	1.32595e-10
47976	cytox. CD4+	GIT2	6.63838	0.120723	3.17158e-11	1.38883e-10
47977	cytox. CD4+	PTPN7	6.63831	0.0957791	3.173e-11	1.3892e-10
47978	cytox. CD4+	NDEL1	6.63706	0.337801	3.19999e-11	1.40076e-10
47979	cytox. CD4+	ARF4	6.63035	0.160479	3.34886e-11	1.46429e-10
47980	cytox. CD4+	ARMH3	6.62693	0.193381	3.42749e-11	1.49749e-10
47981	cytox. CD4+	TAFA2	6.62541	0.825841	3.46282e-11	1.51215e-10
47982	cytox. CD4+	ZNF708	6.61515	0.260807	3.71175e-11	1.61785e-10
47983	cytox. CD4+	TGFB1	6.61115	0.214384	3.81337e-11	1.6603e-10
47984	cytox. CD4+	NME3	6.60936	0.196288	3.85989e-11	1.67993e-10
47985	cytox. CD4+	ZFYVE28	6.60601	0.784576	3.94815e-11	1.71771e-10
47986	cytox. CD4+	ARHGEF12	6.60489	0.402481	3.97817e-11	1.73013e-10
47987	cytox. CD4+	MORF4L1	6.6041	0.0778464	3.99945e-11	1.73842e-10
47988	cytox. CD4+	INSYN2B	6.59306	0.427461	4.3085e-11	1.8686e-10
47989	cytox. CD4+	FTL	6.59065	0.126972	4.37912e-11	1.89853e-10
47990	cytox. CD4+	NUTM2B-AS1	6.58741	0.108903	4.47561e-11	1.9393e-10
47991	cytox. CD4+	ZDHHC14	6.58108	0.275694	4.67034e-11	2.02218e-10
47992	cytox. CD4+	PRKACB	6.56659	0.195619	5.14798e-11	2.22449e-10
47993	cytox. CD4+	ITGA4	6.56222	0.0803008	5.30142e-11	2.28962e-10
47994	cytox. CD4+	NUMB	6.55968	0.156564	5.39239e-11	2.32711e-10
47995	cytox. CD4+	CCNT1	6.5494	0.226526	5.77669e-11	2.48748e-10
47996	cytox. CD4+	CRBN	6.54631	0.121887	5.8975e-11	2.53764e-10
47997	cytox. CD4+	UBAP1	6.53324	0.159581	6.43619e-11	2.76438e-10
47998	cytox. CD4+	DDX24	6.53076	0.0793527	6.54366e-11	2.80849e-10
47999	cytox. CD4+	PHC3	6.51547	0.121666	7.24608e-11	3.10599e-10
48000	cytox. CD4+	RALGDS	6.47569	0.367656	9.43777e-11	4.02856e-10
48001	cytox. CD4+	CDRT4	6.46327	0.636099	1.02463e-10	4.36656e-10
48002	cytox. CD4+	RNF111	6.45172	0.122341	1.10589e-10	4.70517e-10
48003	cytox. CD4+	MTFR1	6.45144	0.30131	1.10796e-10	4.71313e-10
48004	cytox. CD4+	RPS3	6.44408	0.0712389	1.163e-10	4.94282e-10
48005	cytox. CD4+	NDUFB10	6.44174	0.067369	1.18113e-10	5.01715e-10
48006	cytox. CD4+	PSD4	6.43059	0.277788	1.2711e-10	5.39154e-10
48007	cytox. CD4+	LINC02100	6.42996	0.671049	1.27641e-10	5.4121e-10
48008	cytox. CD4+	KLF6	6.42791	0.18194	1.29372e-10	5.48353e-10
48009	cytox. CD4+	ASXL2	6.42319	0.155776	1.33448e-10	5.65219e-10
48010	cytox. CD4+	NORAD	6.41883	0.186871	1.37322e-10	5.80896e-10
48011	cytox. CD4+	AC010609.1	6.41219	0.541143	1.43448e-10	6.06155e-10
48012	cytox. CD4+	PRKAR2A	6.41093	0.226832	1.44633e-10	6.10836e-10
48013	cytox. CD4+	STAM	6.40182	0.188249	1.53537e-10	6.47625e-10
48014	cytox. CD4+	VPS41	6.39834	0.113203	1.57078e-10	6.62084e-10
48015	cytox. CD4+	PML	6.37661	0.35088	1.81053e-10	7.61098e-10
48016	cytox. CD4+	FAR2	6.376	0.716783	1.81771e-10	7.63979e-10
48017	cytox. CD4+	ADD1	6.35751	0.0873976	2.05049e-10	8.59664e-10
48018	cytox. CD4+	IL17RA	6.33352	0.425038	2.39637e-10	1.00057e-09
48019	cytox. CD4+	XRRA1	6.32633	0.194966	2.5106e-10	1.04715e-09
48020	cytox. CD4+	IGFLR1	6.31982	0.280801	2.61866e-10	1.09083e-09
48021	cytox. CD4+	USO1	6.31935	0.129326	2.6267e-10	1.09383e-09
48022	cytox. CD4+	NDUFS5	6.31736	0.0911381	2.6607e-10	1.1074e-09
48023	cytox. CD4+	SNAP23	6.31507	0.250642	2.70044e-10	1.12335e-09
48024	cytox. CD4+	GTF2B	6.3129	0.114172	2.73852e-10	1.13898e-09
48025	cytox. CD4+	DYM	6.30964	0.111835	2.79678e-10	1.16281e-09
48026	cytox. CD4+	SURF4	6.30686	0.0847895	2.84759e-10	1.18289e-09
48027	cytox. CD4+	CNNM2	6.30527	0.547567	2.87692e-10	1.19486e-09
48028	cytox. CD4+	WHAMM	6.30497	0.216159	2.88247e-10	1.19695e-09
48029	cytox. CD4+	CISH	6.29795	0.415569	3.01615e-10	1.25158e-09
48030	cytox. CD4+	PUM2	6.29641	0.0696814	3.04616e-10	1.26359e-09
48031	cytox. CD4+	NDUFB8	6.29079	0.0661099	3.15858e-10	1.30976e-09
48032	cytox. CD4+	WAS	6.28308	0.102572	3.31921e-10	1.37539e-09
48033	cytox. CD4+	KDM2A	6.26868	0.101757	3.64126e-10	1.50805e-09
48034	cytox. CD4+	LINC01588	6.25934	0.303106	3.86612e-10	1.59892e-09
48035	cytox. CD4+	CCDC32	6.24099	0.250679	4.34817e-10	1.79073e-09
48036	cytox. CD4+	AC007384.1	6.23856	0.40501	4.41619e-10	1.81747e-09
48037	cytox. CD4+	USP34	6.22962	0.0926848	4.67562e-10	1.92088e-09
48038	cytox. CD4+	IDS	6.22361	0.157392	4.85843e-10	1.99285e-09
48039	cytox. CD4+	PIK3CG	6.22034	0.532273	4.96068e-10	2.03408e-09
48040	cytox. CD4+	DEXI	6.21811	0.613115	5.03165e-10	2.0621e-09
48041	cytox. CD4+	TTC3	6.20801	0.155008	5.3661e-10	2.19572e-09
48042	cytox. CD4+	TLE5	6.20264	0.0694555	5.55247e-10	2.2708e-09
48043	cytox. CD4+	TTC19	6.1978	0.103896	5.7256e-10	2.34079e-09
48044	cytox. CD4+	CFL1	6.19675	0.0837312	5.76401e-10	2.35567e-09
48045	cytox. CD4+	ATOX1	6.19082	0.115821	5.98513e-10	2.44477e-09
48046	cytox. CD4+	CNST	6.18892	0.183844	6.05795e-10	2.47322e-09
48047	cytox. CD4+	GRIP1	6.16745	1.13575	6.94009e-10	2.82406e-09
48048	cytox. CD4+	PPP1R3F	6.14946	0.686074	7.77495e-10	3.15886e-09
48049	cytox. CD4+	OSBPL8	6.14927	0.0928168	7.78427e-10	3.1621e-09
48050	cytox. CD4+	OSTC	6.14537	0.0822898	7.97783e-10	3.23737e-09
48051	cytox. CD4+	P2RY10	6.14474	0.18315	8.00943e-10	3.24907e-09
48052	cytox. CD4+	MGAT4A	6.12966	0.142127	8.80645e-10	3.56624e-09
48053	cytox. CD4+	AC245297.3	6.1269	0.363411	8.96051e-10	3.62676e-09
48054	cytox. CD4+	AC004797.1	6.12474	0.78255	9.0829e-10	3.67503e-09
48055	cytox. CD4+	ZFAND6	6.1244	0.0917709	9.10271e-10	3.68241e-09
48056	cytox. CD4+	IFI44L	6.12366	0.6868	9.14487e-10	3.69883e-09
48057	cytox. CD4+	CASK	6.11063	0.144281	9.92378e-10	4.00699e-09
48058	cytox. CD4+	SNX3	6.10379	0.114204	1.03584e-09	4.1789e-09
48059	cytox. CD4+	DOCK11	6.10241	0.1316	1.0448e-09	4.21431e-09
48060	cytox. CD4+	AL391056.1	6.1	1.32496	1.06067e-09	4.27688e-09
48061	cytox. CD4+	PRDM1	6.09373	0.222806	1.10307e-09	4.44251e-09
48062	cytox. CD4+	TAOK1	6.08988	0.105088	1.12992e-09	4.5483e-09
48063	cytox. CD4+	TMEM30A	6.08328	0.283054	1.17749e-09	4.7317e-09
48064	cytox. CD4+	UBR3	6.072	0.159867	1.26327e-09	5.06945e-09
48065	cytox. CD4+	PTK2B	6.06888	0.183293	1.28802e-09	5.16525e-09
48066	cytox. CD4+	CYLD	6.06002	0.0867561	1.36108e-09	5.45359e-09
48067	cytox. CD4+	ACTG1	6.0576	0.129986	1.38165e-09	5.53224e-09
48068	cytox. CD4+	PNPLA8	6.05707	0.170443	1.38627e-09	5.54978e-09
48069	cytox. CD4+	HECTD1	6.04984	0.0876292	1.44993e-09	5.79678e-09
48070	cytox. CD4+	NEMF	6.04784	0.0704625	1.46799e-09	5.86597e-09
48071	cytox. CD4+	RPL37	6.04769	0.0476652	1.46939e-09	5.87057e-09
48072	cytox. CD4+	ABAT	6.047	0.777229	1.4757e-09	5.89478e-09
48073	cytox. CD4+	ABR	6.03015	0.449986	1.6381e-09	6.53572e-09
48074	cytox. CD4+	NABP1	6.02932	0.364704	1.64656e-09	6.56836e-09
48075	cytox. CD4+	GPR68	6.02794	0.463648	1.66063e-09	6.62337e-09
48076	cytox. CD4+	DUSP6	6.02699	0.434162	1.67039e-09	6.66002e-09
48077	cytox. CD4+	TRA2A	6.02104	0.0908848	1.73295e-09	6.90363e-09
48078	cytox. CD4+	RNF144A	6.01428	0.361559	1.80693e-09	7.19103e-09
48079	cytox. CD4+	ODF2L	6.00755	0.178873	1.88352e-09	7.48952e-09
48080	cytox. CD4+	REEP3	6.00524	0.190616	1.91054e-09	7.5944e-09
48081	cytox. CD4+	ANKIB1	6.00267	0.109852	1.94104e-09	7.71432e-09
48082	cytox. CD4+	FNDC3B	6.00034	0.15196	1.96901e-09	7.82416e-09
48083	cytox. CD4+	RC3H1	5.99226	0.103808	2.06946e-09	8.21637e-09
48084	cytox. CD4+	ELOB	5.98926	0.0803901	2.10797e-09	8.36503e-09
48085	cytox. CD4+	UBE2L6	5.9847	0.119333	2.16789e-09	8.60136e-09
48086	cytox. CD4+	PIK3R1	5.98312	0.10233	2.189e-09	8.68073e-09
48087	cytox. CD4+	CHD6	5.96966	0.128373	2.37748e-09	9.41389e-09
48088	cytox. CD4+	TRPM2	5.96337	1.38869	2.47096e-09	9.77414e-09
48089	cytox. CD4+	NCF1	5.95601	1.39569	2.58464e-09	1.02152e-08
48090	cytox. CD4+	LINC-PINT	5.95564	0.129765	2.59061e-09	1.02371e-08
48091	cytox. CD4+	ETV6	5.9465	0.134668	2.73936e-09	1.08049e-08
48092	cytox. CD4+	PCMTD1	5.94311	0.116495	2.79665e-09	1.10235e-08
48093	cytox. CD4+	NOP10	5.93621	0.060591	2.91694e-09	1.14919e-08
48094	cytox. CD4+	TM9SF3	5.92729	0.0982698	3.07971e-09	1.2123e-08
48095	cytox. CD4+	EFR3A	5.92475	0.191489	3.12775e-09	1.2308e-08
48096	cytox. CD4+	JPX	5.92226	0.0600018	3.17546e-09	1.24916e-08
48097	cytox. CD4+	LRCH3	5.91951	0.135017	3.22903e-09	1.27002e-08
48098	cytox. CD4+	LINC02325	5.91653	0.839545	3.28812e-09	1.29218e-08
48099	cytox. CD4+	UFM1	5.90802	0.0594547	3.46237e-09	1.35884e-08
48100	cytox. CD4+	AL390957.1	5.89525	0.985902	3.74117e-09	1.46532e-08
48101	cytox. CD4+	ARAP2	5.892	0.10698	3.81549e-09	1.49393e-08
48102	cytox. CD4+	LINC01138	5.89078	0.330204	3.84373e-09	1.50449e-08
48103	cytox. CD4+	RBM4	5.87607	0.0366391	4.20112e-09	1.64165e-08
48104	cytox. CD4+	HIF1A	5.87011	0.120402	4.35498e-09	1.69951e-08
48105	cytox. CD4+	ZNF720	5.85296	0.22203	4.82886e-09	1.88038e-08
48106	cytox. CD4+	RGS19	5.849	0.244323	4.94533e-09	1.92351e-08
48107	cytox. CD4+	LINC00892	5.8434	1.02331	5.1146e-09	1.98771e-08
48108	cytox. CD4+	DDX58	5.83809	0.378205	5.28042e-09	2.04978e-08
48109	cytox. CD4+	CNOT4	5.83742	0.0826778	5.30158e-09	2.05765e-08
48110	cytox. CD4+	MANBA	5.83652	0.398719	5.33015e-09	2.0684e-08
48111	cytox. CD4+	GABARAPL2	5.83569	0.0804412	5.35674e-09	2.07838e-08
48112	cytox. CD4+	SEC24C	5.83422	0.3557	5.40434e-09	2.09581e-08
48113	cytox. CD4+	PTPRN2	5.83058	1.0162	5.52359e-09	2.13994e-08
48114	cytox. CD4+	HNRNPH2	5.82574	0.325857	5.68604e-09	2.2007e-08
48115	cytox. CD4+	MAGT1	5.82068	0.168085	5.86074e-09	2.26645e-08
48116	cytox. CD4+	RSU1	5.81239	0.181749	6.15888e-09	2.37823e-08
48117	cytox. CD4+	CHURC1	5.80142	0.0733485	6.57541e-09	2.53657e-08
48118	cytox. CD4+	CNOT2	5.80041	0.0540214	6.6154e-09	2.55158e-08
48119	cytox. CD4+	YWHAZ	5.78283	0.0530234	7.34526e-09	2.82937e-08
48120	cytox. CD4+	PRKD2	5.78152	0.439993	7.40279e-09	2.84967e-08
48121	cytox. CD4+	TPST2	5.77915	0.416413	7.50786e-09	2.8887e-08
48122	cytox. CD4+	SMIM29	5.76798	0.396246	8.02253e-09	3.08168e-08
48123	cytox. CD4+	MAP4K5	5.75244	0.330505	8.79657e-09	3.37276e-08
48124	cytox. CD4+	DCAF5	5.7521	0.169409	8.81417e-09	3.3775e-08
48125	cytox. CD4+	GALC	5.74711	0.470768	9.07813e-09	3.47638e-08
48126	cytox. CD4+	CSK	5.73679	0.0997338	9.64851e-09	3.68879e-08
48127	cytox. CD4+	GPR65	5.72996	0.285245	1.00456e-08	3.83501e-08
48128	cytox. CD4+	DENND2D	5.72918	0.187623	1.0092e-08	3.85209e-08
48129	cytox. CD4+	NDUFA13	5.72827	0.0682403	1.01462e-08	3.8715e-08
48130	cytox. CD4+	GATA3-AS1	5.70962	1.43531	1.13231e-08	4.31079e-08
48131	cytox. CD4+	PRH1	5.70781	0.383125	1.14437e-08	4.35601e-08
48132	cytox. CD4+	SNRPN	5.70214	0.178293	1.18313e-08	4.49991e-08
48133	cytox. CD4+	AP1G1	5.70066	0.136284	1.19341e-08	4.53829e-08
48134	cytox. CD4+	RAB3GAP1	5.69809	0.0918032	1.21154e-08	4.60573e-08
48135	cytox. CD4+	OSTM1	5.68723	0.577659	1.29119e-08	4.90299e-08
48136	cytox. CD4+	GOLGA4	5.68702	0.0666986	1.29277e-08	4.90817e-08
48137	cytox. CD4+	FUBP1	5.68198	0.042175	1.33144e-08	5.05091e-08
48138	cytox. CD4+	CD59	5.68	0.471548	1.34695e-08	5.10484e-08
48139	cytox. CD4+	TSPO	5.67861	0.100252	1.3579e-08	5.14467e-08
48140	cytox. CD4+	CD79B	5.66792	0.74815	1.44543e-08	5.471e-08
48141	cytox. CD4+	MT-CO3	5.65663	0.0377605	1.5437e-08	5.83265e-08
48142	cytox. CD4+	MZB1	5.65308	0.921691	1.57597e-08	5.9517e-08
48143	cytox. CD4+	APOL1	5.65274	0.83028	1.57907e-08	5.96246e-08
48144	cytox. CD4+	ASH1L	5.63598	0.0745683	1.74062e-08	6.5598e-08
48145	cytox. CD4+	USP20	5.63342	0.351337	1.76671e-08	6.65492e-08
48146	cytox. CD4+	CYTH1	5.63325	0.0948416	1.76844e-08	6.66038e-08
48147	cytox. CD4+	RIPOR2	5.62489	0.129769	1.85627e-08	6.98446e-08
48148	cytox. CD4+	ZEB1	5.62416	0.0929505	1.86416e-08	7.01193e-08
48149	cytox. CD4+	FLNB	5.61743	0.563837	1.93822e-08	7.27885e-08
48150	cytox. CD4+	RANBP2	5.61478	0.0881601	1.96814e-08	7.38649e-08
48151	cytox. CD4+	STAT2	5.60614	0.398	2.06885e-08	7.76076e-08
48152	cytox. CD4+	ZBTB11	5.59301	0.272556	2.23171e-08	8.35702e-08
48153	cytox. CD4+	TBK1	5.58771	0.12924	2.30084e-08	8.61177e-08
48154	cytox. CD4+	OAS1	5.58449	0.547222	2.34394e-08	8.76889e-08
48155	cytox. CD4+	CCDC146	5.57095	0.666421	2.53349e-08	9.46298e-08
48156	cytox. CD4+	LINC01146	5.56471	0.935777	2.62594e-08	9.80206e-08
48157	cytox. CD4+	CEMIP2	5.55423	0.397011	2.78842e-08	1.03954e-07
48158	cytox. CD4+	RALGAPA1	5.54502	0.110239	2.93928e-08	1.09474e-07
48159	cytox. CD4+	ATAD2B	5.53763	0.117766	3.06584e-08	1.14025e-07
48160	cytox. CD4+	KIAA0825	5.52762	0.83101	3.24604e-08	1.20594e-07
48161	cytox. CD4+	AC131568.1	5.52681	1.00301	3.26097e-08	1.21129e-07
48162	cytox. CD4+	EVI2B	5.52534	0.217299	3.28849e-08	1.22132e-07
48163	cytox. CD4+	AP3B1	5.52108	0.0673705	3.36916e-08	1.25012e-07
48164	cytox. CD4+	MNAT1	5.51466	0.0297352	3.49452e-08	1.29579e-07
48165	cytox. CD4+	RPL7A	5.5018	0.0862677	3.7594e-08	1.39007e-07
48166	cytox. CD4+	DAPK2	5.49943	0.706631	3.81017e-08	1.40796e-07
48167	cytox. CD4+	ACTR3	5.49925	0.0443215	3.81408e-08	1.40918e-07
48168	cytox. CD4+	BTN3A1	5.49361	0.39121	3.93806e-08	1.45407e-07
48169	cytox. CD4+	C1GALT1C1	5.49108	0.508007	3.99485e-08	1.47481e-07
48170	cytox. CD4+	LPP	5.47719	0.138338	4.32121e-08	1.59329e-07
48171	cytox. CD4+	RPL18A	5.47432	0.0448902	4.39187e-08	1.61909e-07
48172	cytox. CD4+	RETREG3	5.45609	0.46655	4.86735e-08	1.79046e-07
48173	cytox. CD4+	ERBIN	5.43202	0.060572	5.57202e-08	2.04328e-07
48174	cytox. CD4+	BATF	5.43021	0.155046	5.62882e-08	2.0625e-07
48175	cytox. CD4+	GIPC1	5.42514	0.454958	5.79078e-08	2.12085e-07
48176	cytox. CD4+	BHLHE40	5.42176	0.102797	5.90142e-08	2.1607e-07
48177	cytox. CD4+	SIGIRR	5.41964	0.328614	5.97194e-08	2.18516e-07
48178	cytox. CD4+	SYF2	5.41905	0.0630872	5.99162e-08	2.19202e-07
48179	cytox. CD4+	EPC2	5.41839	0.133378	6.0137e-08	2.19941e-07
48180	cytox. CD4+	GALNT3	5.41717	0.548984	6.05492e-08	2.21414e-07
48181	cytox. CD4+	SLC38A1	5.41507	0.0703713	6.1265e-08	2.23962e-07
48182	cytox. CD4+	TET2	5.40318	0.117463	6.54691e-08	2.38811e-07
48183	cytox. CD4+	ADAR	5.39146	0.0925919	6.98887e-08	2.54656e-07
48184	cytox. CD4+	TPP1	5.38796	0.48889	7.12639e-08	2.59547e-07
48185	cytox. CD4+	TRIM25	5.38624	0.193955	7.19474e-08	2.61914e-07
48186	cytox. CD4+	IRF2	5.38374	0.0843002	7.29546e-08	2.65376e-07
48187	cytox. CD4+	SRGAP3	5.3781	1.58603	7.52771e-08	2.73654e-07
48188	cytox. CD4+	ANKDD1A	5.37385	0.697194	7.70741e-08	2.80057e-07
48189	cytox. CD4+	VPS37B	5.36414	0.39506	8.13355e-08	2.95268e-07
48190	cytox. CD4+	CCNY	5.35945	0.0876305	8.3477e-08	3.02762e-07
48191	cytox. CD4+	ATP2A3	5.35873	0.360765	8.3808e-08	3.03915e-07
48192	cytox. CD4+	AC104316.1	5.35201	0.560089	8.69803e-08	3.14982e-07
48193	cytox. CD4+	ERMP1	5.34514	0.493444	9.0347e-08	3.26872e-07
48194	cytox. CD4+	ARFGEF1	5.33539	0.0409566	9.53403e-08	3.44355e-07
48195	cytox. CD4+	PAM	5.33124	0.124414	9.75424e-08	3.52092e-07
48196	cytox. CD4+	AC074032.1	5.31749	0.274304	1.05209e-07	3.79417e-07
48197	cytox. CD4+	AC139720.1	5.31734	0.422405	1.05293e-07	3.79661e-07
48198	cytox. CD4+	RPTOR	5.31267	0.095016	1.08033e-07	3.89243e-07
48199	cytox. CD4+	ZNF331	5.31218	0.45516	1.08321e-07	3.90222e-07
48200	cytox. CD4+	LST1	5.29738	0.485347	1.17475e-07	4.22486e-07
48201	cytox. CD4+	SLA2	5.29558	0.421366	1.18639e-07	4.26475e-07
48202	cytox. CD4+	RIPK1	5.29469	0.209593	1.19222e-07	4.28506e-07
48203	cytox. CD4+	WDR37	5.27425	0.259396	1.33303e-07	4.77439e-07
48204	cytox. CD4+	TRPV2	5.26666	0.557558	1.38928e-07	4.97284e-07
48205	cytox. CD4+	RORA-AS1	5.26623	0.303026	1.39253e-07	4.98293e-07
48206	cytox. CD4+	PCF11	5.25854	0.145458	1.45201e-07	5.19106e-07
48207	cytox. CD4+	AC023424.3	5.25482	0.375709	1.48169e-07	5.29393e-07
48208	cytox. CD4+	CPQ	5.25212	0.754685	1.5036e-07	5.37141e-07
48209	cytox. CD4+	CNOT6L	5.25165	0.0999089	1.50745e-07	5.38434e-07
48210	cytox. CD4+	ITFG1	5.25052	0.0547051	1.51674e-07	5.41586e-07
48211	cytox. CD4+	TMEM258	5.24783	0.0524907	1.53897e-07	5.49277e-07
48212	cytox. CD4+	SLC25A12	5.24541	0.121736	1.55933e-07	5.56205e-07
48213	cytox. CD4+	MCPH1	5.24137	0.0937338	1.59386e-07	5.68004e-07
48214	cytox. CD4+	HMBOX1	5.2403	0.155586	1.60319e-07	5.71155e-07
48215	cytox. CD4+	ZCCHC2	5.23665	0.273293	1.63515e-07	5.81749e-07
48216	cytox. CD4+	TBC1D2B	5.23156	0.155719	1.68087e-07	5.97474e-07
48217	cytox. CD4+	NDUFB3	5.21901	0.0471072	1.79879e-07	6.38521e-07
48218	cytox. CD4+	NDUFB1	5.21238	0.0446262	1.8643e-07	6.61376e-07
48219	cytox. CD4+	MLKL	5.2114	0.582613	1.87424e-07	6.64803e-07
48220	cytox. CD4+	DPM3	5.20083	0.264132	1.98404e-07	7.02475e-07
48221	cytox. CD4+	SNX9	5.19588	0.204559	2.03753e-07	7.20983e-07
48222	cytox. CD4+	ASB2	5.18626	0.379075	2.14562e-07	7.58202e-07
48223	cytox. CD4+	AC005842.1	5.18412	1.25911	2.17034e-07	7.66595e-07
48224	cytox. CD4+	PACS1	5.17601	0.0789997	2.26676e-07	8.0017e-07
48225	cytox. CD4+	DCTN4	5.17317	0.148185	2.30152e-07	8.12074e-07
48226	cytox. CD4+	GSTO1	5.17003	0.0517052	2.34061e-07	8.25246e-07
48227	cytox. CD4+	MAP3K8	5.15924	0.213224	2.47958e-07	8.72938e-07
48228	cytox. CD4+	NUFIP2	5.1572	0.0825924	2.50669e-07	8.82216e-07
48229	cytox. CD4+	SPIN1	5.15308	0.371759	2.56238e-07	9.01141e-07
48230	cytox. CD4+	ARNTL	5.15278	0.157993	2.56654e-07	9.02337e-07
48231	cytox. CD4+	MAP2K2	5.14896	0.038123	2.61934e-07	9.19938e-07
48232	cytox. CD4+	KLF12	5.14716	0.122693	2.64465e-07	9.28409e-07
48233	cytox. CD4+	OGDH	5.14246	0.0995321	2.71169e-07	9.51659e-07
48234	cytox. CD4+	NFKBIA	5.1354	0.123322	2.81547e-07	9.86022e-07
48235	cytox. CD4+	BCAP31	5.13508	0.061717	2.82017e-07	9.87521e-07
48236	cytox. CD4+	NBAS	5.1297	0.0675034	2.90208e-07	1.0156e-06
48237	cytox. CD4+	MAGED1	5.12935	0.22895	2.90739e-07	1.0173e-06
48238	cytox. CD4+	GOLGA8B	5.11611	0.35078	3.11908e-07	1.08992e-06
48239	cytox. CD4+	PDCD6IP	5.11294	0.0589738	3.17191e-07	1.10805e-06
48240	cytox. CD4+	FAM168A	5.0989	0.180856	3.41638e-07	1.19097e-06
48241	cytox. CD4+	LGALS3	5.0942	0.773857	3.50221e-07	1.22053e-06
48242	cytox. CD4+	OS9	5.07321	0.14713	3.91168e-07	1.36001e-06
48243	cytox. CD4+	ALOX12-AS1	5.07211	0.521035	3.93419e-07	1.36723e-06
48244	cytox. CD4+	TMEM39A	5.06451	0.281689	4.09445e-07	1.42188e-06
48245	cytox. CD4+	GIGYF2	5.06252	0.0398137	4.13752e-07	1.43662e-06
48246	cytox. CD4+	RPS23	5.05701	0.0476568	4.25878e-07	1.4772e-06
48247	cytox. CD4+	PAN3	5.05308	0.074009	4.34746e-07	1.50729e-06
48248	cytox. CD4+	SNRPB2	5.0404	0.0392008	4.64567e-07	1.60642e-06
48249	cytox. CD4+	ZFP36	5.03256	0.876331	4.83971e-07	1.67204e-06
48250	cytox. CD4+	RAB8B	5.02977	0.0681484	4.91075e-07	1.69609e-06
48251	cytox. CD4+	FKBP8	5.01304	0.0619468	5.35772e-07	1.84558e-06
48252	cytox. CD4+	CCR5	5.01241	1.35773	5.3753e-07	1.8511e-06
48253	cytox. CD4+	ECD	5.01197	0.150645	5.38754e-07	1.85504e-06
48254	cytox. CD4+	MR1	5.00578	0.348741	5.56368e-07	1.91373e-06
48255	cytox. CD4+	MAPKAPK3	4.98631	0.17038	6.15423e-07	2.11223e-06
48256	cytox. CD4+	CMTM3	4.97963	0.236382	6.37073e-07	2.18526e-06
48257	cytox. CD4+	NINJ2	4.97488	0.839239	6.52887e-07	2.23755e-06
48258	cytox. CD4+	ADAMTSL4-AS1	4.97204	0.420236	6.62531e-07	2.26994e-06
48259	cytox. CD4+	ABHD17B	4.96812	0.297433	6.76067e-07	2.31564e-06
48260	cytox. CD4+	LRP10	4.96425	0.258047	6.89676e-07	2.36088e-06
48261	cytox. CD4+	ERP27	4.96123	0.705864	7.00485e-07	2.39613e-06
48262	cytox. CD4+	GTF2H5	4.95715	0.0865734	7.15344e-07	2.44412e-06
48263	cytox. CD4+	HK1	4.95105	0.0764702	7.38135e-07	2.52089e-06
48264	cytox. CD4+	PFKFB3	4.9461	0.25331	7.57155e-07	2.58435e-06
48265	cytox. CD4+	CASS4	4.93623	0.993517	7.96475e-07	2.71501e-06
48266	cytox. CD4+	JAZF1	4.93593	0.570617	7.97707e-07	2.71882e-06
48267	cytox. CD4+	COX6C	4.91934	0.0587813	8.68364e-07	2.95407e-06
48268	cytox. CD4+	SDF2L1	4.91873	0.16162	8.71057e-07	2.9628e-06
48269	cytox. CD4+	SHOC1	4.91443	0.908614	8.90413e-07	3.0247e-06
48270	cytox. CD4+	SHFL	4.91428	0.272733	8.91071e-07	3.0263e-06
48271	cytox. CD4+	RPS11	4.91093	0.0402092	9.06437e-07	3.07736e-06
48272	cytox. CD4+	KDM6A	4.90902	0.0595061	9.15306e-07	3.10568e-06
48273	cytox. CD4+	RSF1	4.90512	0.0480803	9.33711e-07	3.16539e-06
48274	cytox. CD4+	SASH3	4.90452	0.236751	9.36571e-07	3.17463e-06
48275	cytox. CD4+	ALG13	4.89883	0.0675047	9.64081e-07	3.26599e-06
48276	cytox. CD4+	PIK3C2A	4.8968	0.232772	9.74119e-07	3.29762e-06
48277	cytox. CD4+	ABCD2	4.89245	0.0984509	9.95888e-07	3.37035e-06
48278	cytox. CD4+	MAP2K4	4.89121	0.135095	1.00217e-06	3.39013e-06
48279	cytox. CD4+	SH2D2A	4.89054	0.131984	1.0056e-06	3.40076e-06
48280	cytox. CD4+	RELCH	4.88989	0.124651	1.00895e-06	3.41062e-06
48281	cytox. CD4+	COPA	4.88925	0.0331388	1.01221e-06	3.42117e-06
48282	cytox. CD4+	TRIM56	4.88694	0.112864	1.02416e-06	3.46105e-06
48283	cytox. CD4+	PTPRA	4.88446	0.0721177	1.03713e-06	3.50338e-06
48284	cytox. CD4+	ZBP1	4.87331	1.4674	1.09745e-06	3.70129e-06
48285	cytox. CD4+	VTI1A	4.86966	0.0599116	1.11792e-06	3.76977e-06
48286	cytox. CD4+	SLC33A1	4.86753	0.238693	1.13001e-06	3.80946e-06
48287	cytox. CD4+	NECAP2	4.86691	0.0784716	1.13357e-06	3.8209e-06
48288	cytox. CD4+	LIF	4.8452	0.850456	1.26482e-06	4.25295e-06
48289	cytox. CD4+	DECR1	4.84357	0.0359233	1.27528e-06	4.28688e-06
48290	cytox. CD4+	PPP2R5A	4.8374	0.104218	1.31546e-06	4.41945e-06
48291	cytox. CD4+	ZNF280D	4.83524	0.195412	1.32987e-06	4.46593e-06
48292	cytox. CD4+	STIM1	4.83031	0.0750119	1.3632e-06	4.57458e-06
48293	cytox. CD4+	ZKSCAN1	4.82559	0.158752	1.39591e-06	4.68302e-06
48294	cytox. CD4+	MCC	4.8144	0.633728	1.47641e-06	4.94743e-06
48295	cytox. CD4+	UBE2E1	4.81139	0.0871158	1.49887e-06	5.02055e-06
48296	cytox. CD4+	GNA12	4.80879	0.237171	1.51847e-06	5.08476e-06
48297	cytox. CD4+	SIPA1L3	4.80214	0.416634	1.56975e-06	5.25201e-06
48298	cytox. CD4+	ETHE1	4.79551	0.10607	1.62263e-06	5.42428e-06
48299	cytox. CD4+	FOXP3	4.79449	1.66201	1.6309e-06	5.45117e-06
48300	cytox. CD4+	GNLY	4.78792	0.369895	1.68522e-06	5.62553e-06
48301	cytox. CD4+	TRAPPC5	4.78689	0.0520072	1.69388e-06	5.65363e-06
48302	cytox. CD4+	CROCC	4.78068	0.301448	1.74701e-06	5.826e-06
48303	cytox. CD4+	MAP2K5	4.77603	0.159204	1.78786e-06	5.95885e-06
48304	cytox. CD4+	AC011476.3	4.77307	0.467243	1.81439e-06	6.04386e-06
48305	cytox. CD4+	CPEB4	4.76674	0.268402	1.87227e-06	6.23136e-06
48306	cytox. CD4+	UBA6	4.76588	0.0603721	1.88033e-06	6.25641e-06
48307	cytox. CD4+	SELENOW	4.76325	0.0793796	1.90499e-06	6.33218e-06
48308	cytox. CD4+	MTIF3	4.75912	0.0894649	1.94437e-06	6.45854e-06
48309	cytox. CD4+	SLC17A5	4.75486	0.745981	1.98584e-06	6.59258e-06
48310	cytox. CD4+	HSPA8	4.75292	0.0879213	2.00497e-06	6.65324e-06
48311	cytox. CD4+	BAZ2A	4.75075	0.125707	2.02665e-06	6.72142e-06
48312	cytox. CD4+	MECP2	4.7476	0.0654206	2.05842e-06	6.82486e-06
48313	cytox. CD4+	AC009950.1	4.7452	0.681097	2.08296e-06	6.90427e-06
48314	cytox. CD4+	MYL12B	4.74458	0.0573138	2.08943e-06	6.92473e-06
48315	cytox. CD4+	ZNF791	4.74225	0.411095	2.11353e-06	7.00166e-06
48316	cytox. CD4+	PSMA3	4.7328	0.0189943	2.21443e-06	7.32662e-06
48317	cytox. CD4+	SLC25A26	4.72321	0.0762175	2.32156e-06	7.67136e-06
48318	cytox. CD4+	TRAF5	4.71979	0.255762	2.36084e-06	7.79676e-06
48319	cytox. CD4+	IQSEC1	4.71947	0.389244	2.36466e-06	7.80827e-06
48320	cytox. CD4+	LPIN2	4.71754	0.0785827	2.38716e-06	7.88038e-06
48321	cytox. CD4+	AC008105.3	4.70002	0.133053	2.6013e-06	8.57165e-06
48322	cytox. CD4+	PTPN4	4.69145	0.136982	2.71277e-06	8.93145e-06
48323	cytox. CD4+	RGS9	4.69032	0.849818	2.72777e-06	8.97832e-06
48324	cytox. CD4+	USP47	4.68776	0.0305367	2.76216e-06	9.08515e-06
48325	cytox. CD4+	JAK2	4.66099	0.130244	3.14698e-06	1.03076e-05
48326	cytox. CD4+	ACP5	4.66003	0.749988	3.16158e-06	1.0354e-05
48327	cytox. CD4+	GPRIN3	4.6571	0.101238	3.20702e-06	1.04985e-05
48328	cytox. CD4+	ANKRD55	4.65071	0.877218	3.30795e-06	1.08138e-05
48329	cytox. CD4+	PARP4	4.6469	0.0561412	3.36961e-06	1.10062e-05
48330	cytox. CD4+	LINC02649	4.60743	0.591341	4.07676e-06	1.32479e-05
48331	cytox. CD4+	HLF	4.5998	0.970088	4.22899e-06	1.37218e-05
48332	cytox. CD4+	CD81	4.59865	0.070683	4.25232e-06	1.37956e-05
48333	cytox. CD4+	HDAC8	4.59779	0.0913856	4.27002e-06	1.38511e-05
48334	cytox. CD4+	NBDY	4.58998	0.0412705	4.43281e-06	1.43732e-05
48335	cytox. CD4+	KLHL11	4.58268	1.02267	4.59046e-06	1.48598e-05
48336	cytox. CD4+	TSPYL2	4.57876	0.535328	4.67742e-06	1.51288e-05
48337	cytox. CD4+	GNG10	4.56973	0.07061	4.88364e-06	1.57828e-05
48338	cytox. CD4+	CAMK2G	4.56957	0.371525	4.88722e-06	1.57922e-05
48339	cytox. CD4+	CLEC16A	4.56911	0.0865976	4.89792e-06	1.58246e-05
48340	cytox. CD4+	SMCHD1	4.55781	0.044198	5.16889e-06	1.66725e-05
48341	cytox. CD4+	RPS6KC1	4.54872	0.307996	5.39726e-06	1.73877e-05
48342	cytox. CD4+	STXBP5	4.54302	0.156087	5.54552e-06	1.78605e-05
48343	cytox. CD4+	CCSER2	4.53569	0.0623481	5.74151e-06	1.84664e-05
48344	cytox. CD4+	HELZ2	4.52739	1.07935	5.97174e-06	1.91781e-05
48345	cytox. CD4+	RABGAP1L	4.52373	0.0826191	6.07597e-06	1.95074e-05
48346	cytox. CD4+	RDH10	4.52098	0.263396	6.15547e-06	1.976e-05
48347	cytox. CD4+	GBF1	4.51825	0.050277	6.23535e-06	2.00082e-05
48348	cytox. CD4+	ATP9B	4.5057	0.0795703	6.61556e-06	2.1182e-05
48349	cytox. CD4+	STK24	4.50445	0.0607219	6.65448e-06	2.12995e-05
48350	cytox. CD4+	ARRDC5	4.49662	1.67569	6.90422e-06	2.20732e-05
48351	cytox. CD4+	GUK1	4.49448	0.010178	6.97416e-06	2.22878e-05
48352	cytox. CD4+	AL133334.1	4.49443	0.79717	6.97574e-06	2.22898e-05
48353	cytox. CD4+	RPL12	4.48851	0.0408655	7.17223e-06	2.28988e-05
48354	cytox. CD4+	ICOS	4.47982	0.129259	7.47075e-06	2.38262e-05
48355	cytox. CD4+	PARP14	4.4778	0.077195	7.54148e-06	2.40452e-05
48356	cytox. CD4+	SLC30A7	4.46947	0.0845839	7.84138e-06	2.49879e-05
48357	cytox. CD4+	PTGER2	4.46498	0.576608	8.00769e-06	2.55006e-05
48358	cytox. CD4+	SEC24B	4.46305	0.109503	8.07998e-06	2.57203e-05
48359	cytox. CD4+	ABTB2	4.46155	0.355935	8.13706e-06	2.58916e-05
48360	cytox. CD4+	ESCO1	4.46146	0.121237	8.14016e-06	2.58979e-05
48361	cytox. CD4+	RPL35A	4.45096	0.0488611	8.54856e-06	2.71715e-05
48362	cytox. CD4+	MAP1LC3A	4.43693	0.787141	9.12527e-06	2.8942e-05
48363	cytox. CD4+	AC010149.1	4.42461	0.774447	9.66181e-06	3.06066e-05
48364	cytox. CD4+	ATP5ME	4.41744	0.0434247	9.98768e-06	3.16218e-05
48365	cytox. CD4+	ATP6V1D	4.40675	0.126395	1.04932e-05	3.31732e-05
48366	cytox. CD4+	ITGB7	4.40072	0.345575	1.07892e-05	3.40953e-05
48367	cytox. CD4+	BRK1	4.38509	0.0302432	1.1594e-05	3.65599e-05
48368	cytox. CD4+	LINC00324	4.38384	1.04525	1.16607e-05	3.67604e-05
48369	cytox. CD4+	NAMPT	4.36769	0.0852501	1.25567e-05	3.94899e-05
48370	cytox. CD4+	SLC39A8	4.36386	0.057924	1.27789e-05	4.01672e-05
48371	cytox. CD4+	CAP1	4.36197	0.0214538	1.28896e-05	4.05096e-05
48372	cytox. CD4+	ARNTL2-AS1	4.36017	0.965859	1.29959e-05	4.08329e-05
48373	cytox. CD4+	TRRAP	4.35867	0.0676917	1.30858e-05	4.11098e-05
48374	cytox. CD4+	ZBTB43	4.34917	0.206331	1.36656e-05	4.2874e-05
48375	cytox. CD4+	MARCH3	4.33682	0.38761	1.4456e-05	4.52754e-05
48376	cytox. CD4+	ARHGEF9	4.33316	0.164065	1.46987e-05	4.59926e-05
48377	cytox. CD4+	ZZEF1	4.33024	0.112777	1.4895e-05	4.65943e-05
48378	cytox. CD4+	NDUFA3	4.32587	0.218958	1.51934e-05	4.74775e-05
48379	cytox. CD4+	PPP1R18	4.324	0.0607509	1.53229e-05	4.78692e-05
48380	cytox. CD4+	LAMTOR1	4.32205	0.021215	1.54589e-05	4.82812e-05
48381	cytox. CD4+	DDOST	4.32184	0.0282932	1.54732e-05	4.83197e-05
48382	cytox. CD4+	PARP12	4.3213	0.329553	1.55114e-05	4.84324e-05
48383	cytox. CD4+	MPG	4.31556	0.0278231	1.59196e-05	4.96476e-05
48384	cytox. CD4+	NRBP1	4.31528	0.103853	1.594e-05	4.97048e-05
48385	cytox. CD4+	ZG16B	4.314	0.516712	1.60323e-05	4.99861e-05
48386	cytox. CD4+	OASL	4.31274	0.71944	1.61247e-05	5.02542e-05
48387	cytox. CD4+	SELL	4.31261	0.370094	1.61338e-05	5.02756e-05
48388	cytox. CD4+	CCM2	4.31149	0.0536492	1.62161e-05	5.05255e-05
48389	cytox. CD4+	KLHL22	4.30492	0.302491	1.67049e-05	5.19933e-05
48390	cytox. CD4+	DIRC3	4.30331	0.871312	1.68268e-05	5.23452e-05
48391	cytox. CD4+	RPL13A	4.30237	0.0406334	1.6898e-05	5.25528e-05
48392	cytox. CD4+	MMP24OS	4.3009	0.162176	1.70102e-05	5.28947e-05
48393	cytox. CD4+	AKT3	4.30046	0.0566207	1.70441e-05	5.2993e-05
48394	cytox. CD4+	TGFBR2	4.29894	0.0796591	1.71614e-05	5.33507e-05
48395	cytox. CD4+	ADGRG5	4.29872	0.576331	1.71784e-05	5.33966e-05
48396	cytox. CD4+	LFNG	4.28818	0.985315	1.80147e-05	5.59147e-05
48397	cytox. CD4+	PDZD8	4.28526	0.261208	1.82522e-05	5.66294e-05
48398	cytox. CD4+	HSP90B1	4.27071	0.05994	1.94851e-05	6.03513e-05
48399	cytox. CD4+	FEZ2	4.26592	0.358724	1.9908e-05	6.16204e-05
48400	cytox. CD4+	ZBTB7A	4.26574	0.202322	1.99241e-05	6.16623e-05
48401	cytox. CD4+	AC083862.3	4.26095	1.00308	2.03558e-05	6.29319e-05
48402	cytox. CD4+	IBTK	4.25954	0.0682373	2.04847e-05	6.3314e-05
48403	cytox. CD4+	MFF	4.25577	0.0229131	2.08333e-05	6.43661e-05
48404	cytox. CD4+	LLGL2	4.25362	1.14473	2.10345e-05	6.49621e-05
48405	cytox. CD4+	TSC22D4	4.251	0.105319	2.12814e-05	6.56986e-05
48406	cytox. CD4+	PSEN1	4.23848	0.124258	2.25038e-05	6.93631e-05
48407	cytox. CD4+	GRAMD1B	4.23691	0.0739221	2.26621e-05	6.9842e-05
48408	cytox. CD4+	FBRS	4.22792	0.0772769	2.35865e-05	7.26336e-05
48409	cytox. CD4+	PRKAG2	4.2221	0.443563	2.42042e-05	7.44813e-05
48410	cytox. CD4+	NMT2	4.21521	0.461781	2.4954e-05	7.66944e-05
48411	cytox. CD4+	NEU1	4.21387	0.4706	2.51032e-05	7.71327e-05
48412	cytox. CD4+	PPARA	4.20494	0.31348	2.61154e-05	8.01903e-05
48413	cytox. CD4+	PIAS1	4.20198	0.0335949	2.64595e-05	8.12153e-05
48414	cytox. CD4+	SHLD2	4.20186	0.115889	2.64729e-05	8.12458e-05
48415	cytox. CD4+	CERS5	4.19694	0.0753932	2.70544e-05	8.29761e-05
48416	cytox. CD4+	RNF43	4.18382	0.824527	2.86655e-05	8.77914e-05
48417	cytox. CD4+	NPC2	4.18148	0.451327	2.89614e-05	8.86633e-05
48418	cytox. CD4+	RRBP1	4.18136	0.332056	2.89772e-05	8.87e-05
48419	cytox. CD4+	GABPB1-IT1	4.18054	0.145034	2.9082e-05	8.89975e-05
48420	cytox. CD4+	RPL34-AS1	4.17803	0.646932	2.94042e-05	8.99604e-05
48421	cytox. CD4+	SLC9A3R1	4.16115	0.0616474	3.1665e-05	9.66258e-05
48422	cytox. CD4+	TXNDC11	4.14866	0.145808	3.34425e-05	0.000101931
48423	cytox. CD4+	UBR2	4.14677	0.0496818	3.37194e-05	0.000102748
48424	cytox. CD4+	NDUFB4	4.14237	0.0241185	3.43728e-05	0.000104658
48425	cytox. CD4+	YPEL2	4.1334	0.506498	3.57434e-05	0.000108746
48426	cytox. CD4+	RPL38	4.12251	0.0259122	3.74773e-05	0.00011383
48427	cytox. CD4+	MAP2K6	4.1177	0.877538	3.82671e-05	0.000116139
48428	cytox. CD4+	URI1	4.11062	0.0215238	3.94601e-05	0.000119544
48429	cytox. CD4+	TDG	4.09455	0.064397	4.22994e-05	0.000127882
48430	cytox. CD4+	HAVCR1	4.09412	1.44096	4.23777e-05	0.000128086
48431	cytox. CD4+	BCL2L1	4.08869	0.125135	4.33817e-05	0.000131003
48432	cytox. CD4+	RTP4	4.08483	0.699629	4.411e-05	0.000133168
48433	cytox. CD4+	RPAP2	4.08101	0.028016	4.48399e-05	0.000135319
48434	cytox. CD4+	CPB2-AS1	4.06593	0.197226	4.78412e-05	0.000144136
48435	cytox. CD4+	AC067945.4	4.06491	0.799279	4.80501e-05	0.00014471
48436	cytox. CD4+	GTDC1	4.04296	0.163004	5.27798e-05	0.00015867
48437	cytox. CD4+	SKP1	4.03582	0.0364181	5.44117e-05	0.000163346
48438	cytox. CD4+	R3HDM2	4.03544	0.0395073	5.45005e-05	0.000163592
48439	cytox. CD4+	EIF4A2	4.03442	0.0460786	5.4737e-05	0.000164239
48440	cytox. CD4+	RPL10A	4.03017	0.0282622	5.57362e-05	0.000167152
48441	cytox. CD4+	TTC1	4.02648	0.0501541	5.66175e-05	0.000169751
48442	cytox. CD4+	CAPN12	4.02376	1.01992	5.72752e-05	0.00017168
48443	cytox. CD4+	SEC14L1	4.01284	0.0571948	5.99936e-05	0.000179576
48444	cytox. CD4+	NUTM2A-AS1	4.01113	0.0111471	6.04283e-05	0.000180855
48445	cytox. CD4+	ENTPD4	4.00942	0.230488	6.08669e-05	0.000182098
48446	cytox. CD4+	SRPRA	3.99765	0.076293	6.39732e-05	0.000191051
48447	cytox. CD4+	USP32	3.99751	0.106185	6.40115e-05	0.000191141
48448	cytox. CD4+	KLRB1	3.99677	1.59982	6.42124e-05	0.000191716
48449	cytox. CD4+	RPL23A	3.99673	0.0335909	6.42222e-05	0.000191721
48450	cytox. CD4+	ARHGAP17	3.99461	0.300103	6.48005e-05	0.000193396
48451	cytox. CD4+	SCML4	3.98942	0.630353	6.62342e-05	0.000197577
48452	cytox. CD4+	GIMAP8	3.98032	0.631599	6.88236e-05	0.000205041
48453	cytox. CD4+	PPM1K	3.97779	0.0971609	6.95574e-05	0.000207123
48454	cytox. CD4+	RPS15A	3.97446	0.0405399	7.05404e-05	0.00020997
48455	cytox. CD4+	AC007611.1	3.96801	1.35204	7.24764e-05	0.00021546
48456	cytox. CD4+	SRP72	3.96728	-0.00631806	7.26977e-05	0.000216091
48457	cytox. CD4+	HIPK1	3.96479	0.0821802	7.34593e-05	0.000218217
48458	cytox. CD4+	ARHGEF1	3.96263	0.0152088	7.41273e-05	0.000220076
48459	cytox. CD4+	TMED9	3.94806	0.0289686	7.87883e-05	0.000233604
48460	cytox. CD4+	RETREG1	3.92949	0.253801	8.51251e-05	0.000251916
48461	cytox. CD4+	UBE2D3	3.90957	0.0186051	9.24606e-05	0.000272733
48462	cytox. CD4+	WDR70	3.90696	0.0408954	9.34643e-05	0.000275555
48463	cytox. CD4+	MOB1A	3.90422	0.0130915	9.45279e-05	0.000278586
48464	cytox. CD4+	AC022706.1	3.89744	0.79856	9.72157e-05	0.000286292
48465	cytox. CD4+	MRFAP1	3.89645	0.0523012	9.76135e-05	0.000287392
48466	cytox. CD4+	AL121839.2	3.88241	1.07834	0.000103427	0.000303825
48467	cytox. CD4+	KIAA2026	3.87945	0.0628991	0.000104691	0.00030746
48468	cytox. CD4+	RAB5C	3.86606	0.0315287	0.000110606	0.000324263
48469	cytox. CD4+	PLD3	3.85698	0.267498	0.000114797	0.000336216
48470	cytox. CD4+	CD48	3.85275	0.0405717	0.0001168	0.000341869
48471	cytox. CD4+	NIPBL	3.85211	0.0203508	0.000117104	0.000342717
48472	cytox. CD4+	REPS1	3.85185	0.0279458	0.00011723	0.000343041
48473	cytox. CD4+	RANBP10	3.84603	0.253075	0.000120046	0.000350933
48474	cytox. CD4+	LPXN	3.83971	0.0195324	0.000123178	0.000359879
48475	cytox. CD4+	CCR8	3.82078	1.02291	0.000133031	0.000387639
48476	cytox. CD4+	TNFRSF14-AS1	3.8198	0.662405	0.000133562	0.00038914
48477	cytox. CD4+	ARHGEF7	3.81766	0.0584772	0.000134722	0.000392081
48478	cytox. CD4+	RHOF	3.81762	0.0872011	0.000134743	0.000392095
48479	cytox. CD4+	TBCK	3.81759	0.0625216	0.000134763	0.000392104
48480	cytox. CD4+	SERINC3	3.80699	0.0166668	0.000140666	0.000408572
48481	cytox. CD4+	PDSS2	3.8053	0.0748372	0.000141633	0.000411279
48482	cytox. CD4+	PI4KA	3.79934	0.124523	0.000145083	0.000421244
48483	cytox. CD4+	ABHD18	3.79905	0.107085	0.000145252	0.000421685
48484	cytox. CD4+	SERPINB9P1	3.79347	0.748815	0.000148557	0.000430907
48485	cytox. CD4+	ATP6V1E1	3.79335	0.0283963	0.000148629	0.000431064
48486	cytox. CD4+	CMTM6	3.79137	0.0250103	0.000149817	0.000434347
48487	cytox. CD4+	CCDC69	3.78374	0.345616	0.00015449	0.000447345
48488	cytox. CD4+	IP6K2	3.78367	0.0440356	0.000154533	0.000447415
48489	cytox. CD4+	NPHP3	3.78076	0.402853	0.000156348	0.000452501
48490	cytox. CD4+	EPAS1	3.76377	0.932293	0.000167369	0.000483209
48491	cytox. CD4+	ZYX	3.76266	0.161934	0.000168114	0.0004853
48492	cytox. CD4+	CALCOCO1	3.7433	0.623643	0.000181621	0.00052288
48493	cytox. CD4+	EEF1D	3.74094	0.0436673	0.000183332	0.000527548
48494	cytox. CD4+	CALU	3.73429	0.153663	0.000188245	0.000541354
48495	cytox. CD4+	TIGIT	3.73378	0.826721	0.000188627	0.000542253
48496	cytox. CD4+	ZNF586	3.72976	0.261244	0.000191665	0.000550583
48497	cytox. CD4+	MAP3K1	3.72823	0.111005	0.000192829	0.000553792
48498	cytox. CD4+	SEM1	3.72533	0.00797341	0.000195061	0.000560065
48499	cytox. CD4+	COX16	3.72453	-0.000747901	0.00019568	0.000561643
48500	cytox. CD4+	DYNLL1	3.7233	0.0872396	0.000196637	0.000564314
48501	cytox. CD4+	ECI2	3.71053	0.159714	0.000206823	0.000592607
48502	cytox. CD4+	VAPA	3.70872	-0.0291828	0.000208307	0.000596713
48503	cytox. CD4+	SNX14	3.70323	0.0567921	0.000212871	0.000609417
48504	cytox. CD4+	ZFP36L2	3.69732	0.141184	0.000217891	0.000623334
48505	cytox. CD4+	BCL2	3.6939	0.0671325	0.000220837	0.000631148
48506	cytox. CD4+	APPL2	3.69375	0.313612	0.000220971	0.000631453
48507	cytox. CD4+	DSTYK	3.69214	0.282377	0.000222378	0.00063532
48508	cytox. CD4+	GAB3	3.68714	0.351612	0.000226788	0.000647288
48509	cytox. CD4+	DCUN1D1	3.68509	0.0763137	0.000228619	0.000652278
48510	cytox. CD4+	RPS10	3.68169	0.0172693	0.000231695	0.000660654
48511	cytox. CD4+	SUSD3	3.6774	0.161198	0.000235625	0.000671616
48512	cytox. CD4+	SNX20	3.67534	0.413171	0.000237535	0.000676731
48513	cytox. CD4+	TMEM256	3.67356	0.047218	0.000239199	0.000681389
48514	cytox. CD4+	SDF4	3.66756	0.0557847	0.00024488	0.000696814
48515	cytox. CD4+	RAD51-AS1	3.66518	0.637532	0.000247163	0.000702884
48516	cytox. CD4+	ZBTB38	3.66172	0.137326	0.000250526	0.000712275
48517	cytox. CD4+	SLC9A9	3.6554	0.120029	0.000256782	0.000729533
48518	cytox. CD4+	NSF	3.64591	0.226967	0.000266447	0.00075608
48519	cytox. CD4+	NDRG1	3.64377	0.468017	0.000268678	0.000762227
48520	cytox. CD4+	UBXN10-AS1	3.6353	0.748935	0.000277662	0.000786765
48521	cytox. CD4+	CDC42SE1	3.6349	0.0547589	0.000278091	0.000787792
48522	cytox. CD4+	FAM78A	3.63315	0.323433	0.000279978	0.00079285
48523	cytox. CD4+	FAM120B	3.6282	0.140482	0.000285403	0.000808018
48524	cytox. CD4+	SYNJ2	3.61239	0.248371	0.000303386	0.000858
48525	cytox. CD4+	RPL36A	3.61032	0.0321813	0.000305823	0.00086479
48526	cytox. CD4+	LINC00963	3.60023	0.419327	0.000317932	0.000898059
48527	cytox. CD4+	STK4	3.59941	0.0108732	0.000318941	0.0009008
48528	cytox. CD4+	TNKS2	3.59752	0.0515931	0.000321261	0.000906808
48529	cytox. CD4+	TMEM87B	3.5934	0.189565	0.000326386	0.000920833
48530	cytox. CD4+	CIR1	3.5899	0.0420184	0.000330799	0.000932947
48531	cytox. CD4+	GSDMB	3.5876	0.602517	0.000333739	0.000940902
48532	cytox. CD4+	DTNBP1	3.58529	0.0590545	0.000336704	0.000948806
48533	cytox. CD4+	TSEN54	3.58154	0.339964	0.000341574	0.000961838
48534	cytox. CD4+	ELOVL6	3.58041	0.145551	0.000343053	0.000965538
48535	cytox. CD4+	TTC39C	3.57982	0.157145	0.000343834	0.000967505
48536	cytox. CD4+	PPP4R3B	3.5795	-0.0126471	0.000344247	0.000968551
48537	cytox. CD4+	TBC1D1	3.57208	0.179044	0.000354152	0.000994992
48538	cytox. CD4+	XKR6	3.57181	0.0407991	0.000354523	0.000995917
48539	cytox. CD4+	SDCCAG8	3.56383	0.024249	0.000365485	0.00102536
48540	cytox. CD4+	ANXA4	3.56159	0.10284	0.00036862	0.00103361
48541	cytox. CD4+	IRAK2	3.56068	0.606847	0.000369893	0.00103686
48542	cytox. CD4+	TMEM161B-AS1	3.55665	0.358395	0.00037562	0.00105254
48543	cytox. CD4+	STX4	3.55541	0.191994	0.000377395	0.00105739
48544	cytox. CD4+	RBIS	3.55021	0.0119871	0.000384921	0.00107758
48545	cytox. CD4+	ATP1A1	3.54778	0.101398	0.000388496	0.00108694
48546	cytox. CD4+	STX16	3.5468	0.0139491	0.00038994	0.00109059
48547	cytox. CD4+	UBL5	3.54262	0.0180168	0.000396178	0.00110725
48548	cytox. CD4+	PPIP5K2	3.53258	0.0914454	0.000411519	0.0011478
48549	cytox. CD4+	ETNK1	3.5276	0.0167985	0.000419348	0.00116881
48550	cytox. CD4+	PSMA1	3.52714	-0.0156778	0.00042008	0.00117057
48551	cytox. CD4+	GCC2	3.52291	0.0229027	0.00042684	0.00118884
48552	cytox. CD4+	IFIT5	3.51913	0.490085	0.000432972	0.00120507
48553	cytox. CD4+	ZCCHC7	3.50907	0.0104772	0.000449679	0.0012495
48554	cytox. CD4+	VPS28	3.50834	0.0217943	0.000450905	0.00125276
48555	cytox. CD4+	PCCA	3.50583	0.111675	0.000455177	0.00126388
48556	cytox. CD4+	ADGRE1	3.49278	0.734854	0.000478026	0.00132466
48557	cytox. CD4+	FAM217B	3.48846	0.39228	0.000485811	0.00134544
48558	cytox. CD4+	GLUD1	3.4844	0.0100778	0.000493235	0.00136585
48559	cytox. CD4+	TPGS1	3.48281	0.347515	0.000496179	0.00137367
48560	cytox. CD4+	LINC01727	3.47833	1.06818	0.000504551	0.00139636
48561	cytox. CD4+	IFNGR1	3.47597	0.21385	0.000509004	0.00140852
48562	cytox. CD4+	SRGAP2B	3.47396	0.374709	0.00051283	0.00141827
48563	cytox. CD4+	SRGAP2-AS1	3.47066	0.873331	0.000519174	0.00143497
48564	cytox. CD4+	AL499604.1	3.4703	0.601653	0.000519868	0.00143655
48565	cytox. CD4+	RPL21	3.4683	0.0273726	0.000523764	0.00144664
48566	cytox. CD4+	LAMP2	3.46387	0.0750237	0.000532468	0.00146947
48567	cytox. CD4+	C1GALT1	3.45867	0.0377006	0.000542842	0.00149722
48568	cytox. CD4+	LINC00299	3.45749	1.19963	0.000545236	0.00150365
48569	cytox. CD4+	PTPN9	3.45395	0.176715	0.00055244	0.00152245
48570	cytox. CD4+	EMP3	3.45094	0.0450351	0.000558632	0.00153861
48571	cytox. CD4+	AL031280.1	3.44956	1.18523	0.000561505	0.00154634
48572	cytox. CD4+	GDPD1	3.44879	1.07674	0.0005631	0.00155037
48573	cytox. CD4+	ITGAX	3.44871	0.336802	0.000563277	0.00155068
48574	cytox. CD4+	SYNE2	3.44744	0.110289	0.000565919	0.00155758
48575	cytox. CD4+	SMPD1	3.44522	0.922903	0.0005706	0.00156992
48576	cytox. CD4+	CDC42	3.43877	0.0417328	0.00058436	0.00160609
48577	cytox. CD4+	SKAP1-AS1	3.42093	0.669495	0.000624075	0.00171264
48578	cytox. CD4+	ZAP70	3.42077	0.0597313	0.000624435	0.00171343
48579	cytox. CD4+	COPZ1	3.41603	0.061837	0.00063541	0.00174192
48580	cytox. CD4+	NLRC5	3.40797	0.0633498	0.000654471	0.00179229
48581	cytox. CD4+	ILRUN	3.4067	0.0617841	0.000657531	0.00180004
48582	cytox. CD4+	PALM2-AKAP2	3.40518	0.187176	0.000661195	0.00180965
48583	cytox. CD4+	AC007952.4	3.39881	0.0650841	0.000676789	0.00185125
48584	cytox. CD4+	TRG-AS1	3.39833	0.249705	0.000677977	0.00185386
48585	cytox. CD4+	ZFAND3	3.39299	0.0315183	0.000691337	0.00188819
48586	cytox. CD4+	MBP	3.38614	0.0282786	0.000708836	0.00193307
48587	cytox. CD4+	IMPG2	3.38148	0.697108	0.00072097	0.00196479
48588	cytox. CD4+	TOM1	3.38118	0.563975	0.000721746	0.00196668
48589	cytox. CD4+	SF3B5	3.37831	0.00315925	0.000729334	0.00198644
48590	cytox. CD4+	HS3ST1	3.37533	1.25107	0.000737262	0.0020064
48591	cytox. CD4+	GALNT6	3.37501	1.04326	0.000738128	0.00200853
48592	cytox. CD4+	ERC1	3.37328	0.0144734	0.000742793	0.00202075
48593	cytox. CD4+	LZTS1	3.36926	0.713347	0.000753715	0.00204881
48594	cytox. CD4+	HMG20A	3.36481	0.176122	0.000765957	0.0020816
48595	cytox. CD4+	XIST	3.36423	0.0155079	0.000767583	0.00208578
48596	cytox. CD4+	AC093010.2	3.36318	0.33294	0.000770491	0.0020932
48597	cytox. CD4+	VAMP4	3.3591	0.410498	0.000781969	0.00212363
48598	cytox. CD4+	KIDINS220	3.35483	0.0535172	0.000794125	0.00215592
48599	cytox. CD4+	RANBP9	3.34342	-0.0079037	0.000827516	0.00224372
48600	cytox. CD4+	PPP1R3B	3.33994	0.714476	0.000837976	0.00227025
48601	cytox. CD4+	SLC35E1	3.3372	0.204755	0.00084626	0.00229216
48602	cytox. CD4+	SHPRH	3.33624	0.125865	0.000849185	0.00229982
48603	cytox. CD4+	MAP3K2	3.32539	0.0250948	0.000882964	0.0023891
48604	cytox. CD4+	DPP7	3.32387	0.0515593	0.000887782	0.00240158
48605	cytox. CD4+	CSRNP1	3.32059	0.584863	0.000898286	0.00242916
48606	cytox. CD4+	NPC1	3.31862	0.295493	0.000904646	0.00244495
48607	cytox. CD4+	ANKUB1	3.31392	0.419487	0.000919988	0.00248556
48608	cytox. CD4+	SPAG5-AS1	3.31049	0.610547	0.000931327	0.00251504
48609	cytox. CD4+	AC017002.3	3.30701	0.796385	0.000942987	0.00254565
48610	cytox. CD4+	CCDC186	3.3017	0.231738	0.000960996	0.00259159
48611	cytox. CD4+	NCDN	3.29992	0.956315	0.000967131	0.00260664
48612	cytox. CD4+	DPYD-AS1	3.29765	0.732201	0.000974977	0.00262659
48613	cytox. CD4+	PET100	3.29747	0.0974674	0.000975585	0.00262792
48614	cytox. CD4+	SLFN12	3.29309	0.653273	0.000990911	0.00266798
48615	cytox. CD4+	CCNH	3.28885	0.0372739	0.00100598	0.00270733
48616	cytox. CD4+	RAB11A	3.28837	0.0424336	0.0010077	0.00271164
48617	cytox. CD4+	PDCD1LG2	3.28621	0.63502	0.00101544	0.00273183
48618	cytox. CD4+	COX7A2	3.28044	0.00680745	0.00103644	0.00278642
48619	cytox. CD4+	UBE2G1	3.27587	0.017019	0.00105335	0.00282964
48620	cytox. CD4+	AC025159.1	3.26588	0.313917	0.00109124	0.00292807
48621	cytox. CD4+	SIL1	3.26248	0.111069	0.00110444	0.00296077
48622	cytox. CD4+	CHFR	3.25428	0.0578939	0.00113681	0.00304479
48623	cytox. CD4+	CLIP1	3.24802	0.0419933	0.0011621	0.00311038
48624	cytox. CD4+	BTRC	3.2192	0.103336	0.0012855	0.00342821
48625	cytox. CD4+	RLIM	3.21907	0.136943	0.00128606	0.0034293
48626	cytox. CD4+	UHRF1BP1L	3.21379	0.0140357	0.00130996	0.00348948
48627	cytox. CD4+	RAB6A	3.2135	0.0196934	0.00131127	0.00349257
48628	cytox. CD4+	BRAF	3.21016	0.0177163	0.00132663	0.00353107
48629	cytox. CD4+	SNX29	3.2097	0.163982	0.00132875	0.00353631
48630	cytox. CD4+	CASTOR3	3.20966	0.346461	0.0013289	0.00353632
48631	cytox. CD4+	CCDC7	3.20205	0.2287	0.00136451	0.00362699
48632	cytox. CD4+	DIS3L2	3.20146	0.0979337	0.00136735	0.00363328
48633	cytox. CD4+	CD82	3.19793	0.0584265	0.00138418	0.00367634
48634	cytox. CD4+	ATP8B1	3.18944	0.700342	0.00142547	0.00378304
48635	cytox. CD4+	EIF4E2	3.18679	0.035211	0.00143861	0.00381586
48636	cytox. CD4+	TMEM248	3.18596	0.000755203	0.00144274	0.00382626
48637	cytox. CD4+	DTX3L	3.18376	0.0868959	0.00145376	0.00385379
48638	cytox. CD4+	POLR2L	3.17809	0.0398173	0.00148248	0.00392812
48639	cytox. CD4+	ARID3B	3.17004	0.140333	0.00152421	0.00403414
48640	cytox. CD4+	TBCD	3.16849	0.0589719	0.00153234	0.00405431
48641	cytox. CD4+	ANXA11	3.1649	0.00462795	0.00155136	0.00410092
48642	cytox. CD4+	C3AR1	3.16306	1.71171	0.00156123	0.00412655
48643	cytox. CD4+	REL	3.15516	0.0277863	0.00160408	0.00423458
48644	cytox. CD4+	SNAI3	3.13736	1.05182	0.00170474	0.00448873
48645	cytox. CD4+	TCP11L2	3.13021	0.891523	0.00174683	0.00459596
48646	cytox. CD4+	FNIP1	3.11969	0.00601775	0.00181044	0.00475694
48647	cytox. CD4+	TMCO1	3.11719	-0.0062137	0.00182583	0.0047963
48648	cytox. CD4+	TMEM106B	3.11162	0.151057	0.00186066	0.00488452
48649	cytox. CD4+	CAPZA2	3.11023	-0.0149501	0.0018694	0.00490638
48650	cytox. CD4+	TAB2	3.10973	0.0458055	0.00187261	0.00491425
48651	cytox. CD4+	MT-ND5	3.10663	0.0171727	0.00189231	0.00496428
48652	cytox. CD4+	TMEM173	3.10614	0.113616	0.00189546	0.00497198
48653	cytox. CD4+	EPG5	3.10009	0.172841	0.00193459	0.00507181
48654	cytox. CD4+	TNF	3.09102	0.483485	0.00199468	0.00522584
48655	cytox. CD4+	ABCC5	3.08553	0.586605	0.00203189	0.00531919
48656	cytox. CD4+	NRP1	3.08172	0.745016	0.00205808	0.00538534
48657	cytox. CD4+	HEXA	3.07831	0.104469	0.00208179	0.00544556
48658	cytox. CD4+	AC144521.1	3.06166	0.573891	0.00220112	0.00574795
48659	cytox. CD4+	LEPROTL1	3.05505	0.0324876	0.00225025	0.00587057
48660	cytox. CD4+	SENP5	3.05422	-0.0050439	0.00225648	0.00588487
48661	cytox. CD4+	PRDM2	3.05269	0.0187064	0.00226801	0.00591428
48662	cytox. CD4+	SMURF1	3.0498	0.114762	0.00228997	0.0059689
48663	cytox. CD4+	FGL2	3.04343	1.28987	0.00233902	0.00609539
48664	cytox. CD4+	AL133453.1	3.04326	0.302047	0.00234028	0.00609801
48665	cytox. CD4+	NBEAL2	3.03874	0.551856	0.00237567	0.00618542
48666	cytox. CD4+	PDE9A	3.03696	0.555575	0.00238976	0.00622074
48667	cytox. CD4+	TMEM179B	3.03207	0.0775721	0.00242882	0.00631751
48668	cytox. CD4+	LINC01163	3.02082	0.93287	0.00252089	0.00654612
48669	cytox. CD4+	CALCOCO2	3.01765	0.0151349	0.0025474	0.00660915
48670	cytox. CD4+	LINC00623	3.01048	0.0414849	0.00260835	0.00676056
48671	cytox. CD4+	MLLT10	3.00286	0.0136718	0.00267455	0.00692375
48672	cytox. CD4+	LINC01762	3.00247	1.24287	0.00267794	0.00693101
48673	cytox. CD4+	MAML3	3.00129	0.23696	0.00268837	0.00695492
48674	cytox. CD4+	ERGIC3	3.00068	0.0133319	0.00269378	0.00696816
48675	cytox. CD4+	ANXA1	2.99228	0.156427	0.002769	0.00715488
48676	cytox. CD4+	SFT2D2	2.99206	0.016466	0.002771	0.00715926
48677	cytox. CD4+	IPCEF1	2.99116	0.45507	0.0027792	0.00717728
48678	cytox. CD4+	JAML	2.9813	0.0955623	0.00287028	0.00740031
48679	cytox. CD4+	C1RL	2.9809	0.407805	0.00287401	0.00740913
48680	cytox. CD4+	RNF19B	2.97975	0.12681	0.00288479	0.00743447
48681	cytox. CD4+	FAM222B	2.97919	0.071186	0.00289013	0.00744742
48682	cytox. CD4+	CLCN3	2.97914	0.0598201	0.00289062	0.00744785
48683	cytox. CD4+	AC013264.1	2.97542	1.28461	0.0029259	0.00753464
48684	cytox. CD4+	RPS12	2.97184	0.0232835	0.00296018	0.00761874
48685	cytox. CD4+	TFCP2	2.96849	0.013395	0.00299262	0.00769466
48686	cytox. CD4+	SLA	2.96571	0.13087	0.00301987	0.00776388
48687	cytox. CD4+	LAIR2	2.96295	1.41323	0.00304708	0.00783212
48688	cytox. CD4+	CAPNS1	2.94522	0.0221011	0.00322725	0.00827893
48689	cytox. CD4+	AC079921.1	2.94193	0.398176	0.00326171	0.00836187
48690	cytox. CD4+	SMIM26	2.93512	-0.0406294	0.0033342	0.00853975
48691	cytox. CD4+	C18orf25	2.92896	0.0509908	0.00340103	0.00870195
48692	cytox. CD4+	OCIAD2	2.92142	-0.0243477	0.00348435	0.00890837
48693	cytox. CD4+	UBASH3A	2.92089	0.0629505	0.0034903	0.00892214
48694	cytox. CD4+	SPIRE1	2.91924	0.454139	0.00350889	0.00896624
48695	cytox. CD4+	SCFD1	2.90259	-0.0251004	0.00370095	0.00944059
48696	cytox. CD4+	CCNDBP1	2.89438	0.00916932	0.00379909	0.00968149
48697	cytox. CD4+	PITPNM2	2.89147	0.636803	0.00383443	0.00976519
48698	cytox. CD4+	NUCB1	2.89089	0.0604965	0.00384154	0.00978118
48699	cytox. CD4+	ALDOC	2.89004	0.357538	0.00385198	0.00980351
48700	cytox. CD4+	EIF2A	2.8898	-0.0229774	0.00385487	0.00980875
48701	cytox. CD4+	GPBP1L1	2.88953	-0.0117393	0.00385816	0.00981607
48702	cytox. CD4+	BIVM	2.88711	0.257511	0.00388803	0.00988991
48703	cytox. CD4+	ACAA1	2.88579	0.0709552	0.00390435	0.00992928
48704	cytox. CD4+	EHD1	2.87995	0.114637	0.00397732	0.0101061
48705	cytox. CD4+	RILP	2.87095	0.898803	0.00409239	0.0103895
48706	cytox. CD4+	NCR3	2.86653	0.671668	0.00415001	0.0105278
48707	cytox. CD4+	CSNK1G2	2.86594	0.0760985	0.00415776	0.0105453
48708	cytox. CD4+	FAM53B	2.86225	0.466473	0.00420639	0.0106605
48709	cytox. CD4+	MLLT6	2.85861	0.108363	0.00425497	0.0107778
48710	cytox. CD4+	RPS14	2.85846	0.0158889	0.00425703	0.0107819
48711	cytox. CD4+	IFIT1	2.85543	1.1086	0.0042978	0.0108817
48712	cytox. CD4+	SZRD1	2.85052	-0.00785079	0.00436473	0.0110464
48713	cytox. CD4+	ITGAL	2.84541	0.01995	0.00443537	0.0112167
48714	cytox. CD4+	AL137186.1	2.84466	0.911922	0.00444593	0.011241
48715	cytox. CD4+	ZNF638	2.84437	-0.010345	0.00444989	0.0112498
48716	cytox. CD4+	CLSTN3	2.84385	0.438755	0.00445727	0.011266
48717	cytox. CD4+	PPARD	2.84378	0.272582	0.00445819	0.0112671
48718	cytox. CD4+	PRORP	2.83923	0.0196923	0.00452221	0.0114252
48719	cytox. CD4+	UBR5	2.83825	-0.00930688	0.00453616	0.011458
48720	cytox. CD4+	NSMCE1	2.83352	-0.0141594	0.00460379	0.0116201
48721	cytox. CD4+	C17orf97	2.82807	0.78012	0.00468301	0.0118087
48722	cytox. CD4+	WASHC3	2.8267	0.00769247	0.00470299	0.0118565
48723	cytox. CD4+	CITED4	2.81883	1.61884	0.00481994	0.0121409
48724	cytox. CD4+	SGK3	2.81594	0.158589	0.00486351	0.0122454
48725	cytox. CD4+	CAPN7	2.81254	0.110901	0.00491526	0.0123705
48726	cytox. CD4+	WNT5B	2.80827	0.43666	0.00498084	0.0125275
48727	cytox. CD4+	NCOR1	2.79512	-0.0125227	0.00518802	0.0130402
48728	cytox. CD4+	TESC	2.79314	0.189056	0.00521986	0.013116
48729	cytox. CD4+	C14orf119	2.78487	0.096136	0.00535494	0.0134468
48730	cytox. CD4+	SLC6A16	2.78471	0.782855	0.00535753	0.0134519
48731	cytox. CD4+	ATP5MG	2.78328	0.01379	0.0053813	0.0135101
48732	cytox. CD4+	FOXJ3	2.78312	0.000376849	0.00538395	0.0135153
48733	cytox. CD4+	PLAT	2.78021	0.877409	0.00543245	0.0136342
48734	cytox. CD4+	SP4	2.77491	0.146387	0.00552167	0.0138536
48735	cytox. CD4+	FAM117A	2.77454	0.109322	0.00552792	0.0138678
48736	cytox. CD4+	TYW1	2.76277	0.0457767	0.00573135	0.0143583
48737	cytox. CD4+	NTNG2	2.75888	0.716135	0.00579999	0.0145225
48738	cytox. CD4+	AC233976.1	2.75651	0.976708	0.0058421	0.0146217
48739	cytox. CD4+	ZNF480	2.75461	0.320671	0.00587624	0.014704
48740	cytox. CD4+	AC105446.1	2.75359	0.884521	0.00589463	0.0147485
48741	cytox. CD4+	SDHC	2.74922	0.00878237	0.00597376	0.0149354
48742	cytox. CD4+	AKAP13	2.74026	0.0461391	0.00613913	0.0153227
48743	cytox. CD4+	S100Z	2.73686	1.6502	0.00620292	0.0154721
48744	cytox. CD4+	PIN4	2.73618	0.0282122	0.00621568	0.0155006
48745	cytox. CD4+	IER5	2.73548	0.0487013	0.00622902	0.0155306
48746	cytox. CD4+	OTUD6B-AS1	2.73243	0.214141	0.00628692	0.015665
48747	cytox. CD4+	CSF2RB	2.72872	1.59272	0.00635815	0.0158375
48748	cytox. CD4+	VPS4B	2.72225	-0.0103454	0.00648387	0.016137
48749	cytox. CD4+	SNRNP35	2.71681	0.187359	0.0065915	0.016391
48750	cytox. CD4+	PIM2	2.70913	0.213415	0.00674598	0.0167539
48751	cytox. CD4+	POR	2.70759	0.414399	0.00677733	0.0168264
48752	cytox. CD4+	GPR137B	2.69123	0.575196	0.00711889	0.0176316
48753	cytox. CD4+	TRAFD1	2.68164	0.205545	0.00732618	0.0181221
48754	cytox. CD4+	RPL22	2.68105	0.0146082	0.00733907	0.0181521
48755	cytox. CD4+	OSBPL3	2.67424	0.00659734	0.00748982	0.0185094
48756	cytox. CD4+	RAB27B	2.66994	0.997715	0.00758645	0.0187422
48757	cytox. CD4+	STX5	2.66108	0.0456167	0.00778906	0.0192139
48758	cytox. CD4+	BRWD1	2.66106	-0.00574267	0.00778962	0.0192139
48759	cytox. CD4+	SECISBP2L	2.65804	0.0927571	0.00785976	0.0193788
48760	cytox. CD4+	CSNK1D	2.65688	0.0506736	0.00788667	0.0194411
48761	cytox. CD4+	AZIN2	2.65184	1.13498	0.00800545	0.0197194
48762	cytox. CD4+	TMPRSS6	2.65161	1.24133	0.00801095	0.0197309
48763	cytox. CD4+	OGFR	2.65008	0.215533	0.00804716	0.0198159
48764	cytox. CD4+	UBE4B	2.6413	0.077163	0.00825876	0.0203115
48765	cytox. CD4+	CD5	2.63681	0.1148	0.00836906	0.0205741
48766	cytox. CD4+	PPHLN1	2.635	-0.0258969	0.00841367	0.0206795
48767	cytox. CD4+	RNGTT	2.62777	-0.0228997	0.00859468	0.0211111
48768	cytox. CD4+	HOTAIRM1	2.62449	0.968888	0.0086778	0.0212975
48769	cytox. CD4+	PPP2R5E	2.62363	-0.0012335	0.00869973	0.0213446
48770	cytox. CD4+	SELENOT	2.62127	-0.0193173	0.00876031	0.0214888
48771	cytox. CD4+	ATP5F1D	2.61506	-0.0124428	0.00892131	0.0218518
48772	cytox. CD4+	NT5E	2.61077	0.65473	0.00903373	0.0221084
48773	cytox. CD4+	PCYOX1	2.61004	0.579972	0.00905327	0.022152
48774	cytox. CD4+	ABCA5	2.60309	0.198403	0.00923879	0.0225871
48775	cytox. CD4+	CRLF2	2.60053	0.802993	0.00930804	0.0227493
48776	cytox. CD4+	BFSP2	2.59617	1.11485	0.00942704	0.0230282
48777	cytox. CD4+	RAB37	2.59028	0.532719	0.00958992	0.0233994
48778	cytox. CD4+	ARIH2	2.57927	-0.0287983	0.00990089	0.0241256
48779	cytox. CD4+	THRA1/BTR	2.57747	0.782239	0.00995254	0.0242414
48780	cytox. CD4+	ZNF483	2.5747	1.24992	0.0100326	0.0244262
48781	cytox. CD4+	ABHD6	2.5742	0.708272	0.0100472	0.0244593
48782	cytox. CD4+	C4orf19	2.57369	0.626496	0.0100621	0.0244905
48783	cytox. CD4+	MOSPD3	2.57261	0.487997	0.0100934	0.0245564
48784	cytox. CD4+	TTLL3	2.57212	0.377726	0.0101077	0.0245888
48785	cytox. CD4+	APOBR	2.56931	0.930411	0.0101903	0.0247768
48786	cytox. CD4+	HOOK3	2.56664	-0.00365136	0.0102689	0.0249524
48787	cytox. CD4+	MRFAP1L1	2.56423	0.12237	0.0103404	0.0251132
48788	cytox. CD4+	SPTY2D1	2.5579	0.0815752	0.0105306	0.0255489
48789	cytox. CD4+	BNIP2	2.54629	-0.0325808	0.0108874	0.0263492
48790	cytox. CD4+	COPG1	2.54373	0.0619482	0.0109677	0.0265327
48791	cytox. CD4+	AC009690.2	2.53515	0.864313	0.01124	0.0271523
48792	cytox. CD4+	IFITM1	2.52992	0.537832	0.0114088	0.0275235
48793	cytox. CD4+	PRKAA1	2.52979	0.0665059	0.0114132	0.0275254
48794	cytox. CD4+	PABPC1	2.52399	-0.0131026	0.0116031	0.0279692
48795	cytox. CD4+	LNPEP	2.52352	-0.00513137	0.0116186	0.0280036
48796	cytox. CD4+	ASB3	2.52223	-0.0122523	0.0116612	0.0280977
48797	cytox. CD4+	LINC02416	2.51492	1.13736	0.0119059	0.0286635
48798	cytox. CD4+	SMIM3	2.51489	0.175507	0.011907	0.0286635
48799	cytox. CD4+	GFI1	2.51259	0.0604997	0.0119847	0.02883
48800	cytox. CD4+	FLT3LG	2.51026	0.28533	0.0120641	0.0290092
48801	cytox. CD4+	AC005224.2	2.50917	0.764243	0.0121015	0.0290871
48802	cytox. CD4+	UHMK1	2.50251	0.0157106	0.0123317	0.0296132
48803	cytox. CD4+	CASD1	2.49765	0.154198	0.0125018	0.0299941
48804	cytox. CD4+	AGO4	2.49672	0.24165	0.0125349	0.0300705
48805	cytox. CD4+	ABHD13	2.49629	0.37117	0.0125501	0.0301007
48806	cytox. CD4+	EFCAB14	2.49438	0.0444992	0.0126179	0.0302542
48807	cytox. CD4+	CCDC57	2.49271	0.0306221	0.0126772	0.0303838
48808	cytox. CD4+	MOB3A	2.49107	0.0814787	0.0127358	0.030512
48809	cytox. CD4+	SEC16A	2.4888	0.132584	0.0128175	0.0307045
48810	cytox. CD4+	GLB1	2.48537	0.086852	0.0129416	0.0309893
48811	cytox. CD4+	ATXN7	2.481	0.0168093	0.0131015	0.0313562
48812	cytox. CD4+	ATP6V1H	2.47908	0.0583469	0.0131722	0.0315158
48813	cytox. CD4+	PHF21A	2.47475	-0.00744145	0.0133329	0.0318906
48814	cytox. CD4+	AC026470.2	2.47301	0.848407	0.0133981	0.0320335
48815	cytox. CD4+	IFIT3	2.47255	0.865497	0.0134151	0.0320676
48816	cytox. CD4+	DNAJB14	2.47221	-0.0359002	0.0134281	0.0320922
48817	cytox. CD4+	PHKB	2.472	0.0285308	0.0134361	0.0321079
48818	cytox. CD4+	TXK	2.46795	0.199107	0.0135891	0.0324703
48819	cytox. CD4+	MON1B	2.46777	0.104158	0.0135957	0.0324828
48820	cytox. CD4+	RASSF2	2.46732	0.194339	0.0136129	0.0325206
48821	cytox. CD4+	SKI	2.4664	0.315966	0.0136479	0.032601
48822	cytox. CD4+	AC011511.2	2.4635	0.672186	0.0137588	0.0328524
48823	cytox. CD4+	STRN3	2.46205	-0.0111268	0.0138145	0.032982
48824	cytox. CD4+	AC008014.1	2.45673	0.180868	0.0140207	0.0334437
48825	cytox. CD4+	ATP5MC2	2.45592	-0.00971285	0.0140526	0.0335063
48826	cytox. CD4+	ZNF107	2.45352	0.0442817	0.0141464	0.0337197
48827	cytox. CD4+	SMC5	2.45015	-0.0324836	0.0142797	0.0340168
48828	cytox. CD4+	POC1B-AS1	2.44998	0.473381	0.0142863	0.0340256
48829	cytox. CD4+	SLC27A1	2.44837	1.10172	0.0143506	0.0341718
48830	cytox. CD4+	SLC16A3	2.43316	0.298393	0.0149678	0.0355551
48831	cytox. CD4+	AL121985.1	2.42237	0.492122	0.0154197	0.0365512
48832	cytox. CD4+	MTREX	2.4158	-0.0204802	0.0157006	0.0371758
48833	cytox. CD4+	PLXNC1	2.40213	0.0687886	0.0162999	0.0385442
48834	cytox. CD4+	FO393401.1	2.40113	0.369735	0.0163445	0.0386305
48835	cytox. CD4+	THEM4	2.39687	0.181174	0.0165356	0.0390664
48836	cytox. CD4+	OAS3	2.39583	0.195004	0.0165827	0.0391696
48837	cytox. CD4+	FOXO3	2.39244	0.223483	0.0167367	0.0395096
48838	cytox. CD4+	USF3	2.39039	0.323254	0.0168303	0.0397227
48839	cytox. CD4+	PNPLA7	2.38645	0.833761	0.0170118	0.040127
48840	cytox. CD4+	RPS5	2.38235	0.00664483	0.0172026	0.0405443
48841	cytox. CD4+	PHLDA1	2.38219	0.0603192	0.0172102	0.0405582
48842	cytox. CD4+	NT5C3B	2.37992	0.17388	0.0173162	0.0407934
48843	cytox. CD4+	MLEC	2.37834	-0.0190485	0.0173907	0.040955
48844	cytox. CD4+	BID	2.37285	0.600146	0.0176512	0.0415311
48845	cytox. CD4+	DOK6	2.37203	0.53853	0.0176905	0.0416109
48846	cytox. CD4+	TNRC6C-AS1	2.36908	0.941317	0.0178324	0.0419154
48847	cytox. CD4+	AL136456.1	2.36505	1.37421	0.0180276	0.0423531
48848	cytox. CD4+	ZSWIM8	2.36252	0.238481	0.0181513	0.0426352
48849	cytox. CD4+	RAB10	2.36203	-0.0196517	0.018175	0.0426822
48850	cytox. CD4+	LINC00910	2.36148	0.243631	0.0182023	0.0427337
48851	cytox. CD4+	WASHC4	2.34489	0.0197913	0.0190324	0.0446024
48852	cytox. CD4+	SEC13	2.34042	-0.0380476	0.0192618	0.045113
48853	cytox. CD4+	CPNE3	2.33678	0.0352675	0.0194504	0.045523
48854	cytox. CD4+	HIGD2A	2.33674	-0.0232837	0.0194526	0.0455236
48855	cytox. CD4+	PROCR	2.33414	1.00021	0.0195886	0.0458237
48856	cytox. CD4+	AMMECR1	2.33045	0.175599	0.0197824	0.0462586
48857	cytox. CD4+	SLC25A13	2.32999	0.127272	0.0198068	0.046311
48858	cytox. CD4+	CCDC88B	2.32964	0.320533	0.0198251	0.0463493
48859	cytox. CD4+	HIF1A-AS3	2.32187	0.21161	0.0202401	0.047263
48860	cytox. CD4+	ELOVL5	2.31864	-0.0200268	0.0204147	0.0476519
48861	cytox. CD4+	EID1	2.3185	-0.020416	0.0204222	0.0476647
48862	cytox. CD4+	LEPROT	2.31783	0.0504393	0.0204583	0.0477394
48863	cytox. CD4+	ZNRD1	2.31728	-0.0361343	0.0204883	0.0478047
48864	cytox. CD4+	PTEN	2.30846	-0.0167668	0.0209737	0.0488888
48865	cytox. CD4+	RNF207	2.30356	0.417151	0.0212476	0.0494978
48866	cytox. CD4+	SGPP1	2.30287	0.251745	0.0212863	0.049583
48867	cytox. CD4+	SETD2	2.30053	-0.0125412	0.021418	0.0498603
62287	cytox. CD4+	ZDHHC21	-2.30066	-0.106629	0.0214107	0.0498481
62288	cytox. CD4+	LSR	-2.30067	-0.108071	0.02141	0.0498481
62289	cytox. CD4+	AC034114.2	-2.30124	-1.19197	0.0213778	0.0497814
62290	cytox. CD4+	AC017083.1	-2.30192	-0.388275	0.0213395	0.0496971
62291	cytox. CD4+	ZNF234	-2.30233	0.0994455	0.0213167	0.0496489
62292	cytox. CD4+	SMCR5	-2.30364	-0.242434	0.0212427	0.0494913
62293	cytox. CD4+	RNASEL	-2.30568	0.0970811	0.0211282	0.0492295
62294	cytox. CD4+	AL512353.1	-2.30593	-0.597366	0.0211144	0.0492021
62295	cytox. CD4+	PPTC7	-2.30664	-0.132513	0.0210747	0.0491144
62296	cytox. CD4+	PIP4K2B	-2.30699	0.0922451	0.0210553	0.0490742
62297	cytox. CD4+	EIF1B-AS1	-2.30914	0.090026	0.0209357	0.0488051
62298	cytox. CD4+	AL117332.1	-2.31004	-0.349221	0.0208859	0.0486938
62299	cytox. CD4+	ANKS1B	-2.31062	-0.459183	0.0208539	0.0486239
62300	cytox. CD4+	SLC35F6	-2.31082	0.129531	0.0208425	0.0486023
62301	cytox. CD4+	AC020908.1	-2.31098	-1.18452	0.020834	0.0485873
62302	cytox. CD4+	L3MBTL4	-2.31247	-0.727757	0.0207515	0.0483997
62303	cytox. CD4+	ACOT13	-2.31391	-0.137927	0.0206725	0.04822
62304	cytox. CD4+	FDXACB1	-2.31488	-0.205731	0.0206194	0.048101
62305	cytox. CD4+	STARD5	-2.31693	-0.488805	0.0205074	0.0478445
62306	cytox. CD4+	EGLN1	-2.31834	-0.0897281	0.0204311	0.0476806
62307	cytox. CD4+	UCP2	-2.31865	-0.145169	0.0204139	0.0476519
62308	cytox. CD4+	AL592435.1	-2.31956	-0.190353	0.0203645	0.0475441
62309	cytox. CD4+	Z68871.1	-2.32031	-0.295919	0.0203239	0.047454
62310	cytox. CD4+	ZNF436	-2.32388	-0.244723	0.0201318	0.0470148
62311	cytox. CD4+	PEX5	-2.32414	0.0581524	0.020118	0.0469874
62312	cytox. CD4+	ARF3	-2.32471	-0.129536	0.0200877	0.0469211
62313	cytox. CD4+	AP000640.2	-2.32543	-0.891876	0.0200488	0.046835
62314	cytox. CD4+	STEAP1B	-2.32662	-0.0330452	0.0199857	0.0466923
62315	cytox. CD4+	ST20-AS1	-2.32734	-0.054371	0.0199474	0.0466072
62316	cytox. CD4+	ACBD7	-2.32824	-1.29451	0.0198991	0.0464992
62317	cytox. CD4+	AL662844.4	-2.32874	-0.173128	0.0198727	0.0464421
62318	cytox. CD4+	CUX1	-2.32901	-0.1687	0.0198585	0.0464135
62319	cytox. CD4+	PACSIN3	-2.32914	-1.39603	0.0198516	0.046402
62320	cytox. CD4+	AL020995.1	-2.32932	0.088173	0.019842	0.0463842
62321	cytox. CD4+	AC008966.1	-2.33087	-0.263484	0.0197604	0.0462118
62322	cytox. CD4+	WASL	-2.33182	-0.0979882	0.0197102	0.0460989
62323	cytox. CD4+	SLC12A9	-2.33341	0.0830738	0.0196266	0.0459078
62324	cytox. CD4+	PRR5	-2.33482	0.0488064	0.0195527	0.0457441
62325	cytox. CD4+	HIST1H2BG	-2.33484	-0.0765063	0.0195519	0.0457441
62326	cytox. CD4+	FOSL1	-2.33626	0.123759	0.0194776	0.0455775
62327	cytox. CD4+	GABBR1	-2.337	-0.223743	0.019439	0.0455007
62328	cytox. CD4+	AC015911.3	-2.33721	-0.3277	0.0194283	0.0454803
62329	cytox. CD4+	AC022540.1	-2.33733	-0.524955	0.019422	0.0454701
62330	cytox. CD4+	IKZF5	-2.33934	0.0627917	0.0193181	0.0452312
62331	cytox. CD4+	HMGN4	-2.33952	-0.157028	0.0193086	0.0452135
62332	cytox. CD4+	CHD1L	-2.34014	-0.436721	0.0192765	0.0451428
62333	cytox. CD4+	ARMC5	-2.34057	0.0557645	0.0192542	0.0450997
62334	cytox. CD4+	ARPC4	-2.34107	-0.160308	0.0192287	0.0450444
62335	cytox. CD4+	PSMD6-AS2	-2.34131	0.10344	0.019216	0.0450191
62336	cytox. CD4+	AL672277.1	-2.3434	-0.146331	0.0191088	0.0447724
62337	cytox. CD4+	AC245452.1	-2.34458	-0.149263	0.0190483	0.0446352
62338	cytox. CD4+	CADM1	-2.3454	-0.544083	0.0190066	0.0445463
62339	cytox. CD4+	SMIM15-AS1	-2.34832	-0.240897	0.0188581	0.0442026
62340	cytox. CD4+	COA6-AS1	-2.34921	0.0609418	0.0188132	0.0441019
62341	cytox. CD4+	VAT1	-2.34924	-0.0704545	0.0188117	0.0441019
62342	cytox. CD4+	MYOM2	-2.35091	-0.123619	0.0187276	0.0439099
62343	cytox. CD4+	AL365356.1	-2.35204	0.0503557	0.0186706	0.0437806
62344	cytox. CD4+	R3HCC1	-2.35239	0.0720141	0.018653	0.0437438
62345	cytox. CD4+	TMF1	-2.35266	-0.167489	0.0186399	0.0437173
62346	cytox. CD4+	C11orf54	-2.35267	0.00564757	0.0186393	0.0437173
62347	cytox. CD4+	FBH1	-2.35526	-0.0779225	0.0185098	0.0434208
62348	cytox. CD4+	FOXN3-AS1	-2.35529	-0.845183	0.0185081	0.0434208
62349	cytox. CD4+	ARMC10	-2.35724	-0.13186	0.0184111	0.0431981
62350	cytox. CD4+	MIR181A2HG	-2.35888	-0.486707	0.0183302	0.0430125
62351	cytox. CD4+	MAP3K10	-2.35917	0.0631385	0.0183158	0.0429829
62352	cytox. CD4+	AC112721.1	-2.3596	-2.57109	0.0182945	0.0429372
62353	cytox. CD4+	VRK2	-2.35976	-0.113342	0.0182868	0.0429234
62354	cytox. CD4+	FBLN5	-2.36096	-0.088736	0.0182275	0.0427886
62355	cytox. CD4+	AKAP6	-2.36178	-0.467462	0.0181875	0.0427032
62356	cytox. CD4+	SHISAL2A	-2.36188	-0.00921474	0.0181824	0.0426953
62357	cytox. CD4+	FAM210B	-2.36244	0.164542	0.018155	0.0426396
62358	cytox. CD4+	AC015871.7	-2.36359	0.104555	0.0180987	0.0425158
62359	cytox. CD4+	AL163051.1	-2.36596	-0.613703	0.0179832	0.0422529
62360	cytox. CD4+	NECAB3	-2.36631	0.113774	0.0179662	0.0422172
62361	cytox. CD4+	MFSD3	-2.36801	0.0247982	0.0178839	0.0420281
62362	cytox. CD4+	ZNF502	-2.36898	-1.24867	0.0178373	0.0419228
62363	cytox. CD4+	ZNF84	-2.36912	0.0363588	0.0178306	0.0419154
62364	cytox. CD4+	AC026124.2	-2.36999	-0.114561	0.0177884	0.0418202
62365	cytox. CD4+	SPON1-AS1	-2.37125	-0.0343227	0.0177281	0.0416827
62366	cytox. CD4+	AC025171.2	-2.37126	0.114559	0.0177278	0.0416827
62367	cytox. CD4+	AL121944.1	-2.37169	-0.448922	0.0177068	0.041641
62368	cytox. CD4+	ZNF324B	-2.37188	-0.270743	0.0176979	0.0416241
62369	cytox. CD4+	AKT1S1	-2.37237	0.112316	0.0176745	0.0415774
62370	cytox. CD4+	NRSN2-AS1	-2.37269	-0.0607309	0.0176589	0.0415449
62371	cytox. CD4+	PSEN2	-2.37402	0.0543786	0.0175955	0.0414042
62372	cytox. CD4+	AC026748.3	-2.37436	-0.412205	0.0175794	0.0413704
62373	cytox. CD4+	GJB2	-2.3757	-0.501388	0.0175155	0.041224
62374	cytox. CD4+	A1BG-AS1	-2.37701	0.115829	0.0174534	0.0410821
62375	cytox. CD4+	AC026333.4	-2.37707	-1.14977	0.0174509	0.0410802
62376	cytox. CD4+	AP2M1	-2.37747	-0.180627	0.0174318	0.0410393
62377	cytox. CD4+	RBM11	-2.37757	-0.98823	0.0174272	0.0410327
62378	cytox. CD4+	UQCRHL	-2.37806	-0.638856	0.0174041	0.0409825
62379	cytox. CD4+	KLHDC7B	-2.37843	0.089269	0.0173865	0.0409491
62380	cytox. CD4+	INSIG1	-2.37925	0.00834072	0.0173478	0.0408622
62381	cytox. CD4+	ZNF566	-2.37991	0.125646	0.0173169	0.0407934
62382	cytox. CD4+	AL024498.1	-2.38095	-0.897449	0.0172681	0.0406865
62383	cytox. CD4+	AC024901.1	-2.38188	-2.24369	0.0172246	0.0405881
62384	cytox. CD4+	AC003093.1	-2.38249	0.0499993	0.0171961	0.0405331
62385	cytox. CD4+	AL355574.1	-2.38474	-0.425416	0.0170914	0.0402904
62386	cytox. CD4+	MIR646HG	-2.38489	0.198598	0.0170841	0.0402773
62387	cytox. CD4+	FAM227A	-2.38583	-1.95011	0.0170405	0.0401784
62388	cytox. CD4+	DHX58	-2.38586	0.0654735	0.0170393	0.0401784
62389	cytox. CD4+	AC025283.2	-2.386	-0.0817219	0.0170326	0.040168
62390	cytox. CD4+	ETF1	-2.38627	-0.176005	0.0170201	0.0401424
62391	cytox. CD4+	AC027097.1	-2.38723	0.066038	0.016976	0.0400465
62392	cytox. CD4+	HTATIP2	-2.38742	-0.124841	0.0169671	0.0400295
62393	cytox. CD4+	LRRC27	-2.38944	-0.428152	0.0168743	0.0398146
62394	cytox. CD4+	TMEM101	-2.38994	0.00612479	0.0168509	0.0397633
62395	cytox. CD4+	NDUFA8	-2.39027	-0.160307	0.0168361	0.0397324
62396	cytox. CD4+	SCN8A	-2.39218	-1.61709	0.0167486	0.0395339
62397	cytox. CD4+	UBE2D3-AS1	-2.39292	-0.0244507	0.0167148	0.0394619
62398	cytox. CD4+	EML2-AS1	-2.39317	-0.149442	0.0167035	0.0394393
62399	cytox. CD4+	ZNF613	-2.39331	-0.1353	0.0166972	0.0394284
62400	cytox. CD4+	FMR1	-2.39407	-0.109163	0.0166627	0.0393507
62401	cytox. CD4+	PSPC1	-2.39572	-0.162981	0.0165876	0.0391773
62402	cytox. CD4+	SNHG9	-2.3967	0.0680714	0.0165434	0.0390808
62403	cytox. CD4+	XPNPEP1	-2.39811	-0.0554599	0.0164799	0.0389387
62404	cytox. CD4+	LINC02084	-2.39871	-1.35493	0.0164531	0.0388791
62405	cytox. CD4+	ZNF793-AS1	-2.3988	-0.77386	0.0164487	0.0388728
62406	cytox. CD4+	CAPSL	-2.40156	-1.79164	0.0163253	0.0385888
62407	cytox. CD4+	ABHD15-AS1	-2.40163	0.0668801	0.0163221	0.0385851
62408	cytox. CD4+	BRF1	-2.40187	-0.0191741	0.0163113	0.0385635
62409	cytox. CD4+	SLC15A2	-2.4019	-0.138861	0.0163104	0.0385635
62410	cytox. CD4+	L3MBTL1	-2.40279	0.0929211	0.0162703	0.0384782
62411	cytox. CD4+	CCNI2	-2.40364	-0.219898	0.0162327	0.038393
62412	cytox. CD4+	ROPN1L	-2.40439	-0.734445	0.0161993	0.0383181
62413	cytox. CD4+	ZBTB8A	-2.40663	-0.868404	0.0161007	0.0380885
62414	cytox. CD4+	KBTBD11	-2.40758	-1.58766	0.0160586	0.0379927
62415	cytox. CD4+	OGA	-2.4078	-0.147351	0.0160488	0.0379733
62416	cytox. CD4+	AC008443.5	-2.40835	-0.301527	0.0160249	0.0379207
62417	cytox. CD4+	MOGS	-2.40972	0.00210368	0.0159648	0.0377822
62418	cytox. CD4+	GRB10	-2.41039	0.0282292	0.0159355	0.0377167
62419	cytox. CD4+	LRSAM1	-2.41098	0.0176966	0.0159095	0.0376591
62420	cytox. CD4+	AC010173.1	-2.41133	-1.32933	0.0158945	0.0376274
62421	cytox. CD4+	RBPJL	-2.41446	-0.0878849	0.0157587	0.0373096
62422	cytox. CD4+	FTCDNL1	-2.41587	-0.29629	0.0156976	0.0371725
62423	cytox. CD4+	TSPAN5	-2.41592	-0.177238	0.0156956	0.0371713
62424	cytox. CD4+	ZNF846	-2.41652	0.0939015	0.0156697	0.0371138
62425	cytox. CD4+	AC008945.2	-2.41798	-0.96059	0.015607	0.0369689
62426	cytox. CD4+	QARS	-2.41862	-0.0972863	0.0155793	0.0369071
62427	cytox. CD4+	MTAP	-2.41881	-0.125226	0.0155714	0.0368922
62428	cytox. CD4+	PSMC2	-2.41984	-0.173726	0.0155272	0.0367911
62429	cytox. CD4+	NOL3	-2.42112	-0.00350629	0.0154728	0.0366659
62430	cytox. CD4+	COA3	-2.42141	-0.147205	0.0154605	0.0366404
62431	cytox. CD4+	SMCO2	-2.42171	-0.0700919	0.0154477	0.0366137
62432	cytox. CD4+	RFK	-2.42317	-0.0553465	0.0153857	0.0364742
62433	cytox. CD4+	AL359504.2	-2.4236	-0.978377	0.0153676	0.0364349
62434	cytox. CD4+	ZFP82	-2.42413	0.0912121	0.0153453	0.0363856
62435	cytox. CD4+	TMEM64	-2.42427	0.0821011	0.015339	0.0363745
62436	cytox. CD4+	AP2A2	-2.42499	-0.0201804	0.015309	0.0363069
62437	cytox. CD4+	GPR108	-2.42522	-0.0572043	0.0152993	0.0362876
62438	cytox. CD4+	NAPB	-2.42697	0.0699443	0.0152256	0.0361165
62439	cytox. CD4+	PRPF18	-2.42768	-0.142451	0.0151959	0.0360496
62440	cytox. CD4+	GPATCH2	-2.42789	-0.1177	0.0151872	0.0360326
62441	cytox. CD4+	TANC1	-2.42848	-2.20297	0.0151623	0.0359772
62442	cytox. CD4+	PPP2R1A	-2.42888	-0.191105	0.0151457	0.0359413
62443	cytox. CD4+	GCNT1	-2.42892	0.000356305	0.0151439	0.0359408
62444	cytox. CD4+	MED29	-2.42976	0.0151277	0.0151089	0.0358613
62445	cytox. CD4+	NBEA	-2.43013	0.0851234	0.0150934	0.0358283
62446	cytox. CD4+	AC084018.2	-2.43069	-0.410174	0.01507	0.0357762
62447	cytox. CD4+	AMPD3	-2.43101	0.00893515	0.0150568	0.0357485
62448	cytox. CD4+	ZNF18	-2.43146	0.062951	0.015038	0.0357075
62449	cytox. CD4+	MINDY1	-2.43172	0.0382207	0.0150274	0.0356858
62450	cytox. CD4+	F2R	-2.43257	0.0179144	0.014992	0.0356054
62451	cytox. CD4+	AL512603.2	-2.43291	-0.0871227	0.0149779	0.0355755
62452	cytox. CD4+	GPATCH3	-2.43351	0.117392	0.0149531	0.0355237
62453	cytox. CD4+	OSGEPL1	-2.43366	0.113934	0.0149471	0.0355131
62454	cytox. CD4+	ZNF527	-2.43401	-0.00516519	0.0149325	0.0354821
62455	cytox. CD4+	ASPH	-2.43523	0.0211786	0.0148825	0.0353667
62456	cytox. CD4+	AL133243.3	-2.43605	0.0930867	0.0148486	0.0352898
62457	cytox. CD4+	AC022400.4	-2.43757	-0.357818	0.0147862	0.0351451
62458	cytox. CD4+	GAB1	-2.43759	-0.811783	0.0147856	0.0351451
62459	cytox. CD4+	RIPK2	-2.43781	-0.184996	0.0147763	0.0351287
62460	cytox. CD4+	AL359643.3	-2.43808	-1.01388	0.0147654	0.0351062
62461	cytox. CD4+	SPATA24	-2.43945	-0.0564863	0.0147095	0.0349769
62462	cytox. CD4+	SFXN1	-2.4401	-0.177062	0.0146831	0.0349177
62463	cytox. CD4+	FERMT1	-2.44021	-3.17046	0.0146787	0.0349108
62464	cytox. CD4+	CPS1	-2.44078	-1.23429	0.0146556	0.0348592
62465	cytox. CD4+	UBXN6	-2.44134	0.109006	0.0146329	0.0348089
[truncated: 8,106 more rows]

## Sheet: Suppl. Table 4
	group	names	scores	logfoldchanges	pvals	pvals_adj
70572	cytox. CD8+	CD8B	49.0356	3.56325	0	0
70573	cytox. CD8+	KLRK1	46.2301	3.46405	0	0
70574	cytox. CD8+	LINC02446	43.8807	3.95199	0	0
70575	cytox. CD8+	NKG7	39.1886	2.10239	0	0
70576	cytox. CD8+	DIAPH3	37.4695	2.0269	2.8889e-307	1.13264e-303
70577	cytox. CD8+	GZMB	37.0842	2.35065	5.04526e-301	1.6955e-297
70578	cytox. CD8+	BCAT1	36.5573	1.67957	1.36331e-292	4.00882e-289
70579	cytox. CD8+	CD8A	36.5002	1.64786	1.10115e-291	2.87816e-288
70580	cytox. CD8+	CTSW	35.9152	2.20054	1.77076e-282	3.78685e-279
70581	cytox. CD8+	HOPX	35.3529	2.03854	9.04236e-274	1.7726e-270
70582	cytox. CD8+	MKI67	34.542	1.88519	1.88264e-261	3.40672e-258
70583	cytox. CD8+	POLQ	34.2209	1.71891	1.1836e-256	1.80232e-253
70584	cytox. CD8+	LINC01572	34.2198	1.75254	1.22586e-256	1.80232e-253
70585	cytox. CD8+	LAG3	33.7489	2.08909	1.10933e-249	1.44976e-246
70586	cytox. CD8+	TOP2A	33.2622	2.07386	1.36097e-242	1.60077e-239
70587	cytox. CD8+	RIN3	33.254	2.39028	1.78617e-242	2.00085e-239
70588	cytox. CD8+	NSD2	32.9599	1.07294	3.04915e-238	2.98867e-235
70589	cytox. CD8+	ANLN	32.9166	1.75014	1.27059e-237	1.19557e-234
70590	cytox. CD8+	ASPM	32.8087	1.82506	4.42508e-236	4.00368e-233
70591	cytox. CD8+	KNL1	32.5861	1.59974	6.45872e-233	5.42625e-230
70592	cytox. CD8+	STIL	32.5602	1.5589	1.49977e-232	1.17602e-229
70593	cytox. CD8+	MELK	32.4834	1.62723	1.82799e-231	1.38715e-228
70594	cytox. CD8+	BUB1B	31.9065	1.56841	2.16963e-223	1.54662e-220
70595	cytox. CD8+	SMC4	31.846	1.41358	1.49641e-222	1.03534e-219
70596	cytox. CD8+	NCAPG	31.7277	1.74238	6.44987e-221	4.33505e-218
70597	cytox. CD8+	KIF15	31.5836	1.57162	6.20039e-219	4.05161e-216
70598	cytox. CD8+	GNLY	31.4621	2.60652	2.87125e-217	1.77746e-214
70599	cytox. CD8+	KIFC1	31.4455	1.5422	4.83378e-217	2.91564e-214
70600	cytox. CD8+	CKAP5	31.097	1.20864	2.64023e-212	1.55272e-209
70601	cytox. CD8+	RRM2	31.0391	1.90187	1.60141e-211	9.18817e-209
70602	cytox. CD8+	GTSE1	30.9475	1.57815	2.74591e-210	1.53797e-207
70603	cytox. CD8+	CDCA5	30.9402	1.49054	3.43775e-210	1.88069e-207
70604	cytox. CD8+	SETBP1	30.7578	2.16227	9.61871e-208	5.14251e-205
70605	cytox. CD8+	RUNX3	30.7419	0.979859	1.56751e-207	8.02417e-205
70606	cytox. CD8+	NDC80	30.6738	1.61473	1.27314e-206	6.37218e-204
70607	cytox. CD8+	ECT2	30.6445	1.40466	3.13195e-206	1.53492e-203
70608	cytox. CD8+	NCAPH	30.5195	1.32747	1.43492e-204	6.751e-202
70609	cytox. CD8+	CIP2A	30.3904	1.35737	7.35788e-203	3.32859e-200
70610	cytox. CD8+	NUCKS1	30.3212	0.690197	6.02082e-202	2.67233e-199
70611	cytox. CD8+	CDCA8	30.2354	1.52723	8.12485e-201	3.53943e-198
70612	cytox. CD8+	CCL5	30.1525	1.59212	9.95692e-200	4.25866e-197
70613	cytox. CD8+	KIF11	30.1302	1.55454	1.94745e-199	8.18069e-197
70614	cytox. CD8+	CCNA2	30.0673	1.5105	1.29604e-198	5.34879e-196
70615	cytox. CD8+	TRERF1	29.9695	1.33128	2.45141e-197	9.94259e-195
70616	cytox. CD8+	BRCA2	29.8512	1.34308	8.48064e-196	3.32498e-193
70617	cytox. CD8+	NCALD	29.8174	1.54907	2.32382e-195	8.96157e-193
70618	cytox. CD8+	FANCD2	29.7832	1.2739	6.44569e-195	2.44562e-192
70619	cytox. CD8+	AURKB	29.7005	1.56295	7.55514e-194	2.82107e-191
70620	cytox. CD8+	BRCA1	29.6126	1.32425	1.02761e-192	3.77711e-190
70621	cytox. CD8+	PRC1	29.6114	1.44245	1.06587e-192	3.85745e-190
70622	cytox. CD8+	BATF3	29.4592	1.3995	9.60948e-191	3.37393e-188
70623	cytox. CD8+	FOXM1	29.4508	1.33919	1.2309e-190	4.25819e-188
70624	cytox. CD8+	ARHGAP11A	29.3382	1.38336	3.37682e-189	1.11882e-186
70625	cytox. CD8+	SHCBP1	29.1456	1.35405	9.49517e-187	3.10228e-184
70626	cytox. CD8+	CENPE	29.0383	1.56518	2.16479e-185	6.97597e-183
70627	cytox. CD8+	KIF4A	29.0081	1.40767	5.20781e-185	1.65552e-182
70628	cytox. CD8+	KIF18B	28.9209	1.4783	6.5198e-184	2.01805e-181
70629	cytox. CD8+	KIF14	28.9063	1.54099	9.95934e-184	3.04264e-181
70630	cytox. CD8+	KIF23	28.8609	1.48921	3.6962e-183	1.10062e-180
70631	cytox. CD8+	UBE2S	28.8306	1.32477	8.87028e-183	2.60831e-180
70632	cytox. CD8+	PRKAR1B	28.812	1.46315	1.51924e-182	4.41216e-180
70633	cytox. CD8+	TTK	28.799	1.38907	2.20893e-182	6.33693e-180
70634	cytox. CD8+	NELL2	28.5972	1.63012	7.28236e-180	2.03941e-177
70635	cytox. CD8+	LMO4	28.4422	1.23787	6.07822e-178	1.6626e-175
70636	cytox. CD8+	H2AFX	28.2587	1.30731	1.11231e-175	2.9734e-173
70637	cytox. CD8+	CDCA2	28.2564	1.44013	1.1873e-175	3.13821e-173
70638	cytox. CD8+	CENPF	28.229	1.59943	2.58061e-175	6.74515e-173
70639	cytox. CD8+	KPNA2	28.2053	1.28322	5.03683e-175	1.30205e-172
70640	cytox. CD8+	HJURP	28.0899	1.43261	1.3024e-173	3.29438e-171
70641	cytox. CD8+	CKAP2L	28.0566	1.42966	3.31716e-173	8.30137e-171
70642	cytox. CD8+	NCAPG2	27.9574	1.2878	5.35955e-172	1.32714e-169
70643	cytox. CD8+	ATAD5	27.9137	1.17522	1.81902e-171	4.45735e-169
70644	cytox. CD8+	ESCO2	27.9016	1.44321	2.55368e-171	6.19307e-169
70645	cytox. CD8+	CEP128	27.8781	1.31933	4.91799e-171	1.16859e-168
70646	cytox. CD8+	ATP8A1	27.8212	1.19593	2.40178e-170	5.64994e-168
70647	cytox. CD8+	TPX2	27.7762	1.50103	8.42104e-170	1.96135e-167
70648	cytox. CD8+	CENPP	27.7396	1.38188	2.32343e-169	5.35847e-167
70649	cytox. CD8+	ATAD2	27.7092	1.24569	5.40882e-169	1.23531e-166
70650	cytox. CD8+	CD226	27.6879	1.33126	9.76097e-169	2.20786e-166
70651	cytox. CD8+	MCM8	27.6822	1.246	1.14499e-168	2.56522e-166
70652	cytox. CD8+	CEP152	27.6482	1.14353	2.93102e-168	6.50466e-166
70653	cytox. CD8+	KIF2C	27.6129	1.39268	7.77882e-168	1.71018e-165
70654	cytox. CD8+	SKA3	27.5136	1.30039	1.2084e-166	2.60794e-164
70655	cytox. CD8+	KPNB1	27.4873	0.656866	2.48766e-166	5.31998e-164
70656	cytox. CD8+	KCNQ5	27.4783	1.49355	3.18672e-166	6.75355e-164
70657	cytox. CD8+	NUSAP1	27.4238	1.52816	1.42762e-165	2.9985e-163
70658	cytox. CD8+	RAD21	27.4143	0.724341	1.85296e-165	3.85743e-163
70659	cytox. CD8+	CIT	27.4045	1.34868	2.42339e-165	5.00068e-163
70660	cytox. CD8+	SPC25	27.3922	1.41806	3.40001e-165	6.95494e-163
70661	cytox. CD8+	ARHGAP11B	27.3743	1.26789	5.55099e-165	1.1257e-162
70662	cytox. CD8+	NEIL3	27.3631	1.33285	7.53527e-165	1.5022e-162
70663	cytox. CD8+	BUB1	27.3289	1.30187	1.92186e-164	3.79915e-162
70664	cytox. CD8+	RACGAP1	27.2059	1.27096	5.52797e-163	1.08367e-160
70665	cytox. CD8+	YBX3	27.168	1.06265	1.5522e-162	3.01768e-160
70666	cytox. CD8+	MCTP2	27.1563	1.2235	2.13302e-162	4.11289e-160
70667	cytox. CD8+	MYBL2	26.8445	1.23882	9.78025e-159	1.82596e-156
70668	cytox. CD8+	PBK	26.8248	1.31874	1.65827e-158	3.07159e-156
70669	cytox. CD8+	SMC1A	26.7838	0.864311	4.99298e-158	9.17615e-156
70670	cytox. CD8+	CDK5RAP2	26.6394	1.00137	2.37538e-156	4.20138e-154
70671	cytox. CD8+	RAB27A	26.6349	0.693473	2.67865e-156	4.70242e-154
70672	cytox. CD8+	ZGRF1	26.6258	1.25024	3.41171e-156	5.94496e-154
70673	cytox. CD8+	RTTN	26.6077	1.14755	5.5284e-156	9.56251e-154
70674	cytox. CD8+	CDC25C	26.5905	1.39202	8.73721e-156	1.50025e-153
70675	cytox. CD8+	TMPO	26.5778	0.962952	1.22598e-155	2.08985e-153
70676	cytox. CD8+	CCNF	26.5711	1.37696	1.46704e-155	2.48278e-153
70677	cytox. CD8+	RFWD3	26.4206	1.04774	7.95132e-154	1.31723e-151
70678	cytox. CD8+	XPO1	26.3237	0.65844	1.02651e-152	1.67692e-150
70679	cytox. CD8+	PECAM1	26.2731	2.27429	3.88906e-152	6.26618e-150
70680	cytox. CD8+	DLGAP5	26.2485	1.3908	7.43399e-152	1.18964e-149
70681	cytox. CD8+	CENPI	26.2273	1.37473	1.2971e-151	2.06169e-149
70682	cytox. CD8+	FANCI	26.1797	1.09475	4.52889e-151	7.15018e-149
70683	cytox. CD8+	SPATA5	26.1749	1.10181	5.13285e-151	8.04967e-149
70684	cytox. CD8+	RCC2	26.136	0.864538	1.42129e-150	2.2142e-148
70685	cytox. CD8+	NCAPD2	26.0417	0.999956	1.67204e-149	2.5877e-147
70686	cytox. CD8+	SUZ12	25.8468	0.713735	2.64327e-147	4.06407e-145
70687	cytox. CD8+	KIF20B	25.8439	1.1614	2.84761e-147	4.34982e-145
70688	cytox. CD8+	UBE2C	25.8121	1.47499	6.49224e-147	9.78996e-145
70689	cytox. CD8+	PHGDH	25.8033	1.00348	8.14965e-147	1.2211e-144
70690	cytox. CD8+	DEPDC1B	25.7396	1.22629	4.21343e-146	6.23376e-144
70691	cytox. CD8+	PRKCB	25.7017	0.782453	1.11993e-145	1.64658e-143
70692	cytox. CD8+	BRIP1	25.6483	1.27078	4.42012e-145	6.45832e-143
70693	cytox. CD8+	SPDL1	25.6318	1.17723	6.74618e-145	9.79612e-143
70694	cytox. CD8+	CDK1	25.5408	1.47107	6.93979e-144	9.83444e-142
70695	cytox. CD8+	CNTRL	25.4823	0.761338	3.0989e-143	4.36519e-141
70696	cytox. CD8+	SLAMF7	25.4442	2.47892	8.18688e-143	1.14636e-140
70697	cytox. CD8+	PHIP	25.4382	0.777491	9.53488e-143	1.32721e-140
70698	cytox. CD8+	WDR62	25.3357	1.31456	1.29194e-141	1.78774e-139
70699	cytox. CD8+	FAM111A	25.3291	1.08987	1.52827e-141	2.10241e-139
70700	cytox. CD8+	ZC3H12C	25.2982	1.45376	3.34044e-141	4.56864e-139
70701	cytox. CD8+	PRR11	25.2521	1.22439	1.07266e-140	1.45858e-138
70702	cytox. CD8+	BARD1	25.2164	0.986659	2.64737e-140	3.55867e-138
70703	cytox. CD8+	C21orf58	25.1407	1.18117	1.78787e-139	2.38965e-137
70704	cytox. CD8+	HIST1H4C	25.0826	1.76635	7.69924e-139	1.02294e-136
70705	cytox. CD8+	DBN1	25.0824	1.93241	7.74036e-139	1.02294e-136
70706	cytox. CD8+	INCENP	25.0597	1.30617	1.36822e-138	1.7981e-136
70707	cytox. CD8+	USP22	25.0495	0.773529	1.76616e-138	2.29542e-136
70708	cytox. CD8+	PLK4	24.9209	1.17626	4.4137e-137	5.61232e-135
70709	cytox. CD8+	EXO1	24.917	1.24362	4.87219e-137	6.16202e-135
70710	cytox. CD8+	HELLS	24.8914	1.00434	9.21366e-137	1.15905e-134
70711	cytox. CD8+	NUP107	24.8703	0.904758	1.5582e-136	1.94974e-134
70712	cytox. CD8+	ASF1B	24.8317	1.13771	4.07638e-136	5.04699e-134
70713	cytox. CD8+	TUBB	24.8175	0.975102	5.80979e-136	7.15547e-134
70714	cytox. CD8+	MSH5	24.7801	1.109	1.46953e-135	1.80048e-133
70715	cytox. CD8+	DNA2	24.7579	1.14112	2.54898e-135	3.10685e-133
70716	cytox. CD8+	CDK6	24.7572	0.711833	2.59076e-135	3.1415e-133
70717	cytox. CD8+	EZH2	24.73	0.81225	5.0937e-135	6.14483e-133
70718	cytox. CD8+	CLSPN	24.6781	1.23515	1.84027e-134	2.19749e-132
70719	cytox. CD8+	RRM1	24.6518	0.931522	3.51964e-134	4.18162e-132
70720	cytox. CD8+	KIF18A	24.6462	1.20907	4.04514e-134	4.7818e-132
70721	cytox. CD8+	Z94721.1	24.6264	1.17896	6.59085e-134	7.75216e-132
70722	cytox. CD8+	ENTPD1	24.5878	2.24044	1.70629e-133	1.98706e-131
70723	cytox. CD8+	TUBA1B	24.5772	1.03425	2.21591e-133	2.56783e-131
70724	cytox. CD8+	LIN54	24.5546	1.02072	3.86183e-133	4.45322e-131
70725	cytox. CD8+	RAD51AP1	24.494	1.15822	1.71146e-132	1.96392e-130
70726	cytox. CD8+	PCNT	24.451	0.971846	4.90946e-132	5.60632e-130
70727	cytox. CD8+	UBASH3B	24.3585	1.64679	4.71423e-131	5.35737e-129
70728	cytox. CD8+	TTF2	24.3119	0.968273	1.46806e-130	1.65237e-128
70729	cytox. CD8+	CSE1L	24.3076	0.89817	1.62903e-130	1.82483e-128
70730	cytox. CD8+	AC022075.1	24.2895	2.30658	2.53216e-130	2.82306e-128
70731	cytox. CD8+	PLCG2	24.2027	1.14207	2.08344e-129	2.31183e-127
70732	cytox. CD8+	ARHGAP19	24.109	1.07558	2.00924e-128	2.20867e-126
70733	cytox. CD8+	SKA1	24.0346	1.13997	1.21019e-127	1.32412e-125
70734	cytox. CD8+	GEN1	23.9444	1.05091	1.0563e-126	1.15039e-124
70735	cytox. CD8+	SMC2	23.9196	0.888404	1.9145e-126	2.07542e-124
70736	cytox. CD8+	E2F8	23.8786	1.21932	5.11392e-126	5.49315e-124
70737	cytox. CD8+	IARS	23.8539	0.693554	9.22986e-126	9.86923e-124
70738	cytox. CD8+	SAE1	23.85	0.744402	1.01371e-125	1.07902e-123
70739	cytox. CD8+	CDCA4	23.7967	1.02262	3.61581e-125	3.83146e-123
70740	cytox. CD8+	FUS	23.7903	0.505143	4.2051e-125	4.43591e-123
70741	cytox. CD8+	NCAPH2	23.7786	1.09581	5.55918e-125	5.83814e-123
70742	cytox. CD8+	UBALD2	23.7767	0.843357	5.82492e-125	6.09002e-123
70743	cytox. CD8+	TICRR	23.7609	1.43127	8.48411e-125	8.83098e-123
70744	cytox. CD8+	KIF22	23.7338	1.00354	1.617e-124	1.6757e-122
70745	cytox. CD8+	CENPN	23.7283	1.02455	1.84284e-124	1.90136e-122
70746	cytox. CD8+	CCDC18	23.5029	0.976368	3.80894e-122	3.86213e-120
70747	cytox. CD8+	CEP295	23.4839	0.959232	5.95399e-122	5.98554e-120
70748	cytox. CD8+	CCDC150	23.482	1.42087	6.22544e-122	6.2318e-120
70749	cytox. CD8+	FBXO5	23.4563	1.13512	1.13907e-121	1.1354e-119
70750	cytox. CD8+	C1orf112	23.4422	1.09141	1.58687e-121	1.57509e-119
70751	cytox. CD8+	GOLIM4	23.4349	1.72523	1.88574e-121	1.86387e-119
70752	cytox. CD8+	CDC25A	23.4276	1.23443	2.23564e-121	2.20046e-119
70753	cytox. CD8+	MCM10	23.4243	1.14333	2.41848e-121	2.37052e-119
70754	cytox. CD8+	NDC1	23.3721	1.05626	8.2072e-121	8.01105e-119
70755	cytox. CD8+	HMGB1	23.3421	0.544886	1.65596e-120	1.59651e-118
70756	cytox. CD8+	CENPO	23.3409	1.07919	1.70466e-120	1.63675e-118
70757	cytox. CD8+	ATF3	23.3345	1.05684	1.97993e-120	1.88567e-118
70758	cytox. CD8+	ORC6	23.3315	1.08748	2.12348e-120	2.01422e-118
70759	cytox. CD8+	HSPA9	23.3307	0.606416	2.16253e-120	2.04302e-118
70760	cytox. CD8+	FLT1	23.3028	1.58537	4.15347e-120	3.90825e-118
70761	cytox. CD8+	SESN2	23.2335	0.899871	2.08936e-119	1.9504e-117
70762	cytox. CD8+	SLC7A5	23.1714	0.803963	8.85256e-119	8.23113e-117
70763	cytox. CD8+	PPP6R2	22.959	0.751919	1.19901e-116	1.1061e-114
70764	cytox. CD8+	KNTC1	22.9538	0.948768	1.3504e-116	1.24089e-114
70765	cytox. CD8+	RAB13	22.9043	1.73038	4.21129e-116	3.85473e-114
70766	cytox. CD8+	MASTL	22.9023	1.01991	4.41231e-116	4.02307e-114
70767	cytox. CD8+	RAD51	22.8785	1.04568	7.6006e-116	6.90334e-114
70768	cytox. CD8+	HIST1H3B	22.8593	1.14376	1.18134e-115	1.06475e-113
70769	cytox. CD8+	ATP6V0A2	22.8364	0.926256	1.99339e-115	1.78979e-113
70770	cytox. CD8+	HDGFL3	22.7616	0.9387	1.10206e-114	9.8574e-113
70771	cytox. CD8+	CEP55	22.7084	1.07967	3.70052e-114	3.29739e-112
70772	cytox. CD8+	MYEF2	22.705	1.21124	3.99445e-114	3.54587e-112
70773	cytox. CD8+	IGF2R	22.6158	0.889932	3.03246e-113	2.65188e-111
70774	cytox. CD8+	MAN1A1	22.5654	0.885984	9.47957e-113	8.22868e-111
70775	cytox. CD8+	CRYBG1	22.4586	0.85455	1.05531e-111	9.09348e-110
70776	cytox. CD8+	BLM	22.4479	0.923757	1.34121e-111	1.15149e-109
70777	cytox. CD8+	WDR34	22.4409	1.09602	1.57205e-111	1.34476e-109
70778	cytox. CD8+	TYMS	22.404	1.05426	3.60119e-111	3.06936e-109
70779	cytox. CD8+	MYO1G	22.3617	0.744695	9.28942e-111	7.88897e-109
70780	cytox. CD8+	CEP78	22.3283	0.989312	1.96128e-110	1.65961e-108
70781	cytox. CD8+	SGO1	22.3269	1.04707	2.02394e-110	1.7065e-108
70782	cytox. CD8+	LONP1	22.2779	0.814417	6.05234e-110	5.08483e-108
70783	cytox. CD8+	IQGAP1	22.2528	0.485283	1.06068e-109	8.87954e-108
70784	cytox. CD8+	USP11	22.2521	1.16173	1.07583e-109	8.97443e-108
70785	cytox. CD8+	DSCC1	22.2485	1.08519	1.16585e-109	9.69098e-108
70786	cytox. CD8+	NUF2	22.1592	1.04261	8.5072e-109	6.97294e-107
70787	cytox. CD8+	XPO5	22.1101	0.808631	2.52682e-108	2.06392e-106
70788	cytox. CD8+	GINS1	22.0774	1.02508	5.20668e-108	4.19458e-106
70789	cytox. CD8+	MTX3	22.0756	1.10877	5.42254e-108	4.35358e-106
70790	cytox. CD8+	SNHG15	22.0414	0.92083	1.15536e-107	9.24448e-106
70791	cytox. CD8+	CRNDE	22.0081	1.40696	2.40858e-107	1.92066e-105
70792	cytox. CD8+	MND1	21.9808	1.04578	4.39619e-107	3.49378e-105
70793	cytox. CD8+	FANCB	21.9747	1.02359	5.02822e-107	3.98262e-105
70794	cytox. CD8+	MAML3	21.9494	1.26044	8.77165e-107	6.9243e-105
70795	cytox. CD8+	FAM3C	21.9352	0.816385	1.19908e-106	9.43387e-105
70796	cytox. CD8+	SGO2	21.9252	1.024	1.49487e-106	1.17218e-104
70797	cytox. CD8+	SRSF10	21.9191	0.526328	1.70713e-106	1.33417e-104
70798	cytox. CD8+	TACC3	21.8663	0.94141	5.43905e-106	4.23669e-104
70799	cytox. CD8+	SMPD4	21.8243	0.857038	1.36552e-105	1.06015e-103
70800	cytox. CD8+	IL1RAP	21.8235	1.18152	1.38742e-105	1.07361e-103
70801	cytox. CD8+	MEF2A	21.7987	0.731359	2.38735e-105	1.83529e-103
70802	cytox. CD8+	BAZ1B	21.7955	0.632014	2.56017e-105	1.96174e-103
70803	cytox. CD8+	NEMP1	21.7697	0.912765	4.49342e-105	3.43192e-103
70804	cytox. CD8+	PARPBP	21.7619	0.928033	5.32928e-105	4.05715e-103
70805	cytox. CD8+	HIST1H3G	21.7585	1.10683	5.73598e-105	4.35269e-103
70806	cytox. CD8+	CMSS1	21.7314	0.873177	1.03543e-104	7.83196e-103
70807	cytox. CD8+	ARID3B	21.7282	0.933874	1.1103e-104	8.34466e-103
70808	cytox. CD8+	SPC24	21.723	1.12976	1.24311e-104	9.31302e-103
70809	cytox. CD8+	DBF4B	21.716	1.08492	1.44779e-104	1.0812e-102
70810	cytox. CD8+	ITPK1	21.7154	1.12518	1.46651e-104	1.09171e-102
70811	cytox. CD8+	USP1	21.6993	0.860197	2.0814e-104	1.54457e-102
70812	cytox. CD8+	POLA2	21.698	0.912534	2.14494e-104	1.58672e-102
70813	cytox. CD8+	ANKRD28	21.6692	0.746101	4.00381e-104	2.95253e-102
70814	cytox. CD8+	SOX5	21.6547	2.28305	5.48867e-104	4.03486e-102
70815	cytox. CD8+	HPGD	21.6531	2.09181	5.68236e-104	4.16423e-102
70816	cytox. CD8+	PKP4	21.6125	0.990208	1.37102e-103	9.98509e-102
70817	cytox. CD8+	RFC3	21.6104	0.947064	1.43351e-103	1.0408e-101
70818	cytox. CD8+	FABP5	21.5404	0.982212	6.51518e-103	4.70133e-101
70819	cytox. CD8+	PCM1	21.4852	0.53712	2.14015e-102	1.5396e-100
70820	cytox. CD8+	YWHAE	21.4825	0.467062	2.27035e-102	1.62829e-100
70821	cytox. CD8+	BIRC5	21.4459	1.02563	4.98474e-102	3.56416e-100
70822	cytox. CD8+	PIK3CD	21.4297	0.713419	7.05706e-102	5.03061e-100
70823	cytox. CD8+	BRD4	21.426	0.548741	7.64314e-102	5.43194e-100
70824	cytox. CD8+	PIP5K1B	21.4059	1.41546	1.17763e-101	8.34414e-100
70825	cytox. CD8+	UBB	21.3527	0.437794	3.68208e-101	2.59333e-99
70826	cytox. CD8+	WARS	21.2794	0.714226	1.7603e-100	1.2361e-98
70827	cytox. CD8+	PTBP1	21.1976	0.668564	1.00526e-99	7.03802e-98
70828	cytox. CD8+	TAF15	21.197	0.497729	1.01858e-99	7.11013e-98
70829	cytox. CD8+	MED1	21.1784	0.728759	1.51071e-99	1.05142e-97
70830	cytox. CD8+	VCAM1	21.1488	2.95781	2.83179e-99	1.95926e-97
70831	cytox. CD8+	MPHOSPH9	21.1012	0.731141	7.75116e-99	5.33153e-97
70832	cytox. CD8+	NCAPD3	21.0783	0.901612	1.25738e-98	8.56408e-97
70833	cytox. CD8+	KMT5A	21.077	0.842157	1.29421e-98	8.7738e-97
70834	cytox. CD8+	KIF21A	21.0113	0.82553	5.17252e-98	3.47653e-96
70835	cytox. CD8+	ZSWIM6	20.9964	0.937077	7.08157e-98	4.74607e-96
70836	cytox. CD8+	MIS18BP1	20.986	0.687729	8.81332e-98	5.8899e-96
70837	cytox. CD8+	HIST1H2AH	20.9777	1.09349	1.04806e-97	6.98431e-96
70838	cytox. CD8+	ARL3	20.953	0.834539	1.76347e-97	1.17186e-95
70839	cytox. CD8+	TFRC	20.931	0.648281	2.79519e-97	1.85223e-95
70840	cytox. CD8+	WNK1	20.9293	0.494929	2.89604e-97	1.91366e-95
70841	cytox. CD8+	ATP8B4	20.9288	1.13756	2.92992e-97	1.93063e-95
70842	cytox. CD8+	KLRD1	20.9002	1.91512	5.32685e-97	3.50025e-95
70843	cytox. CD8+	HLTF	20.8956	0.892753	5.86872e-97	3.84556e-95
70844	cytox. CD8+	CDCA3	20.885	1.04344	7.33771e-97	4.79478e-95
70845	cytox. CD8+	MYB	20.8277	0.844187	2.42898e-96	1.57844e-94
70846	cytox. CD8+	SLFN12L	20.8135	0.7448	3.26555e-96	2.11041e-94
70847	cytox. CD8+	GNPTAB	20.7764	0.829893	7.07194e-96	4.55781e-94
70848	cytox. CD8+	FANCA	20.7673	0.924346	8.54542e-96	5.49242e-94
70849	cytox. CD8+	DBF4	20.7572	0.746289	1.05489e-95	6.76163e-94
70850	cytox. CD8+	CENPU	20.7144	0.976179	2.56992e-95	1.64279e-93
70851	cytox. CD8+	HMMR	20.6889	1.09249	4.35817e-95	2.77085e-93
70852	cytox. CD8+	NUP93	20.6883	0.795162	4.41125e-95	2.79704e-93
70853	cytox. CD8+	UHRF1	20.6756	0.9767	5.74153e-95	3.63075e-93
70854	cytox. CD8+	IKZF3	20.6691	0.951483	6.57873e-95	4.14901e-93
70855	cytox. CD8+	IRF4	20.6607	0.856163	7.82775e-95	4.92353e-93
70856	cytox. CD8+	EPB41L2	20.6471	0.932392	1.037e-94	6.50516e-93
70857	cytox. CD8+	CENPJ	20.6383	0.956916	1.24251e-94	7.77361e-93
70858	cytox. CD8+	RIF1	20.6146	0.666302	2.02883e-94	1.26259e-92
70859	cytox. CD8+	APBB2	20.5986	1.51918	2.82255e-94	1.75192e-92
70860	cytox. CD8+	SMAD5	20.5952	1.64901	3.03119e-94	1.87647e-92
70861	cytox. CD8+	UBL7-AS1	20.5924	0.885344	3.20951e-94	1.98164e-92
70862	cytox. CD8+	SEPTIN11	20.5845	0.90481	3.77553e-94	2.32502e-92
70863	cytox. CD8+	POLA1	20.5762	0.890845	4.48283e-94	2.75337e-92
70864	cytox. CD8+	CEP112	20.571	1.69382	4.99421e-94	3.05947e-92
70865	cytox. CD8+	ZEB2	20.5268	1.0214	1.24205e-93	7.56943e-92
70866	cytox. CD8+	CIITA	20.4998	1.08934	2.16223e-93	1.31432e-91
70867	cytox. CD8+	TBC1D4	20.4962	0.997489	2.32953e-93	1.41236e-91
70868	cytox. CD8+	LIN9	20.49	0.97165	2.64596e-93	1.60009e-91
70869	cytox. CD8+	GSTCD	20.4775	0.938229	3.41666e-93	2.06086e-91
70870	cytox. CD8+	ARF6	20.4743	0.523328	3.64906e-93	2.19541e-91
70871	cytox. CD8+	AKAP13	20.45	0.486096	6.00674e-93	3.60466e-91
70872	cytox. CD8+	HNRNPAB	20.4474	0.772988	6.33168e-93	3.78999e-91
70873	cytox. CD8+	LBR	20.4293	0.602136	9.18929e-93	5.48652e-91
70874	cytox. CD8+	CDCA7L	20.3836	1.00651	2.33916e-92	1.39308e-90
70875	cytox. CD8+	NUP50	20.3695	0.716636	3.11886e-92	1.85273e-90
70876	cytox. CD8+	TACC1	20.3177	0.560551	8.97693e-92	5.31923e-90
70877	cytox. CD8+	LCLAT1	20.3038	0.728739	1.1909e-91	7.03885e-90
70878	cytox. CD8+	BUB3	20.2944	0.527111	1.43973e-91	8.4883e-90
70879	cytox. CD8+	AURKA	20.2863	1.01673	1.6989e-91	9.99124e-90
70880	cytox. CD8+	CTNNAL1	20.2594	0.996827	2.93303e-91	1.72062e-89
70881	cytox. CD8+	PPP3CA	20.2375	0.785197	4.57864e-91	2.67265e-89
70882	cytox. CD8+	IPO11	20.2113	0.961829	7.79277e-91	4.53755e-89
70883	cytox. CD8+	MSC-AS1	20.185	1.71083	1.32716e-90	7.70866e-89
70884	cytox. CD8+	WNT5B	20.1576	1.23145	2.30758e-90	1.33375e-88
70885	cytox. CD8+	CCNB1	20.1416	1.02158	3.18915e-90	1.83876e-88
70886	cytox. CD8+	ADGRE5	20.0798	0.763181	1.10908e-89	6.36342e-88
70887	cytox. CD8+	HUWE1	20.058	0.474615	1.71901e-89	9.83894e-88
70888	cytox. CD8+	ZWILCH	20.0516	0.942446	1.95299e-89	1.1151e-87
70889	cytox. CD8+	USP48	20.0436	0.585574	2.29549e-89	1.30748e-87
70890	cytox. CD8+	HAUS8	20.0232	0.91208	3.45866e-89	1.96525e-87
70891	cytox. CD8+	DEPDC1	20.0107	1.26686	4.44723e-89	2.51483e-87
70892	cytox. CD8+	CRTAM	19.9701	2.49634	1.00167e-88	5.63717e-87
70893	cytox. CD8+	HAUS6	19.9637	0.749862	1.13864e-88	6.39269e-87
70894	cytox. CD8+	KLHL23	19.8537	1.16106	1.02388e-87	5.70751e-86
70895	cytox. CD8+	DCAF7	19.8412	0.661953	1.31298e-87	7.30176e-86
70896	cytox. CD8+	FANCC	19.8377	0.960066	1.40809e-87	7.81222e-86
70897	cytox. CD8+	PBRM1	19.8225	0.541225	1.90276e-87	1.05071e-85
70898	cytox. CD8+	STAG2	19.8176	0.420486	2.09825e-87	1.15595e-85
70899	cytox. CD8+	TOPBP1	19.816	0.712219	2.16777e-87	1.19146e-85
70900	cytox. CD8+	TIMELESS	19.8085	0.902108	2.51381e-87	1.37844e-85
70901	cytox. CD8+	SLC38A1	19.7394	0.389149	9.89004e-87	5.36067e-85
70902	cytox. CD8+	CKAP2	19.7366	0.909468	1.04593e-86	5.65618e-85
70903	cytox. CD8+	PRRC2A	19.7246	0.773177	1.32597e-86	7.15416e-85
70904	cytox. CD8+	SPNS3	19.6986	1.06046	2.21854e-86	1.19425e-84
70905	cytox. CD8+	EIF4G2	19.6461	0.462583	6.24113e-86	3.35197e-84
70906	cytox. CD8+	ADAM22	19.6457	1.26239	6.29428e-86	3.37282e-84
70907	cytox. CD8+	ILF3	19.6309	0.572548	8.4239e-86	4.50372e-84
70908	cytox. CD8+	SPAG5	19.6013	1.02719	1.50767e-85	8.04229e-84
70909	cytox. CD8+	HSP90AA1	19.595	0.41463	1.70531e-85	9.07596e-84
70910	cytox. CD8+	MTHFD1L	19.5925	0.786134	1.79179e-85	9.51467e-84
70911	cytox. CD8+	STAG1	19.5851	0.502518	2.0717e-85	1.09516e-83
70912	cytox. CD8+	ITGAX	19.5718	0.997541	2.68757e-85	1.41754e-83
70913	cytox. CD8+	HIST1H1B	19.5608	0.96303	3.3403e-85	1.75788e-83
70914	cytox. CD8+	HDAC7	19.5375	0.686508	5.26619e-85	2.75906e-83
70915	cytox. CD8+	CHROMR	19.5246	0.760168	6.78394e-85	3.54634e-83
70916	cytox. CD8+	SLC7A1	19.5213	0.656991	7.2432e-85	3.76967e-83
70917	cytox. CD8+	STYK1	19.515	2.68548	8.19069e-85	4.25337e-83
70918	cytox. CD8+	DYRK1A	19.512	0.568879	8.68207e-85	4.49861e-83
70919	cytox. CD8+	CHAF1A	19.4905	0.856121	1.32191e-84	6.83441e-83
70920	cytox. CD8+	SLC38A2	19.4899	0.552098	1.33691e-84	6.89679e-83
70921	cytox. CD8+	POC1A	19.4827	0.894212	1.5384e-84	7.91891e-83
70922	cytox. CD8+	DDX39A	19.4525	0.681875	2.77628e-84	1.42286e-82
70923	cytox. CD8+	ESPL1	19.4491	1.08472	2.96427e-84	1.5159e-82
70924	cytox. CD8+	RAD54L	19.4481	1.05279	3.02502e-84	1.54361e-82
70925	cytox. CD8+	ZNF367	19.4429	0.952218	3.34689e-84	1.70416e-82
70926	cytox. CD8+	CCDC34	19.4384	0.830962	3.65403e-84	1.85653e-82
70927	cytox. CD8+	LIG1	19.4314	0.855635	4.18935e-84	2.12393e-82
70928	cytox. CD8+	KIF24	19.411	1.19268	6.22529e-84	3.14257e-82
70929	cytox. CD8+	GMNN	19.3789	0.840868	1.16344e-83	5.86052e-82
70930	cytox. CD8+	LRMP	19.3737	0.765085	1.28758e-83	6.47202e-82
70931	cytox. CD8+	RBBP8	19.3682	0.803483	1.43254e-83	7.17e-82
70932	cytox. CD8+	LRRC8C	19.3679	0.630028	1.44109e-83	7.19751e-82
70933	cytox. CD8+	CEP44	19.3665	0.837325	1.48013e-83	7.37682e-82
70934	cytox. CD8+	DLG3	19.3525	1.07938	1.94291e-83	9.6628e-82
70935	cytox. CD8+	RBM15	19.3126	0.990061	4.20749e-83	2.08373e-81
70936	cytox. CD8+	SEMA4D	19.2804	0.640335	7.84497e-83	3.877e-81
70937	cytox. CD8+	PSMC3	19.2704	0.625076	9.51109e-83	4.69054e-81
70938	cytox. CD8+	SLC1A5	19.2683	0.659018	9.90941e-83	4.87676e-81
70939	cytox. CD8+	ABCB1	19.2507	1.78246	1.3932e-82	6.84208e-81
70940	cytox. CD8+	RNPS1	19.2505	0.509003	1.39697e-82	6.84634e-81
70941	cytox. CD8+	ERCC6L2	19.2336	0.784543	1.9367e-82	9.4717e-81
70942	cytox. CD8+	CCDC88A	19.2315	1.03184	2.01841e-82	9.85085e-81
70943	cytox. CD8+	TK1	19.2256	0.902001	2.26046e-82	1.10093e-80
70944	cytox. CD8+	NECTIN3	19.1643	0.927146	7.35851e-82	3.56176e-80
70945	cytox. CD8+	GNB2	19.1481	0.499207	1.00328e-81	4.84623e-80
70946	cytox. CD8+	HMGB2	19.1378	1.03322	1.22376e-81	5.89914e-80
70947	cytox. CD8+	BRD8	19.1217	0.897044	1.6653e-81	8.01115e-80
70948	cytox. CD8+	XRCC5	19.0817	0.419191	3.58499e-81	1.72109e-79
70949	cytox. CD8+	SFXN1	19.0568	0.539886	5.77265e-81	2.76008e-79
70950	cytox. CD8+	CAMTA2	19.0513	0.853431	6.41219e-81	3.05964e-79
70951	cytox. CD8+	HNRNPUL2	19.0357	0.641328	8.63964e-81	4.11415e-79
70952	cytox. CD8+	POLE	19.0338	0.864037	8.95452e-81	4.25548e-79
70953	cytox. CD8+	WAC	19.0312	0.391037	9.4012e-81	4.45875e-79
70954	cytox. CD8+	KCTD9	19.0213	0.855789	1.13661e-80	5.37981e-79
70955	cytox. CD8+	VRK1	19.0166	0.744644	1.2439e-80	5.87579e-79
70956	cytox. CD8+	TGFBR2	19.0061	0.672135	1.51765e-80	7.15456e-79
70957	cytox. CD8+	CCAR1	19.0054	0.484686	1.53846e-80	7.23812e-79
70958	cytox. CD8+	CHEK1	18.9858	0.836849	2.23472e-80	1.04929e-78
70959	cytox. CD8+	DST	18.9775	1.37241	2.6161e-80	1.22592e-78
70960	cytox. CD8+	LINC01871	18.9729	1.03107	2.85464e-80	1.33239e-78
70961	cytox. CD8+	PCNA	18.964	0.881268	3.38611e-80	1.57733e-78
70962	cytox. CD8+	UQCRC1	18.957	0.659987	3.86308e-80	1.79241e-78
70963	cytox. CD8+	BRD2	18.9415	0.551715	5.18517e-80	2.4011e-78
70964	cytox. CD8+	PREX1	18.9344	0.872949	5.94438e-80	2.74726e-78
70965	cytox. CD8+	DTYMK	18.8825	0.810218	1.58809e-79	7.31081e-78
70966	cytox. CD8+	DPF3	18.8566	1.24136	2.5916e-79	1.1884e-77
70967	cytox. CD8+	FAM83D	18.8523	1.08023	2.81244e-79	1.286e-77
70968	cytox. CD8+	DTL	18.8523	0.952842	2.81539e-79	1.286e-77
70969	cytox. CD8+	ADK	18.8501	0.440051	2.93359e-79	1.3374e-77
70970	cytox. CD8+	TRIM28	18.8494	0.640666	2.972e-79	1.35229e-77
70971	cytox. CD8+	HIST1H2AL	18.8367	0.942815	3.77699e-79	1.71525e-77
70972	cytox. CD8+	CDC45	18.8301	0.905468	4.2788e-79	1.93939e-77
70973	cytox. CD8+	PPP6R3	18.8058	0.47191	6.76776e-79	3.06163e-77
70974	cytox. CD8+	SYNE3	18.7915	0.699692	8.86333e-79	4.00194e-77
70975	cytox. CD8+	HIST1H3D	18.7813	0.930327	1.07338e-78	4.8372e-77
70976	cytox. CD8+	HNRNPH1	18.7208	0.482413	3.35276e-78	1.50804e-76
70977	cytox. CD8+	KHSRP	18.7112	0.669567	4.01221e-78	1.80121e-76
70978	cytox. CD8+	SF3B3	18.7059	0.622251	4.43551e-78	1.98745e-76
70979	cytox. CD8+	CDC25B	18.6381	0.961751	1.57668e-77	7.02457e-76
70980	cytox. CD8+	TTC28	18.6365	1.62675	1.62498e-77	7.2261e-76
70981	cytox. CD8+	CCDC152	18.6262	1.25305	1.96914e-77	8.73999e-76
70982	cytox. CD8+	BCAS4	18.6239	0.958584	2.05856e-77	9.11971e-76
70983	cytox. CD8+	SCLT1	18.6041	0.630381	2.97541e-77	1.31567e-75
70984	cytox. CD8+	RFC1	18.5975	0.513563	3.36392e-77	1.48467e-75
70985	cytox. CD8+	HIPK2	18.5895	0.703727	3.90922e-77	1.7221e-75
70986	cytox. CD8+	TRAIP	18.5793	1.13461	4.72365e-77	2.07699e-75
70987	cytox. CD8+	E2F7	18.5772	1.11816	4.91667e-77	2.15783e-75
70988	cytox. CD8+	CELF1	18.5693	0.500812	5.68953e-77	2.49237e-75
70989	cytox. CD8+	AC073529.1	18.5689	1.25931	5.73463e-77	2.50746e-75
70990	cytox. CD8+	CD27	18.5616	0.940922	6.5667e-77	2.86596e-75
70991	cytox. CD8+	PITPNC1	18.5591	0.820666	6.88265e-77	2.99829e-75
70992	cytox. CD8+	LRBA	18.5442	0.547401	9.07798e-77	3.94733e-75
70993	cytox. CD8+	FIGNL1	18.541	0.792626	9.63338e-77	4.1811e-75
70994	cytox. CD8+	CHSY1	18.54	0.758958	9.82634e-77	4.25699e-75
70995	cytox. CD8+	PKMYT1	18.5237	0.884669	1.32893e-76	5.74665e-75
70996	cytox. CD8+	SSRP1	18.515	0.639339	1.56158e-76	6.74031e-75
70997	cytox. CD8+	BMP2K	18.4744	0.841737	3.31777e-76	1.42422e-74
70998	cytox. CD8+	PRKD3	18.4395	0.873862	6.32715e-76	2.71111e-74
70999	cytox. CD8+	CENPK	18.4329	0.655212	7.15637e-76	3.06084e-74
71000	cytox. CD8+	GPT2	18.4305	0.929903	7.48561e-76	3.19585e-74
71001	cytox. CD8+	TIAM2	18.428	0.825013	7.8361e-76	3.33943e-74
71002	cytox. CD8+	MED13L	18.4122	0.486589	1.04953e-75	4.46459e-74
71003	cytox. CD8+	CEP57	18.4049	0.563566	1.19994e-75	5.08603e-74
71004	cytox. CD8+	NET1	18.3827	0.83748	1.8067e-75	7.63033e-74
71005	cytox. CD8+	NAB1	18.3767	0.854596	2.01891e-75	8.49604e-74
71006	cytox. CD8+	CENPM	18.3762	0.84041	2.03695e-75	8.55666e-74
71007	cytox. CD8+	PLEKHA5	18.3447	1.37076	3.63951e-75	1.52341e-73
71008	cytox. CD8+	CENPA	18.3351	0.900214	4.34367e-75	1.81493e-73
71009	cytox. CD8+	WDHD1	18.313	0.796776	6.52374e-75	2.721e-73
71010	cytox. CD8+	DGKI	18.2951	1.408	9.04556e-75	3.76616e-73
71011	cytox. CD8+	MTFR2	18.2903	0.831598	9.88503e-75	4.1084e-73
71012	cytox. CD8+	PRIM2	18.2498	0.701957	2.07719e-74	8.61794e-73
71013	cytox. CD8+	SIK3	18.2488	0.561577	2.1151e-74	8.75981e-73
71014	cytox. CD8+	RFX2	18.2461	0.985911	2.22029e-74	9.17928e-73
71015	cytox. CD8+	NUP155	18.2222	0.752469	3.43801e-74	1.41887e-72
71016	cytox. CD8+	FBXO43	18.2062	1.17885	4.60871e-74	1.89869e-72
71017	cytox. CD8+	UHRF1BP1	18.1956	0.886588	5.59007e-74	2.29897e-72
71018	cytox. CD8+	OIP5	18.1918	0.849608	5.99716e-74	2.45779e-72
71019	cytox. CD8+	PAG1	18.1822	0.566786	7.14019e-74	2.92114e-72
71020	cytox. CD8+	KIF2A	18.1787	0.373195	7.60983e-74	3.10787e-72
71021	cytox. CD8+	LCORL	18.1763	0.7787	7.94746e-74	3.24014e-72
71022	cytox. CD8+	DAPK2	18.1686	1.14763	9.15762e-74	3.72706e-72
71023	cytox. CD8+	LUC7L2	18.1646	0.409893	9.84395e-74	3.99947e-72
71024	cytox. CD8+	ARID1A	18.1616	0.49976	1.04039e-73	4.21967e-72
71025	cytox. CD8+	AGFG1	18.1467	0.564245	1.3623e-73	5.50633e-72
71026	cytox. CD8+	TBL1XR1	18.1297	0.424891	1.85795e-73	7.49679e-72
71027	cytox. CD8+	WEE1	18.1134	0.803791	2.49948e-73	1.00681e-71
71028	cytox. CD8+	HIRIP3	18.1091	0.767125	2.69994e-73	1.0857e-71
71029	cytox. CD8+	SLC16A6	18.0864	1.04424	4.07951e-73	1.63765e-71
71030	cytox. CD8+	TCF19	18.0822	0.830966	4.40411e-73	1.76495e-71
71031	cytox. CD8+	STOM	18.0766	0.827712	4.87287e-73	1.94948e-71
71032	cytox. CD8+	KLHDC4	18.0669	0.759165	5.81e-73	2.31651e-71
71033	cytox. CD8+	SNX18	18.0589	0.877702	6.71554e-73	2.67303e-71
71034	cytox. CD8+	ODF2	18.0548	0.79317	7.23022e-73	2.87304e-71
71035	cytox. CD8+	TCERG1	18.0401	0.561073	9.43576e-73	3.74312e-71
71036	cytox. CD8+	ANAPC1	18.0287	0.681357	1.15919e-72	4.59072e-71
71037	cytox. CD8+	HSPH1	18.0013	0.683945	1.90218e-72	7.52048e-71
71038	cytox. CD8+	SHC4	17.9647	2.40477	3.68193e-72	1.45082e-70
71039	cytox. CD8+	NFIL3	17.9432	0.636244	5.42212e-72	2.12583e-70
71040	cytox. CD8+	TNPO3	17.9384	0.578007	5.91423e-72	2.31491e-70
71041	cytox. CD8+	CLIP1	17.9243	0.612684	7.61845e-72	2.97208e-70
71042	cytox. CD8+	LINC01934	17.9223	0.685191	7.8922e-72	3.07378e-70
71043	cytox. CD8+	MDM2	17.9079	0.727831	1.02274e-71	3.97669e-70
71044	cytox. CD8+	C18orf54	17.885	1.05646	1.54371e-71	5.99243e-70
71045	cytox. CD8+	CTCF	17.8766	0.579251	1.7948e-71	6.95565e-70
71046	cytox. CD8+	KLRC3	17.8733	3.06907	1.90367e-71	7.36547e-70
71047	cytox. CD8+	PDS5B	17.8622	0.549557	2.32229e-71	8.97038e-70
71048	cytox. CD8+	CEP350	17.8537	0.500551	2.70614e-71	1.04359e-69
71049	cytox. CD8+	RBM17	17.8137	0.489291	5.53621e-71	2.128e-69
71050	cytox. CD8+	MVB12B	17.8103	1.03354	5.87974e-71	2.25636e-69
71051	cytox. CD8+	RUNX2	17.8093	0.640216	5.98099e-71	2.29148e-69
71052	cytox. CD8+	SPTBN1	17.8056	0.700923	6.39921e-71	2.44772e-69
71053	cytox. CD8+	SMC3	17.7951	0.555257	7.7062e-71	2.94287e-69
71054	cytox. CD8+	PTP4A2	17.7881	0.339329	8.73519e-71	3.33042e-69
71055	cytox. CD8+	RBL1	17.7724	0.698045	1.15666e-70	4.39568e-69
71056	cytox. CD8+	MMS22L	17.7583	0.772145	1.4871e-70	5.64233e-69
71057	cytox. CD8+	KLHL6	17.7557	0.731364	1.55794e-70	5.90161e-69
71058	cytox. CD8+	N4BP2	17.7453	0.618262	1.87462e-70	7.08981e-69
71059	cytox. CD8+	LMNB1	17.7242	0.647667	2.72989e-70	1.03078e-68
71060	cytox. CD8+	DOT1L	17.7131	0.836874	3.32277e-70	1.25264e-68
71061	cytox. CD8+	E2F2	17.7104	1.04969	3.48631e-70	1.31219e-68
71062	cytox. CD8+	MBD3	17.7078	0.803913	3.65321e-70	1.37281e-68
71063	cytox. CD8+	SELENOH	17.7045	0.378523	3.86775e-70	1.45112e-68
71064	cytox. CD8+	GZMH	17.6783	2.37073	6.1658e-70	2.30595e-68
71065	cytox. CD8+	PKM	17.6681	0.46385	7.38794e-70	2.75863e-68
71066	cytox. CD8+	FANCM	17.6467	0.814522	1.07833e-69	4.01372e-68
71067	cytox. CD8+	HP1BP3	17.606	0.490312	2.21454e-69	8.22985e-68
71068	cytox. CD8+	KIF5B	17.5974	0.426756	2.57823e-69	9.56627e-68
71069	cytox. CD8+	IKZF2	17.5967	2.06322	2.61124e-69	9.67353e-68
71070	cytox. CD8+	GABARAPL1	17.5712	1.2873	4.09199e-69	1.51352e-67
71071	cytox. CD8+	TCEA1	17.5591	0.485532	5.0643e-69	1.87021e-67
71072	cytox. CD8+	XRCC2	17.5402	0.951577	7.06477e-69	2.60488e-67
71073	cytox. CD8+	PPP6R1	17.5372	0.608334	7.45423e-69	2.74418e-67
71074	cytox. CD8+	SENP1	17.5319	0.656799	8.18409e-69	3.00817e-67
71075	cytox. CD8+	SFXN5	17.5282	1.06757	8.73216e-69	3.19962e-67
71076	cytox. CD8+	DEK	17.5161	0.557686	1.08002e-68	3.95122e-67
71077	cytox. CD8+	SNHG31	17.5019	1.10002	1.38626e-68	5.06374e-67
71078	cytox. CD8+	CEP135	17.4935	0.72771	1.60649e-68	5.85908e-67
71079	cytox. CD8+	ZNF827	17.4679	0.685317	2.51706e-68	9.16586e-67
71080	cytox. CD8+	FLNA	17.4408	0.540815	4.04673e-68	1.47133e-66
71081	cytox. CD8+	SUGP2	17.4165	0.657218	6.18639e-68	2.24581e-66
71082	cytox. CD8+	DGKD	17.3906	0.897368	9.71636e-68	3.52184e-66
71083	cytox. CD8+	DHFR	17.3849	0.773043	1.0741e-67	3.88726e-66
71084	cytox. CD8+	SPECC1L	17.3837	0.685682	1.09614e-67	3.96092e-66
71085	cytox. CD8+	NUP205	17.3495	0.728024	1.99101e-67	7.17252e-66
71086	cytox. CD8+	GPRIN3	17.3428	0.606896	2.23533e-67	8.04034e-66
71087	cytox. CD8+	COL6A3	17.271	1.48417	7.77206e-67	2.7913e-65
71088	cytox. CD8+	XCL1	17.2659	1.37478	8.49939e-67	3.04786e-65
71089	cytox. CD8+	CDC6	17.2341	0.837114	1.47219e-66	5.25521e-65
71090	cytox. CD8+	LMNB2	17.2165	0.719989	1.9975e-66	7.11958e-65
71091	cytox. CD8+	SASS6	17.2109	0.761288	2.19962e-66	7.82813e-65
71092	cytox. CD8+	PRKDC	17.206	0.467596	2.39554e-66	8.51248e-65
71093	cytox. CD8+	CNOT1	17.1926	0.480484	3.01823e-66	1.06929e-64
71094	cytox. CD8+	IVD	17.173	0.803802	4.23232e-66	1.49716e-64
71095	cytox. CD8+	TCF4	17.1703	2.0532	4.43142e-66	1.56524e-64
71096	cytox. CD8+	POLD1	17.1701	0.835616	4.44589e-66	1.56799e-64
71097	cytox. CD8+	FGFR1OP	17.1627	0.66516	5.04807e-66	1.77771e-64
71098	cytox. CD8+	MCM7	17.159	0.763449	5.38729e-66	1.89433e-64
71099	cytox. CD8+	RBM10	17.1549	0.661951	5.77219e-66	2.02664e-64
71100	cytox. CD8+	SERBP1	17.1395	0.320744	7.52781e-66	2.63911e-64
71101	cytox. CD8+	ARHGEF12	17.1306	0.756834	8.7727e-66	3.07097e-64
71102	cytox. CD8+	SRRM1	17.1252	0.420695	9.62875e-66	3.36563e-64
71103	cytox. CD8+	HIST1H1E	17.1213	0.685754	1.02864e-65	3.59018e-64
71104	cytox. CD8+	CENPL	17.1106	0.786215	1.23702e-65	4.31106e-64
71105	cytox. CD8+	BDP1	17.1099	0.518647	1.25256e-65	4.35878e-64
71106	cytox. CD8+	MTBP	17.1089	0.768964	1.27336e-65	4.42458e-64
71107	cytox. CD8+	CCDC171	17.1031	0.949667	1.40836e-65	4.88648e-64
71108	cytox. CD8+	GRK3	17.0985	0.63429	1.52401e-65	5.27993e-64
71109	cytox. CD8+	SMG1	17.0975	0.453658	1.54816e-65	5.35572e-64
71110	cytox. CD8+	NUP160	17.0821	0.645893	2.01895e-65	6.96389e-64
71111	cytox. CD8+	CDC27	17.0795	0.553063	2.10975e-65	7.26645e-64
71112	cytox. CD8+	CEP85	17.0659	0.848388	2.66422e-65	9.16274e-64
71113	cytox. CD8+	MDM1	17.0528	0.796947	3.33109e-65	1.14395e-63
71114	cytox. CD8+	IQGAP3	17.0421	1.44744	3.99804e-65	1.37099e-63
71115	cytox. CD8+	USP10	16.9847	0.532335	1.06642e-64	3.6463e-63
71116	cytox. CD8+	TRAF3IP2-AS1	16.9831	0.734579	1.0963e-64	3.743e-63
71117	cytox. CD8+	ZCCHC8	16.9759	0.587218	1.23873e-64	4.22317e-63
71118	cytox. CD8+	NOP56	16.9701	0.637938	1.36809e-64	4.65744e-63
71119	cytox. CD8+	SLF2	16.9665	0.665223	1.45274e-64	4.93847e-63
71120	cytox. CD8+	DCP2	16.9648	0.588905	1.49688e-64	5.08117e-63
71121	cytox. CD8+	HIST1H2AG	16.9482	0.866162	1.98417e-64	6.7256e-63
71122	cytox. CD8+	CDC20	16.9418	0.887453	2.21398e-64	7.49378e-63
71123	cytox. CD8+	AHCTF1	16.9372	0.608895	2.39175e-64	8.08385e-63
71124	cytox. CD8+	DNMT1	16.9277	0.60171	2.81079e-64	9.48653e-63
71125	cytox. CD8+	CASP8AP2	16.9226	0.725114	3.06451e-64	1.0328e-62
71126	cytox. CD8+	UBAP2	16.9219	0.612698	3.10139e-64	1.04373e-62
71127	cytox. CD8+	GPR19	16.9138	0.783478	3.56206e-64	1.19705e-62
71128	cytox. CD8+	GINS4	16.9086	0.850247	3.88868e-64	1.30495e-62
71129	cytox. CD8+	PNRC2	16.9065	0.540116	4.0262e-64	1.34918e-62
71130	cytox. CD8+	OGT	16.8955	0.493791	4.85694e-64	1.62524e-62
71131	cytox. CD8+	PRR14	16.8952	0.755001	4.88009e-64	1.63067e-62
71132	cytox. CD8+	NUP85	16.8859	0.747271	5.7091e-64	1.90498e-62
71133	cytox. CD8+	SKAP2	16.8743	0.992868	6.95008e-64	2.31577e-62
71134	cytox. CD8+	FXYD2	16.8648	1.43404	8.16379e-64	2.71634e-62
71135	cytox. CD8+	DDIAS	16.8629	0.989638	8.43263e-64	2.80183e-62
71136	cytox. CD8+	SLC7A11	16.8559	0.772823	9.48964e-64	3.14858e-62
71137	cytox. CD8+	DGKH	16.8284	0.806635	1.51059e-63	5.00496e-62
71138	cytox. CD8+	TADA2A	16.8194	0.6982	1.75981e-63	5.82247e-62
71139	cytox. CD8+	RAD18	16.8094	0.679085	2.08363e-63	6.87453e-62
71140	cytox. CD8+	LARP1	16.8033	0.529677	2.30939e-63	7.6087e-62
71141	cytox. CD8+	DHX15	16.8008	0.531461	2.4069e-63	7.91888e-62
71142	cytox. CD8+	DNMT3A	16.7715	0.645284	3.94353e-63	1.29564e-61
71143	cytox. CD8+	TENT4A	16.7612	0.689723	4.69289e-63	1.53969e-61
71144	cytox. CD8+	FAM126B	16.7449	0.657182	6.17061e-63	2.02169e-61
71145	cytox. CD8+	NOTCH1	16.7165	0.796747	9.94447e-63	3.24008e-61
71146	cytox. CD8+	ITGA2	16.7092	0.855138	1.12317e-62	3.64937e-61
71147	cytox. CD8+	CENPQ	16.7035	0.79153	1.23509e-62	4.00748e-61
71148	cytox. CD8+	TIMD4	16.6964	1.08244	1.39216e-62	4.51092e-61
71149	cytox. CD8+	KLRC4	16.6902	2.8469	1.54439e-62	4.99727e-61
71150	cytox. CD8+	CGGBP1	16.6861	0.481317	1.65362e-62	5.34336e-61
71151	cytox. CD8+	CTDSPL2	16.6857	0.556231	1.66522e-62	5.37347e-61
71152	cytox. CD8+	TRIP13	16.6836	0.945755	1.72596e-62	5.56185e-61
71153	cytox. CD8+	TTL	16.6672	0.768331	2.26831e-62	7.29956e-61
71154	cytox. CD8+	IPO9	16.6351	0.635419	3.88076e-62	1.24715e-60
71155	cytox. CD8+	XRCC1	16.6293	0.770306	4.27242e-62	1.37114e-60
71156	cytox. CD8+	RAPGEF1	16.6135	0.435044	5.56231e-62	1.78267e-60
71157	cytox. CD8+	REXO5	16.6124	0.89858	5.6655e-62	1.81327e-60
71158	cytox. CD8+	ST3GAL3	16.5829	0.69904	9.25816e-62	2.95107e-60
71159	cytox. CD8+	MSC	16.5798	1.77733	9.75815e-62	3.10623e-60
71160	cytox. CD8+	SCCPDH	16.5596	0.717264	1.36442e-61	4.33153e-60
71161	cytox. CD8+	RAD23A	16.5565	0.466483	1.43652e-61	4.55427e-60
71162	cytox. CD8+	MAP3K20	16.5537	0.776827	1.50579e-61	4.76746e-60
71163	cytox. CD8+	FGFR1	16.5482	1.05795	1.64964e-61	5.21588e-60
71164	cytox. CD8+	TEDC1	16.5404	0.864871	1.8772e-61	5.92742e-60
71165	cytox. CD8+	POU2F1	16.5348	0.642064	2.05984e-61	6.49539e-60
71166	cytox. CD8+	MALAT1	16.5108	0.434098	3.07006e-61	9.65508e-60
71167	cytox. CD8+	AP001347.1	16.5085	0.772575	3.18826e-61	1.00134e-59
71168	cytox. CD8+	TEC	16.4961	1.16765	3.91457e-61	1.22618e-59
71169	cytox. CD8+	NUP188	16.463	0.676111	6.76669e-61	2.11675e-59
71170	cytox. CD8+	TNFAIP8	16.4587	0.446592	7.26751e-61	2.2704e-59
71171	cytox. CD8+	PDS5A	16.4517	0.400755	8.15419e-61	2.54065e-59
71172	cytox. CD8+	GOT1	16.445	0.681583	9.11371e-61	2.83586e-59
71173	cytox. CD8+	ASXL1	16.4318	0.412506	1.13337e-60	3.52199e-59
71174	cytox. CD8+	PHACTR4	16.4293	0.586507	1.17997e-60	3.66194e-59
71175	cytox. CD8+	WDPCP	16.4284	0.735581	1.19761e-60	3.71181e-59
71176	cytox. CD8+	CTH	16.428	0.823267	1.20491e-60	3.72952e-59
71177	cytox. CD8+	POLH	16.4054	0.741404	1.74905e-60	5.40665e-59
71178	cytox. CD8+	TMEM106C	16.4017	0.681033	1.85817e-60	5.73643e-59
71179	cytox. CD8+	GTF2I	16.4013	0.495999	1.87159e-60	5.77028e-59
71180	cytox. CD8+	CEBPZ	16.3904	0.582579	2.24149e-60	6.90168e-59
71181	cytox. CD8+	RAD54B	16.383	0.872292	2.52865e-60	7.77568e-59
71182	cytox. CD8+	AC004943.2	16.3784	0.908201	2.72683e-60	8.37413e-59
71183	cytox. CD8+	CHD4	16.3696	0.474959	3.15064e-60	9.65824e-59
71184	cytox. CD8+	ZFR	16.3696	0.429551	3.15317e-60	9.65824e-59
71185	cytox. CD8+	PCNX4	16.3617	0.612098	3.59009e-60	1.09822e-58
71186	cytox. CD8+	UBXN7	16.3506	0.629361	4.31044e-60	1.31687e-58
71187	cytox. CD8+	NFE2L1	16.3463	0.627417	4.62549e-60	1.41128e-58
71188	cytox. CD8+	G2E3	16.3401	0.736929	5.11717e-60	1.55928e-58
71189	cytox. CD8+	OTULIN	16.3305	0.59724	5.9926e-60	1.82132e-58
71190	cytox. CD8+	CD55	16.3296	0.661604	6.07746e-60	1.84472e-58
71191	cytox. CD8+	OSBPL3	16.3229	0.579077	6.78341e-60	2.05635e-58
71192	cytox. CD8+	RBMX	16.3137	0.440767	7.89313e-60	2.38968e-58
71193	cytox. CD8+	LAMTOR5-AS1	16.3051	0.731713	9.08122e-60	2.74584e-58
71194	cytox. CD8+	SLC27A2	16.3011	0.655446	9.68914e-60	2.9259e-58
71195	cytox. CD8+	ZAP70	16.2832	0.611496	1.298e-59	3.91465e-58
71196	cytox. CD8+	RAVER1	16.2785	0.721012	1.40201e-59	4.22289e-58
71197	cytox. CD8+	RRP7A	16.2309	0.642723	3.04889e-59	9.17163e-58
71198	cytox. CD8+	RSRC2	16.227	0.381889	3.25049e-59	9.76558e-58
71199	cytox. CD8+	C19orf48	16.2131	0.639995	4.07501e-59	1.22115e-57
71200	cytox. CD8+	CEBPG	16.2006	0.618313	4.99757e-59	1.49571e-57
71201	cytox. CD8+	DYNC1H1	16.1999	0.486955	5.04818e-59	1.50894e-57
71202	cytox. CD8+	MAPK8	16.1756	0.709482	7.50187e-59	2.23952e-57
71203	cytox. CD8+	TPP2	16.1741	0.521083	7.68279e-59	2.29062e-57
71204	cytox. CD8+	MXD3	16.1737	0.878753	7.73628e-59	2.30365e-57
71205	cytox. CD8+	WIPI1	16.1728	0.675825	7.84435e-59	2.33288e-57
71206	cytox. CD8+	BRD3	16.1618	0.761003	9.37775e-59	2.78538e-57
71207	cytox. CD8+	C4orf46	16.1592	0.736848	9.78995e-59	2.90415e-57
71208	cytox. CD8+	SPRY1	16.1515	1.23952	1.10893e-58	3.2813e-57
71209	cytox. CD8+	PLK1	16.1389	1.00903	1.35857e-58	4.01496e-57
71210	cytox. CD8+	NEK2	16.1361	0.838105	1.42338e-58	4.20121e-57
71211	cytox. CD8+	ETS1	16.1293	0.370693	1.5891e-58	4.6786e-57
71212	cytox. CD8+	SFPQ	16.1142	0.424399	2.02926e-58	5.95216e-57
71213	cytox. CD8+	HELLPAR	16.1134	0.949191	2.05252e-58	6.01289e-57
71214	cytox. CD8+	CNTROB	16.0905	0.916007	2.97511e-58	8.70478e-57
71215	cytox. CD8+	RECQL	16.0877	0.509801	3.11414e-58	9.10025e-57
71216	cytox. CD8+	TANC2	16.0688	1.41939	4.22014e-58	1.2317e-56
71217	cytox. CD8+	MIR181A1HG	16.0653	0.722856	4.46545e-58	1.30168e-56
71218	cytox. CD8+	GRK2	16.0546	0.438722	5.30857e-58	1.54553e-56
71219	cytox. CD8+	PCBP1	16.0523	0.324914	5.51274e-58	1.60299e-56
71220	cytox. CD8+	MRPL12	16.0514	0.666233	5.5883e-58	1.62295e-56
71221	cytox. CD8+	SLC30A1	16.0386	1.12505	6.87202e-58	1.99086e-56
71222	cytox. CD8+	ABHD3	16.0285	0.664548	8.08403e-58	2.3391e-56
71223	cytox. CD8+	ATP2B1	16.0006	0.644156	1.26553e-57	3.65728e-56
71224	cytox. CD8+	CARS	15.9794	0.503468	1.7783e-57	5.13284e-56
71225	cytox. CD8+	SYNCRIP	15.9759	0.424298	1.88098e-57	5.42256e-56
71226	cytox. CD8+	INPP5B	15.9667	0.659599	2.18079e-57	6.27918e-56
71227	cytox. CD8+	CELF2	15.9612	0.327596	2.38047e-57	6.84574e-56
71228	cytox. CD8+	MTHFD1	15.9602	0.638013	2.41834e-57	6.94615e-56
71229	cytox. CD8+	EZR	15.9544	0.404524	2.65683e-57	7.62185e-56
71230	cytox. CD8+	GGNBP2	15.9516	0.433448	2.77615e-57	7.95446e-56
71231	cytox. CD8+	DNAJC9	15.9404	0.662076	3.32082e-57	9.50354e-56
71232	cytox. CD8+	PTPN22	15.9336	0.541238	3.70138e-57	1.05798e-55
71233	cytox. CD8+	CKS2	15.9298	0.708804	3.93763e-57	1.12414e-55
71234	cytox. CD8+	GFOD1	15.8937	1.33348	7.00652e-57	1.99784e-55
71235	cytox. CD8+	HLA-DOA	15.8862	1.41652	7.89562e-57	2.24863e-55
71236	cytox. CD8+	ERI2	15.8845	0.841654	8.1197e-57	2.30965e-55
71237	cytox. CD8+	RPRD1B	15.8588	0.625284	1.22256e-56	3.47336e-55
71238	cytox. CD8+	MED13	15.8514	0.440939	1.37526e-56	3.89779e-55
71239	cytox. CD8+	WWOX	15.8346	0.762015	1.79545e-56	5.08257e-55
71240	cytox. CD8+	WDR76	15.8306	0.734733	1.91378e-56	5.41102e-55
71241	cytox. CD8+	AGFG2	15.8209	0.753654	2.23326e-56	6.30675e-55
71242	cytox. CD8+	PTPN3	15.8174	1.91182	2.3603e-56	6.65751e-55
71243	cytox. CD8+	DKC1	15.8153	0.60316	2.43871e-56	6.87045e-55
71244	cytox. CD8+	PDLIM7	15.814	0.954675	2.4904e-56	7.00768e-55
71245	cytox. CD8+	TMEM41B	15.7982	0.604583	3.20321e-56	8.99936e-55
71246	cytox. CD8+	CUX1	15.7981	0.611797	3.20586e-56	8.99936e-55
71247	cytox. CD8+	DLEU2	15.792	0.695904	3.53199e-56	9.90303e-55
71248	cytox. CD8+	JMY	15.7736	0.61686	4.72733e-56	1.32388e-54
71249	cytox. CD8+	XRCC4	15.7721	0.695471	4.84175e-56	1.35431e-54
71250	cytox. CD8+	CEP192	15.768	0.530258	5.16407e-56	1.44275e-54
71251	cytox. CD8+	SESTD1	15.7579	1.15574	6.05898e-56	1.69076e-54
71252	cytox. CD8+	PYGB	15.756	0.758137	6.24177e-56	1.73971e-54
71253	cytox. CD8+	AL590006.1	15.7511	2.39536	6.74883e-56	1.87881e-54
71254	cytox. CD8+	RSRC1	15.7294	0.520505	9.5072e-56	2.64359e-54
71255	cytox. CD8+	PPIG	15.7292	0.423458	9.54498e-56	2.65096e-54
71256	cytox. CD8+	YARS	15.7278	0.463434	9.75724e-56	2.70671e-54
71257	cytox. CD8+	MTMR2	15.7106	0.686447	1.28014e-55	3.547e-54
71258	cytox. CD8+	RDX	15.7002	0.457512	1.50777e-55	4.17279e-54
71259	cytox. CD8+	TRIB3	15.6837	0.726243	1.95532e-55	5.40506e-54
71260	cytox. CD8+	BORA	15.6792	0.783325	2.09957e-55	5.79699e-54
71261	cytox. CD8+	KCNK5	15.6736	1.28317	2.29211e-55	6.31376e-54
71262	cytox. CD8+	EIF4E	15.6592	0.500336	2.87305e-55	7.89551e-54
71263	cytox. CD8+	MARS	15.6585	0.552131	2.90445e-55	7.9725e-54
71264	cytox. CD8+	DIXDC1	15.6546	0.954775	3.08846e-55	8.4677e-54
71265	cytox. CD8+	NOTCH2	15.6413	0.548821	3.80726e-55	1.04263e-53
71266	cytox. CD8+	FUT8	15.6211	0.471801	5.2329e-55	1.42806e-53
71267	cytox. CD8+	ATL2	15.6186	0.616801	5.43562e-55	1.48166e-53
71268	cytox. CD8+	SLC16A7	15.6177	0.723044	5.51403e-55	1.5013e-53
71269	cytox. CD8+	HLA-DQA1	15.6117	0.994979	6.05714e-55	1.64726e-53
71270	cytox. CD8+	EPS15	15.6069	0.513707	6.53019e-55	1.77386e-53
71271	cytox. CD8+	MSH2	15.5951	0.642103	7.85493e-55	2.12879e-53
71272	cytox. CD8+	C17orf53	15.5834	0.905888	9.44661e-55	2.55722e-53
71273	cytox. CD8+	POLE2	15.576	0.692664	1.05948e-54	2.86472e-53
71274	cytox. CD8+	NOC3L	15.5647	0.60758	1.26546e-54	3.41777e-53
71275	cytox. CD8+	RMI1	15.5594	0.654329	1.37291e-54	3.70371e-53
71276	cytox. CD8+	FAM76B	15.5426	0.637955	1.7853e-54	4.79971e-53
71277	cytox. CD8+	ADNP	15.5229	0.486808	2.42934e-54	6.52371e-53
71278	cytox. CD8+	FAF1	15.5104	0.484791	2.95088e-54	7.91524e-53
71279	cytox. CD8+	TMEM245	15.5063	0.585506	3.14639e-54	8.43004e-53
71280	cytox. CD8+	EEFSEC	15.5024	0.638167	3.34154e-54	8.94269e-53
71281	cytox. CD8+	PGP	15.4922	0.630548	3.91372e-54	1.04502e-52
71282	cytox. CD8+	UHRF1BP1L	15.4906	0.47925	4.01244e-54	1.07017e-52
71283	cytox. CD8+	MRPL37	15.4897	0.534299	4.07439e-54	1.08546e-52
71284	cytox. CD8+	CARHSP1	15.4868	0.556084	4.25888e-54	1.13333e-52
71285	cytox. CD8+	RFX3	15.48	0.618172	4.73146e-54	1.25766e-52
71286	cytox. CD8+	NAA50	15.4588	0.559116	6.58524e-54	1.7445e-52
71287	cytox. CD8+	HCFC1	15.4537	0.623057	7.12674e-54	1.88582e-52
71288	cytox. CD8+	MCM2	15.4457	0.704888	8.06372e-54	2.13136e-52
71289	cytox. CD8+	TCTN3	15.4395	0.707016	8.8789e-54	2.34156e-52
71290	cytox. CD8+	FOXN2	15.4391	0.566707	8.93294e-54	2.35317e-52
71291	cytox. CD8+	C21orf91	15.4366	0.717937	9.28572e-54	2.44337e-52
71292	cytox. CD8+	FANCL	15.4356	0.672066	9.43097e-54	2.47882e-52
71293	cytox. CD8+	GAB3	15.4268	0.803627	1.08176e-53	2.84009e-52
71294	cytox. CD8+	CRACR2A	15.4023	0.719292	1.57956e-53	4.1332e-52
71295	cytox. CD8+	MT-ND4	15.3988	0.20825	1.66707e-53	4.35735e-52
71296	cytox. CD8+	WBP4	15.3912	0.599653	1.87462e-53	4.8944e-52
71297	cytox. CD8+	OTUD7B	15.3902	0.668181	1.90472e-53	4.96748e-52
71298	cytox. CD8+	SPAG9	15.3854	0.517606	2.05151e-53	5.33847e-52
71299	cytox. CD8+	PIGU	15.3841	0.696189	2.09307e-53	5.4406e-52
71300	cytox. CD8+	WRN	15.3692	0.603098	2.63359e-53	6.83803e-52
71301	cytox. CD8+	DARS	15.369	0.385654	2.64275e-53	6.85425e-52
71302	cytox. CD8+	DDB1	15.362	0.551693	2.94224e-53	7.62261e-52
71303	cytox. CD8+	SUPT3H	15.3611	0.500572	2.98294e-53	7.71954e-52
71304	cytox. CD8+	AL355076.2	15.3518	0.879185	3.44255e-53	8.89917e-52
71305	cytox. CD8+	ZFP91	15.3335	0.516226	4.56946e-53	1.17864e-51
71306	cytox. CD8+	HIST1H4E	15.3334	0.778055	4.57612e-53	1.17907e-51
71307	cytox. CD8+	MIB1	15.3234	0.59984	5.33125e-53	1.37063e-51
71308	cytox. CD8+	HIST1H3F	15.3035	0.99239	7.24283e-53	1.85802e-51
71309	cytox. CD8+	DYNC2H1	15.2937	1.02154	8.42538e-53	2.15668e-51
71310	cytox. CD8+	AC016831.7	15.2852	0.567222	9.5923e-53	2.45271e-51
71311	cytox. CD8+	UBE2Z	15.2817	0.468501	1.01257e-52	2.58607e-51
71312	cytox. CD8+	FEN1	15.2816	0.700981	1.01359e-52	2.58607e-51
71313	cytox. CD8+	CD74	15.2784	0.566168	1.06593e-52	2.71667e-51
71314	cytox. CD8+	PPP1R15B	15.2744	0.643374	1.13206e-52	2.88211e-51
71315	cytox. CD8+	CLN6	15.2729	0.730576	1.1583e-52	2.94572e-51
71316	cytox. CD8+	AP4E1	15.2691	0.687185	1.22836e-52	3.12052e-51
71317	cytox. CD8+	POLD3	15.2555	0.654445	1.51355e-52	3.84085e-51
71318	cytox. CD8+	AL365361.1	15.252	0.728715	1.59635e-52	4.04661e-51
71319	cytox. CD8+	HLA-DMB	15.2507	0.832234	1.62995e-52	4.12734e-51
71320	cytox. CD8+	PPP1R21	15.2359	0.566616	2.04142e-52	5.16369e-51
71321	cytox. CD8+	POLR3C	15.2338	0.66343	2.1082e-52	5.32688e-51
71322	cytox. CD8+	RFC2	15.2327	0.658207	2.14416e-52	5.41194e-51
71323	cytox. CD8+	AARS	15.2325	0.566648	2.1522e-52	5.42641e-51
71324	cytox. CD8+	MAML2	15.2314	0.488188	2.1876e-52	5.50976e-51
71325	cytox. CD8+	AP1M1	15.2308	0.620136	2.20745e-52	5.5538e-51
71326	cytox. CD8+	RANGAP1	15.2242	0.674632	2.44317e-52	6.14028e-51
71327	cytox. CD8+	ANKRD11	15.2218	0.335337	2.53475e-52	6.36366e-51
71328	cytox. CD8+	CDKN3	15.2135	0.754258	2.87732e-52	7.21601e-51
71329	cytox. CD8+	TCOF1	15.2068	0.612927	3.1877e-52	7.98588e-51
71330	cytox. CD8+	GABPB2	15.2008	0.710133	3.49501e-52	8.74644e-51
71331	cytox. CD8+	DONSON	15.1985	0.720404	3.61573e-52	9.03893e-51
71332	cytox. CD8+	NAMPT	15.1908	0.565099	4.06944e-52	1.01624e-50
71333	cytox. CD8+	GATAD2B	15.1805	0.482627	4.76167e-52	1.18784e-50
71334	cytox. CD8+	FGGY	15.1693	0.669965	5.65081e-52	1.40518e-50
71335	cytox. CD8+	ZNF496	15.1663	1.0703	5.91452e-52	1.4692e-50
71336	cytox. CD8+	YWHAQ	15.1329	0.422121	9.83105e-52	2.43694e-50
71337	cytox. CD8+	THOP1	15.121	0.758457	1.17773e-51	2.9163e-50
71338	cytox. CD8+	CDK2	15.1178	0.704014	1.23526e-51	3.05555e-50
71339	cytox. CD8+	CHD7	15.1172	0.733408	1.24688e-51	3.08104e-50
71340	cytox. CD8+	NCOR2	15.1157	0.655886	1.27542e-51	3.14826e-50
[truncated: 8,721 more rows]

## Sheet: Suppl. Table 5
	group	names	scores	logfoldchanges	pvals	pvals_adj
[truncated: 6,050 more rows]

[truncated: 7 more sheets: Suppl. Table 6, Suppl. Table 7, Suppl. Table 8, Suppl. Table 9, Suppl. Table 10, Suppl. Table 11, Suppl. Table 12]
