# Supplementary material for: CAR-adapted PIK3CD base editing enhances T cell anti-tumor potency
Source: Nat Cancer. 2026 Jan 6;7(2):368–83. doi: 10.1038/s43018-025-01099-7 (PMC12948676; doi:10.1038/s43018-025-01099-7)
Supplement: Supplementary file 3 — Source data for all figures and Extended Data figures. [file 43018_2025_1099_MOESM3_ESM.xlsx]

## Sheet: Fig. 1f
left panel				right panel
1928z				19BBz
	Donor B	Donor A			Donor B	Donor A
M9V	0.995667	0.911138		M9V	0.625795	0.732942
C7R		0.772675		C7R		0.702386
D6G		1.28228		D6G	0.584106	0.658583
D23G	0	1.09641		I45T	0.771003	0.616997
I45T	0.38	1.3808		L42P	1.05833	0.823199
L42P	0	1.02507		L32P	0.907147	0.595524
L32P	4.02188	1.60055		M61V	1.86717	1.54204
M61V	0.983492	1.12018		I73T	1.46025	1.35159
I73T	0.983121	1.1591		V102A	0.835818	1.10639
V102A	0.888449	0.918834		E78G	1.48043
E78G	1.51795			I113T	0.695396	0.891073
I113T	0.990824	0.805035		L99P	0.896166	0.99638
L99P	0.89548	1.04982		E81G	1.25262	1.26555
E81G	1.21582	0.920245		S19N		0.543971
S19N	0	0.706452		A40T		0.483707
A40T	0	0.778673		S43N		0.447674
L42F	0	0.987724		E66K	0.685096
E66K	0	0.785698		E56K	0.799147	0.801675
E56K	0.879968	0.864563		S63N	0.705588	0.632478
S63N	0.820187	0.813478		T71I	0.933718	0
T71I	0	0.630902		V102M	0.606239	0.792443
V102M	1.43111	1.00866		R100H	0.596754	0.616798
R100H	1.74199	0.815239		R100C	0	0
R100C	0	0.905592		E81K	4.07549	1.89426
E81K	2.49388	1.1126		RASA2 KO	0.758451	0.489713
RASA2 KO	1.13524	1.16994		CD19 KO_1	0.827667	1.01114
CD19 KO_1	0.93937	1.09781		CD19 KO_2	0.880727	1.05625
CD19 KO_2	0.955051	1.10767

## Sheet: Fig. 1g
	upper panel			lower panel
	Donor A			Donor B
L32P	1.00503		L32P	3.11473
L42F	0.987724		R100H	1.14524
R100C	0.905592		V102M	0.824867
I45T	0.763806		RASAG1	0.376786
RASAG1	0.680225		M9V	0.369871
T71I	0.630902		I113T	0.295428
D6G	0.6237		S63N	0.114598
A40T	0.294966		CD19G1	0.111704
V102M	0.216216		E56K	0.0808204
L42P	0.201874		CD19G2	0.0743234
R100H	0.198441		V102A	0.052631
S63N	0.181		E78G	0.0375195
M9V	0.178196		A40T	0
S19N	0.162481		R100C	0
CD19G1	0.0866697		L99P	-0.000685901
C7R	0.0702882		E81G	-0.0367928
E56K	0.0628886		I45T	-0.391003
L99P	0.0534355		I73T	-0.477127
CD19G2	0.0514147		E66K	-0.685096
I113T	-0.0860387		M61V	-0.883676
V102A	-0.187558		T71I	-0.933718
I73T	-0.192494		L42P	-1.05833
E81G	-0.345309		E81K	-1.5816
M61V	-0.421859
E81K	-0.78166

## Sheet: Fig. 1i
shown Donor
	19BBz L32P			19BBz mock			19BBz E81K			1928z L32P			1928z mock			1928z E81K
Donor 1	24.4	43.6	28.4	39.2	28.5	33.8	46.4	49.3	52.5	44.9	46.7	41.4	63.4	67	59.9	65.5	64.6	60.7
repr. Donors
	19BBz L32P			19BBz mock			19BBz E81K			1928z L32P			1928z mock			1928z E81K
Donor 2	34	30.4	40.7	43.3	44.2	31.7	46.8	44.7	40.9	29.9	27.3	27.8	49.7	54.4	46	45.2	53.4	52
Donor 3	15.1	10.1	14.4	11	13.9	13.3	24.8	23.9	26.5	29.5	26.8	32.2	43.3	35.2	31.2	47.7	49	40.3

## Sheet: Fig. 2a
	mock	E81K
Donor 1	11.2	25.2
Donor 2	22.2	40.3
Donor 3	8.81	16.2
Donor 4	16.03	34.78
Donor 5	9.58	18.35

## Sheet: Fig. 2b
	left panel CD4+			right panel CD8+
	19BBz	E81K		19BBz	E81K
Donor 1	1	1.31835		1	1.31835
Donor 2	1	1.91988		1	1.68839
Donor 3	1	1.7682		1	1.60906
Donor 4	1	1.84158		1	2.10221
Donor 5	1	1.7619		1	1.6422
Donor 6	1	1.64		1	1.42491
Donor 7	1	1.65902		1	1.62963
Donor 8	1	1.48985		1	1.03055

## Sheet: Fig. 2c
	d7	d14	d21
Donor 1	0.949549	1.36864	3.25327
Donor 2	0.848021	2.16074	2.1062
Donor 3	1.10207	1.7959	1.87969
Donor 4	1.23584	2.0494	2.06261
Donor 5	1.07169	1	3.80447
Donor 6	0.98257	1.03106	3.21706
Donor 7	1.02634	1.14137	1.00717
Donor 8	1	1	1.02746
Donor 9	1.01243	1.12322	1.26285
Donor 10	1.8503	2.80747	2.39352
Donor 11	0.890239	0.962564	1.7656
Donor 12	1.81226	2.44013	1.84707
Donor 13	1.308	3.07532	3.68323
Donor 14	0.889911	1.97227	2.68541
Donor 15	1.79902	2.7224	5.36921
Donor 16	1.32325	1.43738	2.85819

## Sheet: Fig. 2f
	days	UT	mock	E81K
	0
	13	1
	19	1
	12	1	1
	39			1
	40
	50
	57		1
	57		1
	65
	97		1	1
	150			0
	150			0
	32		1
	34		1	1
	37		1
	60		1
	150		0	0
	150			0
	150			0
	37		1
	56		1
	71			1
	77		1
	78		1
	140			0
	140			0
	140			0
	0
	34		1
	34		1
	52		1
	52			1
	52		1
	52			1
	59		1
	59			1
	59			1
	65		1
	79			1
	137			1

## Sheet: Fig. 2g
left panel	19BBz					E81K
	39.243	20.604	9.5669	39.897	7.4025	117.907	76.024	132.84	232.19	83.408
right panel	19BBz					E81K
	38.1	20.4	17.3	34.1	17.5	75.1	73.1	123	107	80.2

## Sheet: Fig. 2h
		mock					E81K
	blood	0.04	0.21	0.22	0.046	0.11	0.1	0.17	0.3	0.21	0.083
	spleen	0.066	0.17	0.12	0.066	0.082	0.089	0.25	0.19	0.049	0.12
	bone marrow	0.51	0.86	1.1	0.39	0.63	0.6	0.73	1.32	0.17	1.06

## Sheet: Fig. 2i
		mock					E81K
	blood	0.074	0.2	0.42	0.092	0.39	0.24	0.37	0.86	0.3	0.2
	spleen	0.63	1.66	1.07	0.52	1.18	0.47	1.81	3.33	0.22	0.7
	bone	2.33	3.5	7.17	2.35	4.02	5.17	3.61	9.62	1.4	4.42

[truncated: 105 more sheets: Fig. 2j, Fig. 2k, Fig. 3b, Fig. 3d, Fig. 3f, Fig. 3g, Fig. 4ac, Fig. 4b, Fig. 4d, Fig. 4e, Fig. 4f, Fig. 4g, Fig. 4h, Fig. 4i, Fig. 4j, Fig. 5a, Fig. 5b, Fig. 5c, Fig. 5f, Fig. 5g …]
